# Supplementary material for: Reproducible high-quality perovskite single crystals by flux-regulated crystallization with a feedback loop
Source: Nat Synth. 2024 Jun 18;3(10):1212–20. doi: 10.1038/s44160-024-00576-8 (PMC11466857; doi:10.1038/s44160-024-00576-8)
Supplement: Supplementary file 4 — Growth rate source data. [file 44160_2024_576_MOESM4_ESM.xlsx]

## Sheet: Figure 2b
w/o FRC			with FRC
Time (h)	Measured PV	Smoothed PV	Time (h)	Measured PV	Smoothed PV
0	0	0	0	0	0
0.000556	0	0	0.001389	0	0
0.000833	0	0	0.002778	0	0
0.001111	0	0	0.004167	0	0
0.001389	0	0	0.005556	0	0
0.001667	0	0	0.006944	0	0
0.001944	0	0	0.008333	0	0
0.002222	0	0	0.009722	0	0
0.002778	0	0	0.011111	0	0
0.003056	0	0	0.0125	0	0
0.003333	0	0	0.013889	0	0
0.003611	0	0	0.015278	0	0
0.003889	0	0	0.016667	0	0
0.004167	0	0	0.018056	0	0
0.004444	0	0	0.019444	0	0
0.004722	0	0	0.020833	0	0
0.005	0	0	0.022222	0	0
0.005278	0	0	0.023611	0	0
0.005556	0	0	0.025	0	0
0.005833	0	0	0.026389	0	0
0.006111	0	0	0.027778	0	0
0.006389	0	0	0.029167	0	0
0.006667	0	0	0.030556	0	0
0.006944	0	0	0.031944	0	0
0.007222	0	0	0.033333	0	0
0.0075	0	0	0.034722	0	0
0.007778	0	0	0.036111	0	0
0.008056	0	0	0.0375	0	0
0.008333	0	0	0.038889	0	0
0.008611	0	0	0.040278	0	0
0.008889	0	0	0.041667	0	0
0.009167	0	0	0.043056	0	0
0.009444	0	0	0.044444	0	0
0.009722	0	0	0.045833	0	0
0.01	0	0	0.047222	0	0
0.010278	0	0	0.048611	0	0
0.010556	0	0	0.05	0	0
0.010833	0	0	0.051389	0	0
0.011389	0	0	0.052778	0	0
0.011667	0	0	0.054167	0	0
0.011944	0	0	0.055556	0	0
0.012222	0	0	0.056944	0	0
0.0125	0	0	0.058333	0	0
0.012778	0	0	0.06	0	0
0.013056	0	0	0.061389	0	0
0.013333	0	0	0.062778	0	0
0.013611	0	0	0.064167	0	0
0.013889	0	0	0.065556	0	0
0.014167	0	0	0.066944	0	0
0.014444	0	0	0.068333	0	0
0.014722	0	0	0.069722	0	0
0.015	0	0	0.071111	0	0
0.015278	0	0	0.0725	0	0
0.015556	0	0	0.073889	0	0
0.015833	0	0	0.075278	0	0
0.016111	0	0	0.076667	0	0
0.016389	0	0	0.078056	0	0
0.016667	0	0	0.079444	0	0
0.016944	0	0	0.080833	0	0
0.017222	0	0	0.082222	0	0
0.0175	0	0	0.083611	0	0
0.017778	0	0	0.085	0	0
0.018333	0	0	0.086389	0	0
0.018611	0	0	0.087778	0	0
0.018889	0	0	0.089167	0	0
0.019167	0	0	0.090556	0	0
0.019444	0	0	0.091944	0	0
0.019722	0	0	0.093333	0	0
0.02	0	0	0.094722	0	0
0.020278	0	0	0.096111	0	0
0.020556	0	0	0.0975	0	0
0.020833	0	0	0.098889	0	0
0.021111	0	0	0.100278	0	0
0.021389	0	0	0.101667	0	0
0.021667	0	0	0.103056	0	0
0.021944	0	0	0.104444	0	0
0.022222	0	0	0.105833	0	0
0.0225	0	0	0.107222	0	0
0.022778	0	0	0.108611	0	0
0.023056	0	0	0.11	0	0
0.023333	0	0	0.111389	0	0
0.023611	0	0	0.112778	0	0
0.023889	0	0	0.114167	0	0
0.024167	0	0	0.115556	0	0
0.024444	0	0	0.116944	0	0
0.024722	0	0	0.118333	0	0
0.025	0	0	0.119722	0	0
0.025278	0	0	0.121111	0	0
0.025556	0	0	0.1225	0	0
0.025833	0	0	0.124167	0	0
0.026111	0	0	0.125556	0	0
0.026667	0	0	0.126944	0	0
0.026944	0	0	0.128333	0	0
0.027222	0	0	0.129722	0	0
0.0275	0	0	0.131111	0	0
0.027778	0	0	0.1325	0	0
0.028056	0	0	0.133889	0	0
0.028333	0	0	0.135278	0	0
0.028611	0	0	0.136667	0	0
0.028889	0	0	0.138056	0	0
0.029167	0	0	0.139444	0	0
0.029444	0	0	0.140833	0	0
0.029722	0	0	0.142222	0	0
0.03	0	0	0.143611	0	0
0.030278	0	0	0.145	0	0
0.030556	0	0	0.146389	0	0
0.030833	0	0	0.147778	0	0
0.031111	0	0	0.149167	0	0
0.031389	0	0	0.150556	0	0
0.031667	0	0	0.151944	0	0
0.031944	0	0	0.153333	0	0
0.032222	0	0	0.154722	0	0
0.0325	0	0	0.156111	0	0
0.032778	0	0	0.1575	0	0
0.033056	0	0	0.158889	0	0
0.033333	0	0	0.160278	0	0
0.033611	0	0	0.161667	0	0
0.033889	0	0	0.163056	0	0
0.034167	0	0	0.164444	0	0
0.034444	0	0	0.165833	0	0
0.035	0	0	0.167222	-0.5439	0.0169298
0.035278	0	0	0.168611	-0.5414	0.017025
0.035556	0	0	0.17	-0.5388	0.0171202
0.035833	0	0	0.171389	-0.5363	0.0172153
0.036111	0	0	0.172778	-0.5338	0.0173105
0.036389	0	0	0.174167	-0.5313	0.0174057
0.036667	0	0	0.175556	-0.5288	0.0175009
0.036944	0	0	0.176944	-0.5263	0.017596
0.037222	0	0	0.178333	-0.5238	0.0176912
0.0375	0	0	0.179722	-0.5213	0.0177864
0.037778	0	0	0.181111	-0.5188	0.0178815
0.038056	0	0	0.1825	-0.5163	0.0179767
0.038333	0	0	0.183889	-0.5138	0.0180719
0.038611	0	0	0.185278	-0.5113	0.0181671
0.038889	0	0	0.186667	-0.5088	0.0182622
0.039167	0	0	0.188333	-0.5063	0.0183574
0.039444	0	0	0.189722	-0.5038	0.0184526
0.039722	0	0	0.191111	-0.5012	0.0185478
0.04	0	0	0.1925	-0.4987	0.0186429
0.040278	0	0	0.193889	-0.4961	0.0187381
0.040556	0	0	0.195278	-0.4936	0.0188333
0.040833	0	0	0.196667	-0.4911	0.0189285
0.041111	0	0	0.198056	-0.4886	0.0190236
0.041389	0	0	0.199444	-0.486	0.0191188
0.041667	0	0	0.200833	-0.4835	0.019214
0.041944	0	0	0.202222	-0.481	0.0193092
0.042222	0	0	0.203611	-0.4785	0.0194043
0.0425	0	0	0.205	-0.476	0.0194995
0.042778	0	0	0.206389	-0.4734	0.0195947
0.043056	0	0	0.207778	-0.4709	0.0196899
0.043333	0	0	0.209167	-0.4684	0.019785
0.043889	0	0	0.210556	-0.4659	0.0198802
0.044167	0	0	0.211944	-0.4634	0.0199754
0.044444	0	0	0.213333	-0.4609	0.0200705
0.044722	0	0	0.214722	-0.4584	0.0201657
0.045	0	0	0.216111	-0.4559	0.0202609
0.045278	0	0	0.2175	-0.4534	0.0203561
0.045556	0	0	0.218889	-0.4509	0.0204512
0.045833	0	0	0.220278	-0.4484	0.0205464
0.046111	0	0	0.221667	-0.4459	0.0206416
0.046389	0	0	0.223056	-0.4434	0.0207368
0.046667	0	0	0.224444	-0.4409	0.0208319
0.046944	0	0	0.225833	-0.4384	0.0209271
0.047222	0	0	0.227222	-0.436	0.0210223
0.0475	0	0	0.228611	-0.4334	0.0211175
0.047778	0	0	0.23	-0.4309	0.0212126
0.048056	0	0	0.231389	-0.4284	0.0213078
0.048333	0	0	0.232778	-0.4259	0.021403
0.048611	0	0	0.234167	-0.4234	0.0214982
0.048889	0	0	0.235556	-0.4209	0.0215933
0.049167	0	0	0.236944	-0.4184	0.0216885
0.049444	0	0	0.238333	-0.4159	0.0217837
0.049722	0	0	0.239722	-0.4133	0.0218788
0.05	0	0	0.241111	-0.4108	0.021974
0.050278	0	0	0.2425	-0.4083	0.0220692
0.050556	0	0	0.243889	-0.4058	0.0221644
0.050833	0	0	0.245278	-0.4033	0.0222595
0.051111	0	0	0.246667	-0.4008	0.0223547
0.051389	0	0	0.248056	-0.3983	0.0224499
0.051944	0	0	0.249722	-0.3958	0.0225451
0.052222	0	0	0.251111	-0.3933	0.0226402
0.0525	0	0	0.2525	-0.3907	0.0227354
0.052778	0	0	0.253889	-0.3882	0.0228306
0.053056	0	0	0.255278	-0.3857	0.0229258
0.053333	0	0	0.256667	-0.3832	0.0230209
0.053611	0	0	0.258056	-0.3806	0.0231161
0.053889	0	0	0.259444	-0.3781	0.0232113
0.054167	0	0	0.260833	-0.3756	0.0233065
0.054444	0	0	0.262222	-0.3731	0.0234016
0.054722	0	0	0.263611	-0.3705	0.0234968
0.055	0	0	0.265	-0.368	0.023592
0.055278	0	0	0.266389	-0.3655	0.0236872
0.055556	0	0	0.267778	-0.363	0.0237823
0.055833	0	0	0.269167	-0.3605	0.0238775
0.056111	0	0	0.270556	-0.358	0.0239727
0.056389	0	0	0.271944	-0.3555	0.0240678
0.056667	0	0	0.273333	-0.353	0.024163
0.056944	0	0	0.274722	-0.3504	0.0242582
0.057222	0	0	0.276111	-0.3479	0.0243534
0.0575	0	0	0.2775	-0.3454	0.0244485
0.057778	0	0	0.278889	-0.3429	0.0245437
0.058056	0	0	0.280278	-0.3404	0.0246389
0.058333	0	0	0.281667	-0.3379	0.0247341
0.058611	0	0	0.283056	-0.3354	0.0248292
0.058889	0	0	0.284444	-0.3329	0.0249244
0.059167	0	0	0.285833	-0.3304	0.0250196
0.059444	0	0	0.287222	-0.3279	0.0251148
0.059722	0	0	0.288611	-0.3254	0.0252099
0.060278	0	0	0.29	-0.323	0.0253051
0.060556	0	0	0.291389	-0.3205	0.0254003
0.060833	0	0	0.292778	-0.3179	0.0254955
0.061111	0	0	0.294167	-0.3154	0.0255906
0.061389	0	0	0.295556	-0.3129	0.0256858
0.061667	0	0	0.296944	-0.3104	0.025781
0.061944	0	0	0.298333	-0.3079	0.0258761
0.062222	0	0	0.299722	-0.3054	0.0259713
0.0625	0	0	0.301111	-0.3029	0.0260665
0.062778	0	0	0.3025	-0.3004	0.0261617
0.063056	0	0	0.303889	-0.2979	0.0262568
0.063333	0	0	0.305278	-0.2954	0.026352
0.063611	0	0	0.306667	-0.2929	0.0264472
0.063889	0	0	0.308056	-0.2903	0.0265424
0.064167	0	0	0.309444	-0.2878	0.0266375
0.064444	0	0	0.311111	-0.2853	0.0267327
0.064722	0	0	0.3125	-0.2828	0.0268279
0.065	0	0	0.313889	-0.2803	0.0269231
0.065278	0	0	0.315278	-0.2778	0.0270182
0.065556	0	0	0.316667	-0.2752	0.0271134
0.065833	0	0	0.318056	-0.2727	0.0272086
0.066111	0	0	0.319444	-0.2702	0.0273038
0.066389	0	0	0.320833	-0.2677	0.0273989
0.066667	0	0	0.322222	-0.2651	0.0274941
0.066944	0	0	0.323611	-0.2626	0.0275893
0.067222	0	0	0.325	-0.2601	0.0276845
0.0675	0	0	0.326389	-0.2576	0.0277796
0.067778	0	0	0.327778	-0.2551	0.0278748
0.068056	0	0	0.329167	-0.2526	0.02797
0.068333	0	0	0.330556	-0.2501	0.0280651
0.068889	0	0	0.331944	-0.2475	0.0281603
0.069167	0	0	0.333333	-0.245	0.0282555
0.069444	0	0	0.334722	-0.2425	0.0283507
0.069722	0	0	0.336111	-0.24	0.0284458
0.07	0	0	0.3375	-0.2375	0.028541
0.070278	0	0	0.338889	-0.235	0.0286362
0.070556	0	0	0.340278	-0.2325	0.0287314
0.070833	0	0	0.341667	-0.23	0.0288265
0.071111	0	0	0.343056	-0.2275	0.0289217
0.071389	0	0	0.344444	-0.225	0.0290169
0.071667	0	0	0.345833	-0.2225	0.0291121
0.071944	0	0	0.347222	-0.22	0.0292072
0.072222	0	0	0.348611	-0.2175	0.0293024
0.0725	0	0	0.35	-0.215	0.0293976
0.072778	0	0	0.351389	-0.2125	0.0294928
0.073056	0	0	0.352778	-0.21	0.0295879
0.073333	0	0	0.354167	-0.2075	0.0296831
0.073611	0	0	0.355556	-0.205	0.0297783
0.073889	0	0	0.356944	-0.2025	0.0298734
0.074167	0	0	0.358333	-0.2	0.0299686
0.074444	0	0	0.359722	-0.1975	0.0300638
0.074722	0	0	0.361111	-0.195	0.030159
0.075	0	0	0.3625	-0.1924	0.0302541
0.075278	0	0	0.363889	-0.1899	0.0303493
0.075556	0	0	0.365278	-0.1874	0.0304445
0.075833	0	0	0.366667	-0.1849	0.0305397
0.076111	0	0	0.368056	-0.1824	0.0306348
0.076389	0	0	0.369444	-0.1799	0.03073
0.076667	0	0	0.370833	-0.1774	0.0308252
0.076944	0	0	0.372222	-0.1749	0.0309204
0.0775	0	0	0.373611	-0.1724	0.0310155
0.077778	0	0	0.375278	-0.1699	0.0311107
0.078056	0	0	0.376667	-0.1674	0.0312059
0.078333	0	0	0.378056	-0.1648	0.0313011
0.078611	0	0	0.379444	-0.1622	0.0313962
0.078889	0	0	0.380833	-0.1595	0.0314914
0.079167	0	0	0.382222	-0.1567	0.0315866
0.079444	0	0	0.383611	-0.1539	0.0316818
0.079722	0	0	0.385	-0.1511	0.0317769
0.08	0	0	0.386389	-0.1482	0.0318721
0.080278	0	0	0.387778	-0.1452	0.0319673
0.080556	0	0	0.389167	-0.1422	0.0320624
0.080833	0	0	0.390556	-0.1392	0.0321576
0.081111	0	0	0.391944	-0.1361	0.0322528
0.081389	0	0	0.393333	-0.133	0.032348
0.081667	0	0	0.394722	-0.1298	0.0324431
0.081944	0	0	0.396111	-0.1266	0.0325383
0.082222	0	0	0.3975	-0.1233	0.0326335
0.0825	0	0	0.398889	-0.12	0.0327287
0.082778	0	0	0.400278	-0.1167	0.0328238
0.083056	0	0	0.401667	-0.1132	0.032919
0.083333	0	0	0.403056	-0.1097	0.0330142
0.083611	0	0	0.404444	-0.1062	0.0331094
0.083889	0	0	0.405833	-0.1027	0.0332045
0.084167	0	0	0.407222	-0.0991	0.0332997
0.084444	0	0	0.408611	-0.0955	0.0333949
0.084722	0	0	0.41	-0.0919	0.0334901
0.085278	0	0	0.411389	-0.0883	0.0335852
0.085556	0	0	0.412778	-0.0848	0.0336804
0.085833	0	0	0.414167	-0.0812	0.0337756
0.086111	0	0	0.415556	-0.0775	0.0338707
0.086389	0	0	0.416944	-0.0739	0.0339659
0.086667	0	0	0.418333	-0.0702	0.0340611
0.086944	0	0	0.419722	-0.0665	0.0341563
0.087222	0	0	0.421111	-0.0627	0.0342514
0.0875	0	0	0.4225	-0.059	0.0343466
0.087778	0	0	0.423889	-0.0552	0.0344418
0.088056	0	0	0.425278	-0.0514	0.034537
0.088333	0	0	0.426667	-0.0477	0.0346321
0.088611	0	0	0.428056	-0.0439	0.0347273
0.088889	0	0	0.429444	-0.0402	0.0348225
0.089167	0	0	0.430833	-0.0364	0.0349177
0.089444	0	0	0.432222	-0.0327	0.0350128
0.089722	0	0	0.433611	-0.0289	0.035108
0.09	0	0	0.435	-0.0252	0.0352032
0.090278	0	0	0.436389	-0.0214	0.0352984
0.090556	0	0	0.437778	-0.0176	0.0353935
0.090833	0	0	0.439444	-0.0138	0.0354887
0.091111	0	0	0.440833	-0.0101	0.0355839
0.091389	0	0	0.442222	-0.0063	0.0356791
0.091667	0	0	0.443611	-0.0026	0.0357742
0.091944	0	0	0.445	0.0011	0.0358694
0.092222	0	0	0.446389	0.0048	0.0359646
0.0925	0	0	0.447778	0.0085	0.0360597
0.092778	0	0	0.449167	0.0123	0.0361549
0.093056	0	0	0.450556	0.0161	0.0362501
0.093333	0	0	0.451944	0.0199	0.0363453
0.093889	0	0	0.453333	0.0237	0.0364404
0.094167	0	0	0.454722	0.0274	0.0365356
0.094444	0	0	0.456111	0.0311	0.0366308
0.094722	0	0	0.4575	0.0348	0.036726
0.095	0	0	0.458889	0.0384	0.0368211
0.095278	0	0	0.460278	0.042	0.0369163
0.095556	0	0	0.461667	0.0456	0.0370115
0.095833	0	0	0.463056	0.0491	0.0371067
0.096111	0	0	0.464444	0.0526	0.0372018
0.096389	0	0	0.465833	0.0561	0.037297
0.096667	0	0	0.467222	0.0597	0.0373922
0.096944	0	0	0.468611	0.0632	0.0374874
0.097222	0	0	0.47	0.0666	0.0375825
0.0975	0	0	0.471389	0.0701	0.0376777
0.097778	0	0	0.472778	0.0735	0.0377729
0.098056	0	0	0.474167	0.0768	0.037868
0.098333	0	0	0.475556	0.0802	0.0379632
0.098611	0	0	0.476944	0.0835	0.0380584
0.098889	0	0	0.478333	0.0868	0.0381536
0.099167	0	0	0.479722	0.0901	0.0382487
0.099444	0	0	0.481111	0.0933	0.0383439
0.099722	0	0	0.4825	0.0964	0.0384391
0.1	0	0	0.483889	0.0996	0.0385343
0.100278	0	0	0.485278	0.1028	0.0386294
0.100556	0	0	0.486667	0.1059	0.0387246
0.100833	0	0	0.488056	0.1089	0.0388198
0.101111	0	0	0.489444	0.1119	0.038915
0.101389	0	0	0.490833	0.1148	0.0390101
0.101667	0	0	0.492222	0.1177	0.0391053
0.102222	0	0	0.493611	0.1205	0.0392005
0.1025	0	0	0.495	0.1233	0.0392957
0.102778	0	0	0.496389	0.126	0.0393908
0.103056	0	0	0.497778	0.1286	0.039486
0.103333	0	0	0.499444	0.1312	0.0395812
0.103611	0	0	0.500833	0.1338	0.0396764
0.103889	0	0	0.502222	0.1363	0.0397715
0.104167	0	0	0.503611	0.1388	0.0398667
0.104444	0	0	0.505	0.1413	0.0399619
0.104722	0	0	0.506389	0.1437	0.040057
0.105	0	0	0.507778	0.1462	0.0401522
0.105278	0	0	0.509167	0.1486	0.0402474
0.105556	0	0	0.510556	0.1509	0.0403426
0.105833	0	0	0.511944	0.1532	0.0404377
0.106111	0	0	0.513333	0.1556	0.0405329
0.106389	0	0	0.514722	0.1578	0.0406281
0.106667	0	0	0.516111	0.16	0.0407233
0.106944	0	0	0.5175	0.1622	0.0408184
0.107222	0	0	0.518889	0.1645	0.0409136
0.1075	0	0	0.520278	0.1666	0.0410088
0.107778	0	0	0.521667	0.1688	0.041104
0.108056	0	0	0.523056	0.1709	0.0411991
0.108333	0	0	0.524444	0.173	0.0412943
0.108611	0	0	0.525833	0.175	0.0413895
0.108889	0	0	0.527222	0.177	0.0414847
0.109167	0	0	0.528611	0.179	0.0415798
0.109444	0	0	0.53	0.1809	0.041675
0.109722	0	0	0.531389	0.1828	0.0417702
0.11	0	0	0.532778	0.1846	0.0418653
0.110556	0	0	0.534167	0.1864	0.0419605
0.110833	0	0	0.535556	0.1882	0.0420557
0.111111	0	0	0.536944	0.1899	0.0421509
0.111389	0	0	0.538333	0.1916	0.042246
0.111667	0	0	0.539722	0.1932	0.0423412
0.111944	0	0	0.541111	0.1947	0.0424364
0.112222	0	0	0.5425	0.1962	0.0425316
0.1125	0	0	0.543889	0.1976	0.0426267
0.112778	0	0	0.545278	0.199	0.0427219
0.113056	0	0	0.546667	0.2003	0.0428171
0.113333	0	0	0.548056	0.2018	0.0429123
0.113611	0	0	0.549444	0.2032	0.0430074
0.113889	0	0	0.550833	0.2046	0.0431026
0.114167	0	0	0.552222	0.206	0.0431978
0.114444	0	0	0.553611	0.2074	0.043293
0.114722	0	0	0.555	0.2089	0.0433881
0.115	0	0	0.556389	0.2103	0.0434833
0.115278	0	0	0.557778	0.2116	0.0435785
0.115556	0	0	0.559444	0.213	0.0436737
0.115833	0	0	0.560833	0.2144	0.0437688
0.116111	0	0	0.562222	0.2158	0.043864
0.116389	0	0	0.563611	0.2172	0.0439592
0.116667	0	0	0.565	0.2186	0.0440543
0.116944	0	0	0.566389	0.22	0.0441495
0.117222	0	0	0.567778	0.2215	0.0442447
0.1175	0	0	0.569167	0.223	0.0443399
0.117778	0	0	0.570556	0.2245	0.044435
0.118056	0	0	0.571944	0.2259	0.0445302
0.118611	0	0	0.573333	0.2274	0.0446254
0.118889	0	0	0.574722	0.2289	0.0447206
0.119167	0	0	0.576111	0.2304	0.0448157
0.119444	0	0	0.5775	0.2319	0.0449109
0.119722	0	0	0.578889	0.2332	0.0450061
0.12	0	0	0.580278	0.2346	0.0451013
0.120278	0	0	0.581667	0.236	0.0451964
0.120556	0	0	0.583056	0.2373	0.0452916
0.120833	0	0	0.584444	0.2387	0.0453868
0.121111	0	0	0.585833	0.2402	0.045482
0.121389	0	0	0.587222	0.2415	0.0455771
0.121667	0	0	0.588611	0.2429	0.0456723
0.121944	0	0	0.59	0.2443	0.0457675
0.122222	0	0	0.591389	0.2456	0.0458626
0.1225	0	0	0.592778	0.2469	0.0459578
0.122778	0	0	0.594167	0.2482	0.046053
0.123056	0	0	0.595556	0.2495	0.0461482
0.123333	0	0	0.596944	0.2507	0.0462433
0.123611	0	0	0.598333	0.2519	0.0463385
0.123889	0	0	0.599722	0.2531	0.0464337
0.124167	0	0	0.601111	0.2543	0.0465289
0.124444	0	0	0.6025	0.2555	0.046624
0.124722	0	0	0.603889	0.2567	0.0467192
0.125	0	0	0.605278	0.258	0.0468144
0.125278	0	0	0.606667	0.2592	0.0469096
0.125556	0	0	0.608056	0.2603	0.0470047
0.125833	0	0	0.609444	0.2614	0.0470999
0.126111	0	0	0.610833	0.2626	0.0471951
0.126389	0	0	0.612222	0.2637	0.0472903
0.126667	0	0	0.613611	0.2649	0.0473854
0.127222	0	0	0.615	0.2661	0.0474806
0.1275	0	0	0.616389	0.2673	0.0475758
0.127778	0	0	0.617778	0.2685	0.0476709
0.128056	0	0	0.619167	0.2697	0.0477661
0.128333	0	0	0.620556	0.2709	0.0478613
0.128611	0	0	0.622222	0.2721	0.0479565
0.128889	0	0	0.623611	0.2732	0.0480516
0.129167	0	0	0.625	0.2743	0.0481468
0.129444	0	0	0.626389	0.2754	0.048242
0.129722	0	0	0.627778	0.2764	0.0483372
0.13	0	0	0.629167	0.2774	0.0484323
0.130278	0	0	0.630556	0.2784	0.0485275
0.130556	0	0	0.631944	0.2793	0.0486227
0.130833	0	0	0.633333	0.2802	0.0487179
0.131111	0	0	0.634722	0.2812	0.048813
0.131389	0	0	0.636111	0.2822	0.0489082
0.131667	0	0	0.6375	0.2831	0.0490034
0.131944	0	0	0.638889	0.284	0.0490986
0.132222	0	0	0.640278	0.2848	0.0491937
0.1325	0	0	0.641667	0.2857	0.0492889
0.132778	0	0	0.643056	0.2865	0.0493841
0.133056	0	0	0.644444	0.2874	0.0494793
0.133333	0	0	0.645833	0.2882	0.0495744
0.133611	0	0	0.647222	0.2891	0.0496696
0.133889	0	0	0.648611	0.2899	0.0497648
0.134167	0	0	0.65	0.2907	0.0498599
0.134444	0	0	0.651389	0.2914	0.0499551
0.134722	0	0	0.652778	0.2922	0.0500503
0.135	0	0	0.654167	0.2929	0.0501455
0.135278	0	0	0.655556	0.2935	0.0502406
0.135833	0	0	0.656944	0.2941	0.0503358
0.136111	0	0	0.658333	0.2947	0.050431
0.136389	0	0	0.659722	0.2953	0.0505262
0.136667	0	0	0.661111	0.2959	0.0506213
0.136944	0	0	0.6625	0.2964	0.0507165
0.137222	0	0	0.663889	0.297	0.0508117
0.1375	0	0	0.665278	0.2974	0.0509069
0.137778	0	0	0.666667	0.2979	0.051002
0.138056	0	0	0.668056	0.2983	0.0510972
0.138333	0	0	0.669444	0.2986	0.0511924
0.138611	0	0	0.670833	0.299	0.0512876
0.138889	0	0	0.672222	0.2994	0.0513827
0.139167	0	0	0.673611	0.2997	0.0514779
0.139444	0	0	0.675	0.3	0.0515731
0.139722	0	0	0.676389	0.3004	0.0516682
0.14	0	0	0.677778	0.3006	0.0517634
0.140278	0	0	0.679167	0.3009	0.0518586
0.140556	0	0	0.680556	0.3012	0.0519538
0.140833	0	0	0.682222	0.3015	0.0520489
0.141111	0	0	0.683611	0.3017	0.0521441
0.141389	0	0	0.685	0.3019	0.0522393
0.141667	0	0	0.686389	0.3021	0.0523345
0.141944	0	0	0.687778	0.3024	0.0524296
0.142222	0	0	0.689167	0.3026	0.0525248
0.1425	0	0	0.690556	0.3029	0.05262
0.142778	0	0	0.691944	0.3031	0.0527152
0.143056	0	0	0.693333	0.3034	0.0528103
0.143333	0	0	0.694722	0.3037	0.0529055
0.143889	0	0	0.696111	0.304	0.0530007
0.144167	0	0	0.6975	0.3044	0.0530959
0.144444	0	0	0.698889	0.3047	0.053191
0.144722	0	0	0.700278	0.3051	0.0532862
0.145	0	0	0.701667	0.3055	0.0533814
0.145278	0	0	0.703056	0.3058	0.0534766
0.145556	0	0	0.704444	0.3062	0.0535717
0.145833	0	0	0.705833	0.3066	0.0536669
0.146111	0	0	0.707222	0.307	0.0537621
0.146389	0	0	0.708611	0.3073	0.0538572
0.146667	0	0	0.71	0.3076	0.0539524
0.146944	0	0	0.711389	0.3079	0.0540476
0.147222	0	0	0.712778	0.3081	0.0541428
0.1475	0	0	0.714167	0.3083	0.0542379
0.147778	0	0	0.715556	0.3085	0.0543331
0.148056	0	0	0.716944	0.3087	0.0544283
0.148333	0	0	0.718333	0.3089	0.0545235
0.148611	0	0	0.719722	0.3091	0.0546186
0.148889	0	0	0.721111	0.3094	0.0547138
0.149167	0	0	0.7225	0.3096	0.054809
0.149444	0	0	0.723889	0.3098	0.0549042
0.149722	0	0	0.725278	0.3099	0.0549993
0.15	0	0	0.726667	0.3101	0.0550945
0.150278	0	0	0.728056	0.3102	0.0551897
0.150556	0	0	0.729444	0.3103	0.0552849
0.150833	0	0	0.730833	0.3104	0.05538
0.151111	0	0	0.732222	0.3105	0.0554752
0.151389	0	0	0.733611	0.3106	0.0555704
0.151667	0	0	0.735	0.3107	0.0556655
0.152222	0	0	0.736389	0.3107	0.0557607
0.1525	0	0	0.737778	0.3107	0.0558559
0.152778	0	0	0.739167	0.3107	0.0559511
0.153056	0	0	0.740556	0.3107	0.0560462
0.153333	0	0	0.741944	0.3107	0.0561414
0.153611	0	0	0.743333	0.3107	0.0562366
0.153889	0	0	0.745	0.3106	0.0563318
0.154167	0	0	0.746389	0.3105	0.0564269
0.154444	0	0	0.747778	0.3104	0.0565221
0.154722	0	0	0.749167	0.3103	0.0566173
0.155	0	0	0.750556	0.3102	0.0567125
0.155278	0	0	0.751944	0.3101	0.0568076
0.155556	0	0	0.753333	0.3099	0.0569028
0.155833	0	0	0.754722	0.3096	0.056998
0.156111	0	0	0.756111	0.3094	0.0570932
0.156389	0	0	0.7575	0.309	0.0571883
0.156667	0	0	0.758889	0.3087	0.0572835
0.156944	0	0	0.760278	0.3083	0.0573787
0.157222	0	0	0.761667	0.3079	0.0574739
0.1575	0	0	0.763056	0.3075	0.057569
0.157778	0	0	0.764444	0.3071	0.0576642
0.158056	0	0	0.765833	0.3067	0.0577594
0.158333	0	0	0.767222	0.3063	0.0578545
0.158611	0	0	0.768611	0.3059	0.0579497
0.158889	0	0	0.77	0.3055	0.0580449
0.159167	0	0	0.771389	0.3051	0.0581401
0.159444	0	0	0.772778	0.3047	0.0582352
0.16	0	0	0.774167	0.3043	0.0583304
0.160278	0	0	0.775556	0.3039	0.0584256
0.160556	0	0	0.776944	0.3036	0.0585208
0.160833	0	0	0.778333	0.3032	0.0586159
0.161111	0	0	0.779722	0.3029	0.0587111
0.161389	0	0	0.781111	0.3025	0.0588063
0.161667	0	0	0.7825	0.3022	0.0589015
0.161944	0	0	0.783889	0.3019	0.0589966
0.162222	0	0	0.785278	0.3015	0.0590918
0.1625	0	0	0.786667	0.3012	0.059187
0.162778	0	0	0.788056	0.3009	0.0592822
0.163056	0	0	0.789444	0.3005	0.0593773
0.163333	0	0	0.790833	0.3002	0.0594725
0.163611	0	0	0.792222	0.2998	0.0595677
0.163889	0	0	0.793611	0.2994	0.0596628
0.164167	0	0	0.795	0.2991	0.059758
0.164444	0	0	0.796389	0.2987	0.0598532
0.164722	0	0	0.797778	0.2983	0.0599484
0.165	0	0	0.799167	0.2979	0.0600435
0.165278	0	0	0.800556	0.2974	0.0601387
0.165556	0	0	0.801944	0.2971	0.0602339
0.165833	0	0	0.803333	0.2967	0.0603291
0.166111	0	0	0.804722	0.2964	0.0604242
0.166389	0	0	0.806111	0.296	0.0605194
0.166667	0	0	0.807778	0.2956	0.0606146
0.166944	0	0	0.809167	0.2952	0.0607098
0.167222	0	0	0.810556	0.2949	0.0608049
0.1675	0	0	0.811944	0.2945	0.0609001
0.167778	0	0	0.813333	0.2941	0.0609953
0.168333	0	0	0.814722	0.2937	0.0610905
0.168611	0	0	0.816111	0.2934	0.0611856
0.168889	0	0	0.8175	0.2931	0.0612808
0.169167	0	0	0.818889	0.2927	0.061376
0.169444	0	0	0.820278	0.2923	0.0614712
0.169722	0	0	0.821667	0.2919	0.0615663
0.17	0	0	0.823056	0.2914	0.0616615
0.170278	0	0	0.824444	0.291	0.0617567
0.170556	0	0	0.825833	0.2906	0.0618518
0.170833	0	0	0.827222	0.2902	0.061947
0.171111	0	0	0.828611	0.2898	0.0620422
0.171389	0	0	0.83	0.2894	0.0621374
0.171667	0	0	0.831389	0.289	0.0622325
0.171944	0	0	0.832778	0.2887	0.0623277
0.172222	0	0	0.834167	0.2884	0.0624229
0.1725	0	0	0.835556	0.288	0.0625181
0.172778	-0.6475	-0.210375	0.836944	0.2877	0.0626132
0.173056	-0.6463	-0.209958	0.838333	0.2874	0.0627084
0.173333	-0.6451	-0.209541	0.839722	0.2871	0.0628036
0.173611	-0.6439	-0.209124	0.841111	0.2867	0.0628988
0.173889	-0.6427	-0.208707	0.8425	0.2864	0.0629939
0.174167	-0.6415	-0.208289	0.843889	0.286	0.0630891
0.174444	-0.6403	-0.207872	0.845278	0.2856	0.0631843
0.174722	-0.6391	-0.207455	0.846667	0.2852	0.0632795
0.175	-0.6379	-0.207038	0.848056	0.2847	0.0633746
0.175278	-0.6367	-0.206621	0.849444	0.2842	0.0634698
0.175556	-0.6355	-0.206204	0.850833	0.2837	0.063565
0.175833	-0.6343	-0.205787	0.852222	0.2832	0.0636601
0.176389	-0.6331	-0.20537	0.853611	0.2827	0.0637553
0.176667	-0.6318	-0.204952	0.855	0.2821	0.0638505
0.176944	-0.6306	-0.204535	0.856389	0.2816	0.0639457
0.177222	-0.6294	-0.204118	0.857778	0.2811	0.0640408
0.1775	-0.6282	-0.203701	0.859167	0.2805	0.064136
0.177778	-0.627	-0.203284	0.860556	0.2799	0.0642312
0.178056	-0.6258	-0.202867	0.861944	0.2794	0.0643264
0.178333	-0.6246	-0.20245	0.863333	0.2789	0.0644215
0.178611	-0.6234	-0.202033	0.864722	0.2783	0.0645167
0.178889	-0.6222	-0.201615	0.866111	0.2778	0.0646119
0.179167	-0.621	-0.201198	0.867778	0.2773	0.0647071
0.179444	-0.6198	-0.200781	0.869167	0.2767	0.0648022
0.179722	-0.6186	-0.200364	0.870556	0.2762	0.0648974
0.18	-0.6174	-0.199947	0.871944	0.2756	0.0649926
0.180278	-0.6162	-0.19953	0.873333	0.2751	0.0650878
0.180556	-0.6151	-0.199113	0.874722	0.2745	0.0651829
0.180833	-0.6139	-0.198696	0.876111	0.274	0.0652781
0.181111	-0.6127	-0.198278	0.8775	0.2734	0.0653733
0.181389	-0.6115	-0.197861	0.878889	0.2728	0.0654685
0.181667	-0.6103	-0.197444	0.880278	0.2722	0.0655636
0.181944	-0.6091	-0.197027	0.881667	0.2717	0.0656588
0.182222	-0.608	-0.19661	0.883056	0.2711	0.065754
0.1825	-0.6068	-0.196193	0.884444	0.2705	0.0658491
0.182778	-0.6056	-0.195776	0.885833	0.27	0.0659443
0.183056	-0.6044	-0.195359	0.887222	0.2695	0.0660395
0.183333	-0.6033	-0.194941	0.888611	0.269	0.0661347
0.183611	-0.6021	-0.194524	0.89	0.2684	0.0662298
0.184167	-0.6009	-0.194107	0.891389	0.2679	0.066325
0.184444	-0.5997	-0.19369	0.892778	0.2673	0.0664202
0.184722	-0.5986	-0.193273	0.894167	0.2667	0.0665154
0.185	-0.5974	-0.192856	0.895556	0.2662	0.0666105
0.185278	-0.5962	-0.192439	0.896944	0.2656	0.0667057
0.185556	-0.595	-0.192021	0.898333	0.265	0.0668009
0.185833	-0.5938	-0.191604	0.899722	0.2644	0.0668961
0.186111	-0.5926	-0.191187	0.901111	0.2638	0.0669912
0.186389	-0.5914	-0.19077	0.9025	0.2633	0.0670864
0.186667	-0.5903	-0.190353	0.903889	0.2627	0.0671816
0.186944	-0.5891	-0.189936	0.905278	0.2621	0.0672768
0.187222	-0.5879	-0.189519	0.906667	0.2615	0.0673719
0.1875	-0.5867	-0.189102	0.908056	0.2609	0.0674671
0.187778	-0.5855	-0.188684	0.909444	0.2603	0.0675623
0.188056	-0.5844	-0.188267	0.910833	0.2597	0.0676574
0.188333	-0.5832	-0.18785	0.912222	0.2591	0.0677526
0.188611	-0.582	-0.187433	0.913611	0.2585	0.0678478
0.188889	-0.5809	-0.187016	0.915	0.2579	0.067943
0.189167	-0.5797	-0.186599	0.916389	0.2573	0.0680381
0.189444	-0.5785	-0.186182	0.917778	0.2567	0.0681333
0.189722	-0.5773	-0.185765	0.919167	0.256	0.0682285
0.19	-0.5762	-0.185347	0.920556	0.2553	0.0683237
0.190278	-0.575	-0.18493	0.921944	0.2546	0.0684188
0.190556	-0.5738	-0.184513	0.923333	0.2538	0.068514
0.190833	-0.5727	-0.184096	0.924722	0.253	0.0686092
0.191111	-0.5715	-0.183679	0.926111	0.2522	0.0687044
0.191389	-0.5703	-0.183262	0.9275	0.2513	0.0687995
0.191667	-0.5691	-0.182845	0.928889	0.2505	0.0688947
0.191944	-0.568	-0.182428	0.930278	0.2497	0.0689899
0.1925	-0.5668	-0.18201	0.931944	0.2489	0.0690851
0.192778	-0.5656	-0.181593	0.933333	0.2481	0.0691802
0.193056	-0.5645	-0.181176	0.934722	0.2472	0.0692754
0.193333	-0.5633	-0.180759	0.936111	0.2464	0.0693706
0.193611	-0.5621	-0.180342	0.9375	0.2456	0.0694658
0.193889	-0.5609	-0.179925	0.938889	0.2448	0.0695609
0.194167	-0.5597	-0.179508	0.940278	0.244	0.0696561
0.194444	-0.5585	-0.179091	0.941667	0.2432	0.0697513
0.194722	-0.5574	-0.178673	0.943056	0.2424	0.0698464
0.195	-0.5562	-0.178256	0.944444	0.2416	0.0699416
0.195278	-0.555	-0.177839	0.945833	0.2408	0.0700368
0.195556	-0.5538	-0.177422	0.947222	0.24	0.070132
0.195833	-0.5526	-0.177005	0.948611	0.2392	0.0702271
0.196111	-0.5514	-0.176588	0.95	0.2383	0.0703223
0.196389	-0.5502	-0.176171	0.951389	0.2375	0.0704175
0.196667	-0.549	-0.175754	0.952778	0.2367	0.0705127
0.196944	-0.5478	-0.175336	0.954167	0.2359	0.0706078
0.197222	-0.5466	-0.174919	0.955556	0.2351	0.070703
0.1975	-0.5454	-0.174502	0.956944	0.2343	0.0707982
0.197778	-0.5442	-0.174085	0.958333	0.2335	0.0708934
0.198056	-0.543	-0.173668	0.959722	0.2328	0.0709885
0.198333	-0.5418	-0.173251	0.961111	0.2321	0.0710837
0.198611	-0.5406	-0.172834	0.9625	0.2314	0.0711789
0.198889	-0.5394	-0.172416	0.963889	0.2307	0.0712741
0.199167	-0.5382	-0.171999	0.965278	0.23	0.0713692
0.199444	-0.537	-0.171582	0.966667	0.2293	0.0714644
0.199722	-0.5358	-0.171165	0.968056	0.2285	0.0715596
0.2	-0.5346	-0.170748	0.969444	0.2279	0.0716547
0.200278	-0.5334	-0.170331	0.970833	0.2272	0.0717499
0.200556	-0.5321	-0.169914	0.972222	0.2266	0.0718451
0.201111	-0.5309	-0.169497	0.973611	0.2259	0.0719403
0.201389	-0.5297	-0.169079	0.975	0.2253	0.0720354
0.201667	-0.5285	-0.168662	0.976389	0.2246	0.0721306
0.201944	-0.5273	-0.168245	0.977778	0.224	0.0722258
0.202222	-0.526	-0.167828	0.979167	0.2233	0.072321
0.2025	-0.5248	-0.167411	0.980556	0.2226	0.0724161
0.202778	-0.5236	-0.166994	0.981944	0.2219	0.0725113
0.203056	-0.5224	-0.166577	0.983333	0.2212	0.0726065
0.203333	-0.5212	-0.16616	0.984722	0.2205	0.0727017
0.203611	-0.52	-0.165742	0.986111	0.2198	0.0727968
0.203889	-0.5187	-0.165325	0.9875	0.2191	0.072892
0.204167	-0.5175	-0.164908	0.988889	0.2184	0.0729872
0.204444	-0.5163	-0.164491	0.990278	0.2177	0.0730824
0.204722	-0.5151	-0.164074	0.991667	0.217	0.0731775
0.205	-0.5139	-0.163657	0.993056	0.2163	0.0732727
0.205278	-0.5126	-0.16324	0.994444	0.2156	0.0733679
0.205556	-0.5114	-0.162823	0.996111	0.2149	0.0734631
0.205833	-0.5102	-0.162405	0.9975	0.2142	0.0735582
0.206111	-0.509	-0.161988	0.998889	0.2135	0.0736534
0.206389	-0.5078	-0.161571	1.00028	0.2128	0.0737486
0.206667	-0.5066	-0.161154	1.00167	0.2121	0.0738437
0.206944	-0.5054	-0.160737	1.00306	0.2115	0.0739389
0.207222	-0.5042	-0.16032	1.00444	0.2109	0.0740341
0.2075	-0.503	-0.159903	1.00583	0.2103	0.0741293
0.207778	-0.5018	-0.159486	1.00722	0.2097	0.0742244
0.208056	-0.5005	-0.159068	1.00861	0.2091	0.0743196
0.208333	-0.4993	-0.158651	1.01	0.2085	0.0744148
0.208611	-0.4981	-0.158234	1.01139	0.2078	0.07451
0.209167	-0.4969	-0.157817	1.01278	0.2072	0.0746051
0.209444	-0.4957	-0.1574	1.01417	0.2065	0.0747003
0.209722	-0.4945	-0.156983	1.01556	0.2059	0.0747955
0.21	-0.4933	-0.156566	1.01694	0.2052	0.0748907
0.210278	-0.4921	-0.156149	1.01833	0.2045	0.0749858
0.210556	-0.4909	-0.155731	1.01972	0.2039	0.075081
0.210833	-0.4897	-0.155314	1.02111	0.2032	0.0751762
0.211111	-0.4885	-0.154897	1.0225	0.2026	0.0752714
0.211389	-0.4873	-0.15448	1.02389	0.2019	0.0753665
0.211667	-0.4861	-0.154063	1.02528	0.2013	0.0754617
0.211944	-0.4849	-0.153646	1.02667	0.2006	0.0755569
0.212222	-0.4837	-0.153229	1.02806	0.2	0.075652
0.2125	-0.4825	-0.152811	1.02944	0.1994	0.0757472
0.212778	-0.4813	-0.152394	1.03083	0.1987	0.0758424
0.213056	-0.4801	-0.151977	1.03222	0.1981	0.0759376
0.213333	-0.4789	-0.15156	1.03361	0.1974	0.0760327
0.213611	-0.4777	-0.151143	1.035	0.1968	0.0761279
0.213889	-0.4765	-0.150726	1.03639	0.1961	0.0762231
0.214167	-0.4753	-0.150309	1.03778	0.1953	0.0763183
0.214444	-0.4741	-0.149892	1.03917	0.1945	0.0764134
0.214722	-0.4729	-0.149474	1.04056	0.1938	0.0765086
0.215	-0.4717	-0.149057	1.04194	0.193	0.0766038
0.215278	-0.4706	-0.14864	1.04333	0.1923	0.076699
0.215556	-0.4694	-0.148223	1.04472	0.1917	0.0767941
0.215833	-0.4682	-0.147806	1.04611	0.1911	0.0768893
0.216111	-0.467	-0.147389	1.0475	0.1904	0.0769845
0.216389	-0.4658	-0.146972	1.04889	0.1898	0.0770797
0.216667	-0.4646	-0.146555	1.05028	0.1892	0.0771748
0.216944	-0.4634	-0.146137	1.05167	0.1886	0.07727
0.2175	-0.4623	-0.14572	1.05306	0.1881	0.0773652
0.217778	-0.4611	-0.145303	1.05444	0.1875	0.0774603
0.218056	-0.4599	-0.144886	1.05583	0.1869	0.0775555
0.218333	-0.4587	-0.144469	1.0575	0.1863	0.0776507
0.218611	-0.4575	-0.144052	1.05889	0.1856	0.0777459
0.218889	-0.4563	-0.143635	1.06028	0.1849	0.077841
0.219167	-0.4552	-0.143218	1.06167	0.1842	0.0779362
0.219444	-0.454	-0.1428	1.06306	0.1835	0.0780314
0.219722	-0.4528	-0.142383	1.06444	0.1828	0.0781266
0.22	-0.4516	-0.141966	1.06583	0.1821	0.0782217
0.220278	-0.4504	-0.141549	1.06722	0.1814	0.0783169
0.220556	-0.4493	-0.141132	1.06861	0.1806	0.0784121
0.220833	-0.4481	-0.140715	1.07	0.1799	0.0785073
0.221111	-0.447	-0.140298	1.07139	0.1792	0.0786024
0.221389	-0.4458	-0.139881	1.07278	0.1785	0.0786976
0.221667	-0.4446	-0.139463	1.07417	0.1778	0.0787928
0.221944	-0.4435	-0.139046	1.07556	0.1771	0.078888
0.222222	-0.4423	-0.138629	1.07694	0.1763	0.0789831
0.2225	-0.4412	-0.138212	1.07833	0.1757	0.0790783
0.222778	-0.44	-0.137795	1.07972	0.1749	0.0791735
0.223056	-0.4389	-0.137378	1.08111	0.1743	0.0792687
0.223333	-0.4377	-0.136961	1.0825	0.1736	0.0793638
0.223611	-0.4365	-0.136544	1.08389	0.1729	0.079459
0.223889	-0.4354	-0.136126	1.08528	0.1722	0.0795542
0.224167	-0.4342	-0.135709	1.08667	0.1715	0.0796493
0.224444	-0.4331	-0.135292	1.08806	0.1709	0.0797445
0.224722	-0.4319	-0.134875	1.08944	0.1702	0.0798397
0.225	-0.4308	-0.134458	1.09083	0.1695	0.0799349
0.225278	-0.4296	-0.134041	1.09222	0.1688	0.08003
0.225833	-0.4285	-0.133624	1.09361	0.1681	0.0801252
0.226111	-0.4273	-0.133206	1.095	0.1673	0.0802204
0.226389	-0.4261	-0.132789	1.09639	0.1667	0.0803156
0.226667	-0.425	-0.132372	1.09778	0.166	0.0804107
0.226944	-0.4238	-0.131955	1.09917	0.1653	0.0805059
0.227222	-0.4226	-0.131538	1.10056	0.1646	0.0806011
0.2275	-0.4215	-0.131121	1.10194	0.1639	0.0806963
0.227778	-0.4203	-0.130704	1.10333	0.1632	0.0807914
0.228056	-0.4192	-0.130287	1.10472	0.1625	0.0808866
0.228333	-0.418	-0.129869	1.10611	0.1619	0.0809818
0.228611	-0.4169	-0.129452	1.1075	0.1612	0.081077
0.228889	-0.4158	-0.129035	1.10889	0.1605	0.0811721
0.229167	-0.4146	-0.128618	1.11028	0.1599	0.0812673
0.229444	-0.4135	-0.128201	1.11167	0.1592	0.0813625
0.229722	-0.4123	-0.127784	1.11306	0.1586	0.0814576
0.23	-0.4112	-0.127367	1.11444	0.158	0.0815528
0.230278	-0.4101	-0.12695	1.11583	0.1573	0.081648
0.230556	-0.4089	-0.126532	1.11722	0.1566	0.0817432
0.230833	-0.4078	-0.126115	1.11861	0.156	0.0818383
0.231111	-0.4067	-0.125698	1.12028	0.1553	0.0819335
0.231389	-0.4055	-0.125281	1.12167	0.1546	0.0820287
0.231667	-0.4044	-0.124864	1.12306	0.154	0.0821239
0.231944	-0.4033	-0.124447	1.12444	0.1533	0.082219
0.232222	-0.4022	-0.12403	1.12583	0.1527	0.0823142
0.2325	-0.4011	-0.123613	1.12722	0.1522	0.0824094
0.232778	-0.3999	-0.123195	1.12861	0.1516	0.0825046
0.233056	-0.3988	-0.122778	1.13	0.1511	0.0825997
0.233333	-0.3977	-0.122361	1.13139	0.1507	0.0826949
0.233611	-0.3966	-0.121944	1.13278	0.1503	0.0827901
0.233889	-0.3954	-0.121527	1.13417	0.1498	0.0828853
0.234444	-0.3943	-0.12111	1.13556	0.1494	0.0829804
0.234722	-0.3932	-0.120693	1.13694	0.1489	0.0830756
0.235	-0.3921	-0.120276	1.13833	0.1486	0.0831708
0.235278	-0.3909	-0.119858	1.13972	0.1482	0.083266
0.235556	-0.3898	-0.119441	1.14111	0.1478	0.0833611
0.235833	-0.3886	-0.119024	1.1425	0.1474	0.0834563
0.236111	-0.3875	-0.118607	1.14389	0.1471	0.0835515
0.236389	-0.3864	-0.11819	1.14528	0.1468	0.0836466
0.236667	-0.3852	-0.117773	1.14667	0.1464	0.0837418
0.236944	-0.3841	-0.117356	1.14806	0.1461	0.083837
0.237222	-0.383	-0.116939	1.14944	0.1457	0.0839322
0.2375	-0.3818	-0.116521	1.15083	0.1454	0.0840273
0.237778	-0.3807	-0.116104	1.15222	0.145	0.0841225
0.238056	-0.3796	-0.115687	1.15361	0.1447	0.0842177
0.238333	-0.3784	-0.11527	1.155	0.1444	0.0843129
0.238611	-0.3773	-0.114853	1.15639	0.1441	0.084408
0.238889	-0.3761	-0.114436	1.15778	0.1438	0.0845032
0.239167	-0.375	-0.114019	1.15917	0.1434	0.0845984
0.239444	-0.3739	-0.113601	1.16056	0.1431	0.0846936
0.239722	-0.3727	-0.113184	1.16194	0.1429	0.0847887
0.24	-0.3716	-0.112767	1.16333	0.1426	0.0848839
0.240278	-0.3705	-0.11235	1.16472	0.1423	0.0849791
0.240556	-0.3693	-0.111933	1.16611	0.142	0.0850743
0.240833	-0.3682	-0.111516	1.1675	0.1418	0.0851694
0.241111	-0.367	-0.111099	1.16889	0.1415	0.0852646
0.241389	-0.3659	-0.110682	1.17028	0.1413	0.0853598
0.241667	-0.3647	-0.110264	1.17167	0.1411	0.0854549
0.242222	-0.3636	-0.109847	1.17306	0.141	0.0855501
0.2425	-0.3624	-0.10943	1.17472	0.1408	0.0856453
0.242778	-0.3613	-0.109013	1.17611	0.1406	0.0857405
0.243056	-0.3601	-0.108596	1.1775	0.1404	0.0858356
0.243333	-0.359	-0.108179	1.17889	0.1402	0.0859308
0.243611	-0.3578	-0.107762	1.18028	0.14	0.086026
0.243889	-0.3566	-0.107345	1.18167	0.1399	0.0861212
0.244167	-0.3555	-0.106927	1.18306	0.1398	0.0862163
0.244444	-0.3543	-0.10651	1.18444	0.1396	0.0863115
0.244722	-0.3532	-0.106093	1.18583	0.1395	0.0864067
0.245	-0.352	-0.105676	1.18722	0.1393	0.0865019
0.245278	-0.3508	-0.105259	1.18861	0.1392	0.086597
0.245556	-0.3497	-0.104842	1.19	0.1391	0.0866922
0.245833	-0.3485	-0.104425	1.19139	0.139	0.0867874
0.246111	-0.3474	-0.104008	1.19278	0.139	0.0868826
0.246389	-0.3462	-0.10359	1.19417	0.1389	0.0869777
0.246667	-0.345	-0.103173	1.19556	0.1389	0.0870729
0.246944	-0.3439	-0.102756	1.19694	0.1388	0.0871681
0.247222	-0.3427	-0.102339	1.19833	0.1388	0.0872633
0.2475	-0.3415	-0.101922	1.19972	0.1388	0.0873584
0.247778	-0.3404	-0.101505	1.20111	0.1388	0.0874536
0.248056	-0.3392	-0.101088	1.2025	0.1388	0.0875488
0.248333	-0.338	-0.100671	1.20389	0.1389	0.0876439
0.248611	-0.3369	-0.100253	1.20528	0.1388	0.0877391
0.248889	-0.3357	-0.0998363	1.20667	0.1388	0.0878343
0.249167	-0.3345	-0.0994191	1.20806	0.1388	0.0879295
0.249444	-0.3334	-0.099002	1.20944	0.1388	0.0880246
0.249722	-0.3322	-0.0985849	1.21083	0.1389	0.0881198
0.25	-0.331	-0.0981678	1.21222	0.139	0.088215
0.250556	-0.3298	-0.0977506	1.21361	0.1391	0.0883102
0.250833	-0.3287	-0.0973335	1.215	0.1392	0.0884053
0.251111	-0.3275	-0.0969164	1.21639	0.1393	0.0885005
0.251389	-0.3263	-0.0964992	1.21778	0.1394	0.0885957
0.251667	-0.3251	-0.0960821	1.21917	0.1395	0.0886909
0.251944	-0.3239	-0.095665	1.22056	0.1397	0.088786
0.252222	-0.3227	-0.0952479	1.22194	0.1398	0.0888812
0.2525	-0.3215	-0.0948307	1.22333	0.1399	0.0889764
0.252778	-0.3203	-0.0944136	1.22472	0.1401	0.0890716
0.253056	-0.3191	-0.0939965	1.22611	0.1402	0.0891667
0.253333	-0.3179	-0.0935793	1.2275	0.1403	0.0892619
0.253611	-0.3167	-0.0931622	1.22889	0.1403	0.0893571
0.253889	-0.3154	-0.0927451	1.23028	0.1404	0.0894522
0.254167	-0.3142	-0.092328	1.23167	0.1405	0.0895474
0.254444	-0.313	-0.0919108	1.23306	0.1406	0.0896426
0.254722	-0.3117	-0.0914937	1.23472	0.1406	0.0897378
0.255	-0.3105	-0.0910766	1.23611	0.1407	0.0898329
0.255278	-0.3093	-0.0906595	1.2375	0.1407	0.0899281
0.255556	-0.308	-0.0902423	1.23889	0.1407	0.0900233
0.255833	-0.3068	-0.0898252	1.24028	0.1407	0.0901185
0.256111	-0.3055	-0.0894081	1.24167	0.1407	0.0902136
0.256389	-0.3042	-0.0889909	1.24306	0.1407	0.0903088
0.256667	-0.303	-0.0885738	1.24444	0.1407	0.090404
0.256944	-0.3017	-0.0881567	1.24583	0.1407	0.0904992
0.257222	-0.3004	-0.0877396	1.24722	0.1407	0.0905943
0.2575	-0.2992	-0.0873224	1.24861	0.1407	0.0906895
0.257778	-0.2979	-0.0869053	1.25	0.1407	0.0907847
0.258056	-0.2966	-0.0864882	1.25139	0.1407	0.0908799
0.258333	-0.2953	-0.086071	1.25278	0.1407	0.090975
0.258889	-0.294	-0.0856539	1.25417	0.1407	0.0910702
0.259167	-0.2927	-0.0852368	1.25556	0.1406	0.0911654
0.259444	-0.2914	-0.0848197	1.25694	0.1406	0.0912606
0.259722	-0.2901	-0.0844025	1.25833	0.1406	0.0913557
0.26	-0.2887	-0.0839854	1.25972	0.1405	0.0914509
0.260278	-0.2874	-0.0835683	1.26111	0.1404	0.0915461
0.260556	-0.2861	-0.0831512	1.2625	0.1404	0.0916412
0.260833	-0.2848	-0.082734	1.26389	0.1403	0.0917364
0.261111	-0.2834	-0.0823169	1.26528	0.1402	0.0918316
0.261389	-0.2821	-0.0818998	1.26667	0.1402	0.0919268
0.261667	-0.2807	-0.0814826	1.26806	0.1401	0.0920219
0.261944	-0.2794	-0.0810655	1.26944	0.14	0.0921171
0.262222	-0.278	-0.0806484	1.27083	0.1398	0.0922123
0.2625	-0.2767	-0.0802313	1.27222	0.1397	0.0923075
0.262778	-0.2753	-0.0798141	1.27361	0.1396	0.0924026
0.263056	-0.274	-0.079397	1.275	0.1395	0.0924978
0.263333	-0.2726	-0.0789799	1.27639	0.1394	0.092593
0.263611	-0.2712	-0.0785627	1.27778	0.1392	0.0926882
0.263889	-0.2699	-0.0781456	1.27917	0.1391	0.0927833
0.264167	-0.2685	-0.0777285	1.28056	0.139	0.0928785
0.264444	-0.2671	-0.0773114	1.28194	0.1389	0.0929737
0.264722	-0.2658	-0.0768942	1.28333	0.1387	0.0930689
0.265	-0.2644	-0.0764771	1.28472	0.1386	0.093164
0.265278	-0.263	-0.07606	1.28611	0.1384	0.0932592
0.265556	-0.2616	-0.0756429	1.2875	0.1382	0.0933544
0.265833	-0.2602	-0.0752257	1.28889	0.138	0.0934495
0.266111	-0.2589	-0.0748086	1.29028	0.1378	0.0935447
0.266389	-0.2575	-0.0743915	1.29194	0.1376	0.0936399
0.266667	-0.2561	-0.0739743	1.29333	0.1374	0.0937351
0.267222	-0.2547	-0.0735572	1.29472	0.1372	0.0938302
0.2675	-0.2533	-0.0731401	1.29611	0.137	0.0939254
0.267778	-0.2519	-0.072723	1.2975	0.1368	0.0940206
0.268056	-0.2505	-0.0723058	1.29889	0.1365	0.0941158
0.268333	-0.2491	-0.0718887	1.30028	0.1363	0.0942109
0.268611	-0.2477	-0.0714716	1.30167	0.1361	0.0943061
0.268889	-0.2463	-0.0710544	1.30306	0.1359	0.0944013
0.269167	-0.2449	-0.0706373	1.30444	0.1357	0.0944965
0.269444	-0.2435	-0.0702202	1.30583	0.1355	0.0945916
0.269722	-0.2421	-0.0698031	1.30722	0.1353	0.0946868
0.27	-0.2407	-0.0693859	1.30861	0.1351	0.094782
0.270278	-0.2393	-0.0689688	1.31	0.1349	0.0948772
0.270556	-0.2378	-0.0685517	1.31139	0.1347	0.0949723
0.270833	-0.2364	-0.0681346	1.31278	0.1345	0.0950675
0.271111	-0.235	-0.0677174	1.31417	0.1343	0.0951627
0.271389	-0.2336	-0.0673003	1.31556	0.1341	0.0952579
0.271667	-0.2322	-0.0668832	1.31694	0.1339	0.095353
0.271944	-0.2307	-0.066466	1.31833	0.1337	0.0954482
0.272222	-0.2293	-0.0660489	1.31972	0.1335	0.0955434
0.2725	-0.2279	-0.0656318	1.32111	0.1333	0.0956385
0.272778	-0.2265	-0.0652147	1.3225	0.1331	0.0957337
0.273056	-0.225	-0.0647975	1.32389	0.1329	0.0958289
0.273333	-0.2236	-0.0643804	1.32528	0.1327	0.0959241
0.273611	-0.2222	-0.0639633	1.32667	0.1326	0.0960192
0.273889	-0.2207	-0.0635462	1.32806	0.1324	0.0961144
0.274167	-0.2193	-0.063129	1.32944	0.1322	0.0962096
0.274722	-0.2178	-0.0627119	1.33083	0.132	0.0963048
0.275	-0.2164	-0.0622948	1.33222	0.1318	0.0963999
0.275278	-0.2149	-0.0618776	1.33361	0.1316	0.0964951
0.275556	-0.2134	-0.0614605	1.335	0.1314	0.0965903
0.275833	-0.2119	-0.0610434	1.33639	0.1312	0.0966855
0.276111	-0.2105	-0.0606263	1.33778	0.131	0.0967806
0.276389	-0.209	-0.0602091	1.33917	0.1308	0.0968758
0.276667	-0.2075	-0.059792	1.34056	0.1306	0.096971
0.276944	-0.206	-0.0593749	1.34194	0.1304	0.0970662
0.277222	-0.2045	-0.0589577	1.34333	0.1303	0.0971613
0.2775	-0.203	-0.0585406	1.345	0.1301	0.0972565
0.277778	-0.2015	-0.0581235	1.34639	0.1298	0.0973517
0.278056	-0.2001	-0.0577064	1.34778	0.1296	0.0974468
0.278333	-0.1986	-0.0572892	1.34917	0.1294	0.097542
0.278611	-0.1971	-0.0568721	1.35056	0.1292	0.0976372
0.278889	-0.1956	-0.056455	1.35194	0.129	0.0977324
0.279167	-0.1941	-0.0560379	1.35333	0.1288	0.0978275
0.279444	-0.1926	-0.0556207	1.35472	0.1286	0.0979227
0.279722	-0.1911	-0.0552036	1.35611	0.1284	0.0980179
0.28	-0.1895	-0.0547865	1.3575	0.1282	0.0981131
0.280278	-0.188	-0.0543693	1.35889	0.128	0.0982082
0.280556	-0.1865	-0.0539522	1.36028	0.1278	0.0983034
0.280833	-0.185	-0.0535351	1.36167	0.1276	0.0983986
0.281111	-0.1835	-0.053118	1.36306	0.1274	0.0984938
0.281389	-0.182	-0.0527008	1.36444	0.1272	0.0985889
0.281667	-0.1805	-0.0522837	1.36583	0.127	0.0986841
0.281944	-0.179	-0.0518666	1.36722	0.1268	0.0987793
0.282222	-0.1775	-0.0514494	1.36861	0.1266	0.0988745
0.2825	-0.176	-0.0510323	1.37	0.1264	0.0989696
0.283056	-0.1745	-0.0506152	1.37139	0.1262	0.0990648
0.283333	-0.1729	-0.0501981	1.37278	0.126	0.09916
0.283611	-0.1714	-0.0497809	1.37417	0.1258	0.0992552
0.283889	-0.1699	-0.0493638	1.37556	0.1256	0.0993503
0.284167	-0.1684	-0.0489467	1.37694	0.1254	0.0994455
0.284444	-0.1669	-0.0485296	1.37833	0.1252	0.0995407
0.284722	-0.1653	-0.0481124	1.37972	0.125	0.0996358
0.285	-0.1638	-0.0476953	1.38111	0.1248	0.099731
0.285278	-0.1623	-0.0472782	1.3825	0.1246	0.0998262
0.285556	-0.1607	-0.046861	1.38389	0.1244	0.0999214
0.285833	-0.1592	-0.0464439	1.38528	0.1242	0.100017
0.286111	-0.1577	-0.0460268	1.38667	0.124	0.100112
0.286389	-0.1562	-0.0456097	1.38806	0.1238	0.100207
0.286667	-0.1546	-0.0451925	1.38944	0.1236	0.100302
0.286944	-0.1531	-0.0447754	1.39083	0.1234	0.100397
0.287222	-0.1516	-0.0443583	1.39222	0.1233	0.100492
0.2875	-0.15	-0.0439411	1.39361	0.1231	0.100588
0.287778	-0.1485	-0.043524	1.395	0.1229	0.100683
0.288056	-0.1469	-0.0431069	1.39639	0.1227	0.100778
0.288333	-0.1454	-0.0426898	1.39778	0.1225	0.100873
0.288611	-0.1439	-0.0422726	1.39917	0.1223	0.100968
0.288889	-0.1423	-0.0418555	1.40056	0.1221	0.101063
0.289167	-0.1408	-0.0414384	1.40222	0.1219	0.101159
0.289444	-0.1393	-0.0410213	1.40361	0.1217	0.101254
0.289722	-0.1377	-0.0406041	1.405	0.1215	0.101349
0.29	-0.1362	-0.040187	1.40639	0.1213	0.101444
0.290278	-0.1347	-0.0397699	1.40778	0.1211	0.101539
0.290556	-0.1331	-0.0393527	1.40917	0.1209	0.101634
0.291111	-0.1316	-0.0389356	1.41056	0.1207	0.10173
0.291389	-0.13	-0.0385185	1.41194	0.1205	0.101825
0.291667	-0.1285	-0.0381014	1.41333	0.1203	0.10192
0.291944	-0.127	-0.0376842	1.41472	0.1201	0.102015
0.292222	-0.1254	-0.0372671	1.41611	0.1199	0.10211
0.2925	-0.1239	-0.03685	1.4175	0.1197	0.102206
0.292778	-0.1223	-0.0364328	1.41889	0.1195	0.102301
0.293056	-0.1208	-0.0360157	1.42028	0.1193	0.102396
0.293333	-0.1192	-0.0355986	1.42167	0.1191	0.102491
0.293611	-0.1177	-0.0351815	1.42306	0.1189	0.102586
0.293889	-0.1162	-0.0347643	1.42444	0.1187	0.102681
0.294167	-0.1146	-0.0343472	1.42583	0.1185	0.102777
0.294444	-0.1131	-0.0339301	1.42722	0.1183	0.102872
0.294722	-0.1115	-0.033513	1.42861	0.1181	0.102967
0.295	-0.11	-0.0330958	1.43	0.1179	0.103062
0.295278	-0.1085	-0.0326787	1.43139	0.1177	0.103157
0.295556	-0.1069	-0.0322616	1.43278	0.1175	0.103252
0.295833	-0.1054	-0.0318444	1.43417	0.1173	0.103348
0.296111	-0.1039	-0.0314273	1.43556	0.1171	0.103443
0.296389	-0.1023	-0.0310102	1.43694	0.1169	0.103538
0.296667	-0.1008	-0.0305931	1.43833	0.1167	0.103633
0.296944	-0.0993	-0.0301759	1.43972	0.1165	0.103728
0.297222	-0.0978	-0.0297588	1.44111	0.1163	0.103823
0.2975	-0.0963	-0.0293417	1.4425	0.1161	0.103919
0.297778	-0.0947	-0.0289245	1.44389	0.1159	0.104014
0.298056	-0.0932	-0.0285074	1.44528	0.1157	0.104109
0.298333	-0.0917	-0.0280903	1.44667	0.1155	0.104204
0.298611	-0.0902	-0.0276732	1.44806	0.1153	0.104299
0.298889	-0.0887	-0.027256	1.44944	0.1151	0.104395
0.299444	-0.0871	-0.0268389	1.45083	0.115	0.10449
0.299722	-0.0856	-0.0264218	1.45222	0.1148	0.104585
0.3	-0.0841	-0.0260047	1.45361	0.1146	0.10468
0.300278	-0.0826	-0.0255875	1.455	0.1144	0.104775
0.300556	-0.0811	-0.0251704	1.45639	0.1142	0.10487
0.300833	-0.0795	-0.0247533	1.45778	0.114	0.104966
0.301111	-0.078	-0.0243361	1.45944	0.1138	0.105061
0.301389	-0.0765	-0.023919	1.46083	0.1136	0.105156
0.301667	-0.075	-0.0235019	1.46222	0.1134	0.105251
0.301944	-0.0735	-0.0230848	1.46361	0.1132	0.105346
0.302222	-0.0719	-0.0226676	1.465	0.113	0.105441
0.3025	-0.0704	-0.0222505	1.46639	0.1128	0.105537
0.302778	-0.0689	-0.0218334	1.46778	0.1126	0.105632
0.303056	-0.0674	-0.0214162	1.46917	0.1124	0.105727
0.303333	-0.0659	-0.0209991	1.47056	0.1122	0.105822
0.303611	-0.0644	-0.020582	1.47194	0.112	0.105917
0.303889	-0.0629	-0.0201649	1.47333	0.1118	0.106012
0.304167	-0.0613	-0.0197477	1.47472	0.1116	0.106108
0.304444	-0.0598	-0.0193306	1.47611	0.1114	0.106203
0.304722	-0.0583	-0.0189135	1.4775	0.1112	0.106298
0.305	-0.0568	-0.0184964	1.47889	0.111	0.106393
0.305278	-0.0553	-0.0180792	1.48028	0.1108	0.106488
0.305556	-0.0538	-0.0176621	1.48167	0.1106	0.106584
0.305833	-0.0523	-0.017245	1.48306	0.1104	0.106679
0.306111	-0.0508	-0.0168278	1.48444	0.1102	0.106774
0.306389	-0.0493	-0.0164107	1.48583	0.11	0.106869
0.306667	-0.0478	-0.0159936	1.48722	0.1098	0.106964
0.307222	-0.0463	-0.0155765	1.48861	0.1096	0.107059
0.3075	-0.0448	-0.0151593	1.49	0.1094	0.107155
0.307778	-0.0433	-0.0147422	1.49139	0.1092	0.10725
0.308056	-0.0418	-0.0143251	1.49278	0.109	0.107345
0.308333	-0.0403	-0.0139079	1.49417	0.1088	0.10744
0.308611	-0.0388	-0.0134908	1.49556	0.1086	0.107535
0.308889	-0.0373	-0.0130737	1.49694	0.1084	0.10763
0.309167	-0.0358	-0.0126566	1.49833	0.1082	0.107726
0.309444	-0.0344	-0.0122394	1.49972	0.108	0.107821
0.309722	-0.0329	-0.0118223	1.50111	0.1078	0.107916
0.31	-0.0314	-0.0114052	1.5025	0.1082	0.108011
0.310278	-0.0299	-0.0109881	1.50389	0.1095	0.108106
0.310556	-0.0284	-0.0105709	1.50528	0.1097	0.108201
0.310833	-0.0269	-0.0101538	1.50667	0.1099	0.108297
0.311111	-0.0238	-0.00973667	1.50806	0.111	0.108392
0.311389	-0.0221	-0.00931954	1.50944	0.1117	0.108487
0.311667	-0.0191	-0.00890242	1.51083	0.111	0.108582
0.311944	-0.0171	-0.00848529	1.51222	0.1115	0.108677
0.312222	-0.0159	-0.00806816	1.51389	0.1115	0.108773
0.3125	-0.0127	-0.00765103	1.51528	0.1103	0.108868
0.312778	-0.0126	-0.00723391	1.51667	0.1106	0.108963
0.313056	-0.0114	-0.00681678	1.51806	0.1098	0.109058
0.313333	-0.0097	-0.00639965	1.51944	0.1085	0.109153
0.313611	-0.0068	-0.00598252	1.52083	0.1093	0.109248
0.313889	-0.0041	-0.00556539	1.52222	0.1097	0.109344
0.314167	-0.0025	-0.00514827	1.52361	0.1095	0.109439
0.314444	-0.0003	-0.00473114	1.525	0.1093	0.109534
0.314722	0.0038	-0.00431401	1.52639	0.1084	0.109629
0.315	0.0069	-0.00389688	1.52778	0.1082	0.109724
0.315278	0.01	-0.00347976	1.52917	0.107	0.109819
0.315833	0.0105	-0.00306263	1.53056	0.1087	0.109915
0.316111	0.0131	-0.0026455	1.53194	0.1094	0.11001
0.316389	0.0162	-0.00222837	1.53333	0.1088	0.110105
0.316667	0.0202	-0.00181124	1.53472	0.1088	0.1102
0.316944	0.0225	-0.00139412	1.53611	0.1089	0.110295
0.317222	0.0253	-0.000976989	1.5375	0.1095	0.11039
0.3175	0.0282	-0.000559861	1.53889	0.1078	0.110486
0.317778	0.0305	-0.000142734	1.54028	0.1095	0.110581
0.318056	0.0327	0.000274394	1.54167	0.1104	0.110676
0.318333	0.0347	0.000691522	1.54306	0.1106	0.110771
0.318611	0.0353	0.00110865	1.54444	0.1118	0.110866
0.318889	0.0368	0.00152578	1.54583	0.1122	0.110962
0.319167	0.0388	0.00194291	1.54722	0.1123	0.111057
0.319444	0.0415	0.00236003	1.54861	0.1109	0.111152
0.319722	0.0423	0.00277716	1.55	0.1099	0.111247
0.32	0.044	0.00319429	1.55139	0.1098	0.111342
0.320278	0.046	0.00361142	1.55278	0.1098	0.111437
0.320556	0.0491	0.00402854	1.55417	0.1095	0.111533
0.320833	0.0529	0.00444567	1.55556	0.11	0.111628
0.321111	0.0553	0.0048628	1.55694	0.1092	0.111723
0.321389	0.0571	0.00527993	1.55833	0.1105	0.111818
0.321667	0.06	0.00569705	1.55972	0.1102	0.111913
0.321944	0.0627	0.00611418	1.56111	0.1098	0.112008
0.322222	0.0645	0.00653131	1.5625	0.1108	0.112104
0.3225	0.0676	0.00694844	1.56389	0.1118	0.112199
0.322778	0.0684	0.00736557	1.56528	0.1119	0.112294
0.323056	0.0704	0.00778269	1.56667	0.1115	0.112389
0.323611	0.0726	0.00819982	1.56806	0.1122	0.112484
0.323889	0.0744	0.00861695	1.56944	0.1126	0.112579
0.324167	0.0788	0.00903408	1.57083	0.1107	0.112675
0.324444	0.081	0.0094512	1.5725	0.1114	0.11277
0.324722	0.0822	0.00986833	1.57389	0.1093	0.112865
0.325	0.0844	0.0102855	1.57528	0.109	0.11296
0.325278	0.0871	0.0107026	1.57667	0.1076	0.113055
0.325556	0.0877	0.0111197	1.57806	0.1081	0.113151
0.325833	0.0899	0.0115368	1.57944	0.1071	0.113246
0.326111	0.0927	0.011954	1.58083	0.1078	0.113341
0.326389	0.0938	0.0123711	1.58222	0.1095	0.113436
0.326667	0.0947	0.0127882	1.58361	0.1092	0.113531
0.326944	0.0985	0.0132054	1.585	0.1089	0.113626
0.327222	0.1001	0.0136225	1.58639	0.1088	0.113722
0.3275	0.1022	0.0140396	1.58778	0.1065	0.113817
0.327778	0.1052	0.0144567	1.58917	0.1079	0.113912
0.328056	0.1085	0.0148739	1.59056	0.1066	0.114007
0.328333	0.1106	0.015291	1.59194	0.1081	0.114102
0.328611	0.1131	0.0157081	1.59333	0.108	0.114197
0.328889	0.1156	0.0161252	1.59472	0.1077	0.114293
0.329167	0.1181	0.0165424	1.59611	0.1059	0.114388
0.329444	0.1196	0.0169595	1.5975	0.1046	0.114483
0.329722	0.1233	0.0173766	1.59889	0.1052	0.114578
0.33	0.126	0.0177938	1.60028	0.1045	0.114673
0.330278	0.1279	0.0182109	1.60167	0.1035	0.114768
0.330556	0.1299	0.018628	1.60306	0.1026	0.114864
0.330833	0.1308	0.0190451	1.60444	0.1021	0.114959
0.331111	0.1335	0.0194623	1.60583	0.1025	0.115054
0.331389	0.1354	0.0198794	1.60722	0.1019	0.115149
0.331667	0.1383	0.0202965	1.60861	0.1018	0.115244
0.332222	0.1416	0.0207137	1.61	0.1015	0.11534
0.3325	0.1439	0.0211308	1.61139	0.1017	0.115435
0.332778	0.1463	0.0215479	1.61278	0.1007	0.11553
0.333056	0.1486	0.021965	1.61417	0.1013	0.115625
0.333333	0.1514	0.0223822	1.61556	0.1005	0.11572
0.333611	0.154	0.0227993	1.61694	0.099	0.115815
0.333889	0.1574	0.0232164	1.61833	0.0984	0.116162
0.334167	0.1609	0.0236335	1.61972	0.0989	0.116508
0.334444	0.1632	0.0240507	1.62111	0.0994	0.11685
0.334722	0.1664	0.0244678	1.6225	0.0968	0.117193
0.335	0.1686	0.0248849	1.62389	0.0982	0.117533
0.335278	0.1708	0.0253021	1.62528	0.0969	0.117873
0.335556	0.173	0.0257192	1.62667	0.0954	0.11821
0.335833	0.1747	0.0261363	1.62806	0.0958	0.118546
0.336111	0.1766	0.0265534	1.62944	0.0951	0.118881
0.336389	0.179	0.0269706	1.63111	0.0929	0.119214
0.336667	0.1812	0.0273877	1.6325	0.0931	0.119546
0.336944	0.1838	0.0278048	1.63389	0.0941	0.119877
0.337222	0.1859	0.028222	1.63528	0.0957	0.120206
0.3375	0.1886	0.0286391	1.63667	0.0945	0.120534
0.337778	0.1904	0.0290562	1.63806	0.0947	0.120861
0.338056	0.1932	0.0294733	1.63944	0.0932	0.121188
0.338333	0.1956	0.0298905	1.64083	0.0926	0.121512
0.338611	0.1981	0.0303076	1.64222	0.0928	0.121835
0.338889	0.2009	0.0307247	1.64361	0.0937	0.122157
0.339167	0.2051	0.0311418	1.645	0.094	0.122478
0.339444	0.2072	0.031559	1.64639	0.0939	0.122797
0.339722	0.2089	0.0319761	1.64778	0.0956	0.123115
0.340278	0.211	0.0323932	1.64917	0.0955	0.123432
0.340556	0.2141	0.0328104	1.65056	0.0942	0.123748
0.340833	0.2168	0.0332275	1.65194	0.095	0.124062
0.341111	0.219	0.0336446	1.65333	0.096	0.124374
0.341389	0.2216	0.0340617	1.65472	0.0946	0.124686
0.341667	0.2243	0.0344789	1.65611	0.0948	0.124996
0.341944	0.2281	0.034896	1.6575	0.0947	0.125305
0.342222	0.2312	0.0353131	1.65889	0.0947	0.125611
0.3425	0.2342	0.0357303	1.66028	0.0953	0.125915
0.342778	0.2368	0.0361474	1.66167	0.0949	0.126219
0.343056	0.2396	0.0365645	1.66306	0.0941	0.126522
0.343333	0.2419	0.0369816	1.66444	0.0938	0.126823
0.343611	0.2436	0.0373988	1.66583	0.0928	0.127123
0.343889	0.2472	0.0378159	1.66722	0.0943	0.127423
0.344167	0.2499	0.038233	1.66861	0.0921	0.127722
0.344444	0.2519	0.0386501	1.67	0.0906	0.128018
0.344722	0.2541	0.0390673	1.67139	0.0919	0.128314
0.345	0.2571	0.0394844	1.67278	0.0903	0.128608
0.345278	0.2592	0.0399015	1.67417	0.0917	0.1289
0.345556	0.2624	0.0403187	1.67556	0.0914	0.129191
0.345833	0.2648	0.0407358	1.67694	0.0918	0.12948
0.346111	0.2671	0.0411529	1.67833	0.0924	0.129767
0.346389	0.2712	0.04157	1.67972	0.0931	0.130053
0.346667	0.2733	0.0419872	1.68111	0.0924	0.130338
0.346944	0.2759	0.0424043	1.6825	0.0932	0.130622
0.347222	0.2782	0.0428214	1.68389	0.0915	0.130904
0.3475	0.2805	0.0432386	1.68528	0.0925	0.131185
0.347778	0.2829	0.0436557	1.68667	0.0933	0.131465
0.348056	0.2844	0.0440728	1.68806	0.0934	0.131744
0.348611	0.2865	0.0444899	1.68944	0.0922	0.132021
0.348889	0.2897	0.0449071	1.69083	0.091	0.132296
0.349167	0.2919	0.0453242	1.69222	0.0908	0.13257
0.349444	0.2934	0.0457413	1.69389	0.0902	0.132843
0.349722	0.2961	0.0461584	1.69528	0.0904	0.133114
0.35	0.298	0.0465756	1.69667	0.0902	0.133385
0.350278	0.3011	0.0469927	1.69806	0.09	0.133654
0.350556	0.3042	0.0474098	1.69944	0.0892	0.133921
0.350833	0.3075	0.047827	1.70083	0.0893	0.134187
0.351111	0.3106	0.0482441	1.70222	0.0887	0.134453
0.351389	0.3132	0.0486612	1.70361	0.0892	0.134717
0.351667	0.3158	0.0490783	1.705	0.0882	0.13498
0.351944	0.3176	0.0494955	1.70639	0.0882	0.135242
0.352222	0.3201	0.0499126	1.70778	0.0869	0.135502
0.3525	0.3217	0.0503297	1.70917	0.0862	0.135762
0.352778	0.3251	0.0507469	1.71056	0.0851	0.13602
0.353056	0.3284	0.051164	1.71194	0.085	0.136278
0.353333	0.3313	0.0515811	1.71333	0.085	0.136533
0.353611	0.3342	0.0519982	1.71472	0.0855	0.136788
0.353889	0.3368	0.0524154	1.71611	0.0849	0.137042
0.354167	0.3402	0.0528325	1.7175	0.0852	0.137295
0.354444	0.3424	0.0532496	1.71889	0.0856	0.137546
0.354722	0.3459	0.0536667	1.72028	0.0869	0.137797
0.355	0.3487	0.0540839	1.72167	0.0849	0.138047
0.355278	0.3508	0.054501	1.72306	0.0858	0.138297
0.355556	0.3525	0.0549181	1.72444	0.0857	0.138545
0.355833	0.3543	0.0553353	1.72583	0.0848	0.138791
0.356111	0.3564	0.0557524	1.72722	0.0835	0.139035
0.356389	0.3592	0.0561695	1.72861	0.0819	0.139278
0.356667	0.3613	0.0565866	1.73	0.0813	0.13952
0.357222	0.364	0.0570038	1.73139	0.0807	0.139761
0.3575	0.3668	0.0574209	1.73278	0.081	0.139999
0.357778	0.3692	0.057838	1.73417	0.0814	0.140237
0.358056	0.3722	0.0582552	1.73556	0.0807	0.140472
0.358333	0.3744	0.0586723	1.73694	0.0821	0.140706
0.358611	0.377	0.0590894	1.73833	0.0823	0.140939
0.358889	0.3792	0.0595065	1.73972	0.0823	0.141169
0.359167	0.3814	0.0599237	1.74111	0.081	0.141399
0.359444	0.3849	0.0603408	1.7425	0.0803	0.141627
0.359722	0.3876	0.0607579	1.74389	0.0803	0.141853
0.36	0.3911	0.061175	1.74528	0.0801	0.142078
0.360278	0.3934	0.0615922	1.74667	0.0799	0.142301
0.360556	0.3951	0.0620093	1.74806	0.0781	0.142523
0.360833	0.3976	0.0624264	1.74944	0.0783	0.142743
0.361111	0.4001	0.0628436	1.75083	0.078	0.142963
0.361389	0.4029	0.0632607	1.75222	0.0789	0.143181
0.361667	0.4051	0.0636778	1.75361	0.0789	0.143398
0.361944	0.4085	0.0640949	1.75528	0.0799	0.143614
0.362222	0.4107	0.0645121	1.75667	0.0804	0.143829
0.3625	0.4138	0.0649292	1.75806	0.0805	0.144042
0.362778	0.4151	0.0653463	1.75944	0.0812	0.144254
0.363056	0.4168	0.0657634	1.76083	0.0801	0.144465
0.363333	0.419	0.0661806	1.76222	0.0809	0.144674
0.363611	0.4206	0.0665977	1.76361	0.0801	0.144882
0.363889	0.4228	0.0670148	1.765	0.0799	0.145089
0.364167	0.4263	0.067432	1.76639	0.08	0.145294
0.364444	0.4293	0.0678491	1.76778	0.0799	0.145498
0.364722	0.4321	0.0682662	1.76917	0.0792	0.145701
0.365278	0.4343	0.0686833	1.77056	0.0771	0.145901
0.365556	0.4363	0.0691005	1.77194	0.0765	0.1461
0.365833	0.4379	0.0695176	1.77333	0.0761	0.146299
0.366111	0.4401	0.0699347	1.77472	0.0772	0.146495
0.366389	0.4426	0.0703519	1.77611	0.078	0.146691
0.366667	0.4457	0.070769	1.7775	0.0771	0.146886
0.366944	0.4469	0.0711861	1.77889	0.0785	0.147078
0.367222	0.4495	0.0716032	1.78028	0.0783	0.14727
0.3675	0.4523	0.0720204	1.78167	0.0777	0.14746
0.367778	0.4557	0.0724375	1.78306	0.0775	0.147648
0.368056	0.4589	0.0728546	1.78444	0.0763	0.147835
0.368333	0.4612	0.0732717	1.78583	0.0756	0.148022
0.368611	0.4638	0.0736889	1.78722	0.0749	0.148206
0.368889	0.4648	0.074106	1.78861	0.0752	0.14839
0.369167	0.4674	0.0745231	1.79	0.0743	0.148571
0.369444	0.4703	0.0749403	1.79139	0.0743	0.148751
0.369722	0.4717	0.0753574	1.79278	0.0729	0.148929
0.37	0.4744	0.0757745	1.79417	0.0729	0.149107
0.370278	0.4756	0.0761916	1.79556	0.073	0.149283
0.370556	0.4764	0.0766088	1.79694	0.0733	0.149458
0.370833	0.4771	0.0770259	1.79833	0.0736	0.149633
0.371111	0.4783	0.077443	1.79972	0.0737	0.149806
0.371389	0.4807	0.0778602	1.80111	0.0734	0.149978
0.371667	0.4826	0.0782773	1.8025	0.0739	0.15015
0.371944	0.4854	0.0786944	1.80389	0.0749	0.15032
0.372222	0.4875	0.0791115	1.80528	0.0756	0.150489
0.3725	0.4898	0.0795287	1.80667	0.0748	0.150658
0.372778	0.4918	0.0799458	1.80806	0.0745	0.150826
0.373056	0.4941	0.0803629	1.80944	0.0741	0.150992
0.373611	0.4957	0.08078	1.81083	0.0741	0.151156
0.373889	0.4972	0.0811972	1.81222	0.0735	0.15132
0.374167	0.4989	0.0816143	1.81389	0.0742	0.151483
0.374444	0.5012	0.0820314	1.81528	0.0759	0.151645
0.374722	0.5031	0.0824486	1.81667	0.0759	0.151806
0.375	0.505	0.0828657	1.81806	0.0752	0.151964
0.375278	0.5072	0.0832828	1.81944	0.0753	0.152123
0.375556	0.5099	0.0836999	1.82083	0.0747	0.152279
0.375833	0.5127	0.0841171	1.82222	0.0744	0.152434
0.376111	0.5136	0.0845342	1.82361	0.0748	0.152588
0.376389	0.5163	0.0849513	1.825	0.0753	0.15274
0.376667	0.5189	0.0853685	1.82639	0.0749	0.152891
0.376944	0.5213	0.0857856	1.82778	0.0753	0.153042
0.377222	0.5235	0.0862027	1.82917	0.0746	0.15319
0.3775	0.5255	0.0866198	1.83056	0.0752	0.153336
0.377778	0.5286	0.087037	1.83194	0.0745	0.153481
0.378056	0.5307	0.0874541	1.83333	0.0754	0.153624
0.378333	0.5329	0.0878712	1.83472	0.0743	0.153767
0.378611	0.5359	0.0882883	1.83611	0.075	0.153909
0.378889	0.5373	0.0887055	1.8375	0.0748	0.154047
0.379167	0.5399	0.0891226	1.83889	0.0738	0.154183
0.379444	0.5419	0.0895397	1.84028	0.0752	0.154317
0.379722	0.5444	0.0899569	1.84167	0.0737	0.154449
0.38	0.5469	0.090374	1.84306	0.0725	0.15458
0.380278	0.5501	0.0907911	1.84444	0.0731	0.15471
0.380556	0.5518	0.0912082	1.84583	0.0733	0.154838
0.380833	0.5545	0.0916254	1.84722	0.0733	0.154965
0.381111	0.5566	0.0920425	1.84861	0.0736	0.15509
0.381389	0.559	0.0924596	1.85	0.0728	0.155215
0.381667	0.5595	0.0928768	1.85139	0.0721	0.155337
0.382222	0.5618	0.0932939	1.85278	0.0727	0.155458
0.3825	0.5638	0.093711	1.85417	0.0732	0.155577
0.382778	0.5651	0.0941281	1.85556	0.074	0.155695
0.383056	0.5663	0.0945453	1.85694	0.073	0.155811
0.383333	0.5676	0.0949624	1.85833	0.0741	0.155925
0.383611	0.5698	0.0953795	1.85972	0.0733	0.156037
0.383889	0.5728	0.0957966	1.86111	0.0747	0.156147
0.384167	0.5754	0.0962138	1.8625	0.0747	0.156256
0.384444	0.5764	0.0966309	1.86389	0.0742	0.156362
0.384722	0.5786	0.097048	1.86528	0.0745	0.156467
0.385	0.5805	0.0974652	1.86667	0.0745	0.15657
0.385278	0.583	0.0978823	1.86806	0.0739	0.15667
0.385556	0.584	0.0982994	1.86944	0.0736	0.156769
0.385833	0.586	0.0987165	1.87083	0.0739	0.156866
0.386111	0.5894	0.0991337	1.87222	0.0731	0.15696
0.386389	0.5916	0.0995508	1.87389	0.072	0.157053
0.386667	0.5936	0.0999679	1.87528	0.0714	0.157144
0.386944	0.5958	0.100385	1.87667	0.0704	0.157233
0.387222	0.5978	0.100802	1.87806	0.0709	0.15732
0.3875	0.5997	0.101219	1.87944	0.0709	0.157405
0.387778	0.602	0.101636	1.88083	0.0704	0.157487
0.388056	0.6044	0.102054	1.88222	0.0695	0.157567
0.388333	0.6068	0.102471	1.88361	0.0692	0.157646
0.388611	0.6076	0.102888	1.885	0.0699	0.157722
0.388889	0.61	0.103305	1.88639	0.069	0.157797
0.389167	0.6116	0.103722	1.88778	0.0688	0.157869
0.389722	0.6134	0.104139	1.88917	0.0682	0.15794
0.39	0.6145	0.104556	1.89056	0.0674	0.158009
0.390278	0.616	0.104973	1.89194	0.0667	0.158075
0.390556	0.6174	0.105391	1.89333	0.0665	0.15814
0.390833	0.6186	0.105808	1.89472	0.0665	0.158202
0.391111	0.62	0.106225	1.89611	0.0677	0.158263
0.391389	0.6214	0.106642	1.8975	0.0683	0.158322
0.391667	0.6225	0.107059	1.89889	0.0686	0.15838
0.391944	0.6236	0.107476	1.90028	0.0683	0.158436
0.392222	0.6243	0.107893	1.90167	0.0685	0.158489
0.3925	0.6254	0.10831	1.90306	0.0687	0.158542
0.392778	0.6274	0.108728	1.90444	0.069	0.158591
0.393056	0.6278	0.109145	1.90583	0.0688	0.158639
0.393333	0.6289	0.109562	1.90722	0.0687	0.158685
0.393611	0.6297	0.109979	1.90861	0.0685	0.158729
0.393889	0.6305	0.110396	1.91	0.0681	0.158771
0.394167	0.6318	0.110813	1.91139	0.0691	0.15881
0.394444	0.6332	0.11123	1.91278	0.0689	0.158848
0.394722	0.6351	0.111648	1.91417	0.0682	0.158883
0.395	0.6352	0.112065	1.91556	0.0676	0.158917
0.395278	0.6362	0.112482	1.91694	0.0678	0.158949
0.395556	0.6345	0.112899	1.91833	0.0675	0.15898
0.395833	0.6361	0.113316	1.91972	0.0675	0.159008
0.396111	0.6363	0.113733	1.92111	0.0673	0.159035
0.396389	0.6368	0.11415	1.9225	0.0668	0.159059
0.396667	0.6374	0.114567	1.92389	0.0674	0.159082
0.396944	0.64	0.114985	1.92528	0.0668	0.159103
0.397222	0.6424	0.115402	1.92667	0.0657	0.159122
0.3975	0.6446	0.115819	1.92806	0.0654	0.15914
0.397778	0.6455	0.116236	1.92944	0.0655	0.159156
0.398333	0.6458	0.116653	1.93083	0.0659	0.159171
0.398611	0.645	0.11707	1.93222	0.065	0.159185
0.398889	0.6427	0.117487	1.93361	0.0642	0.159197
0.399167	0.6429	0.117904	1.93528	0.0652	0.159209
0.399444	0.6423	0.118322	1.93667	0.0648	0.159219
0.399722	0.6438	0.118739	1.93806	0.0645	0.159229
0.4	0.6462	0.119156	1.93944	0.0636	0.159237
0.400278	0.6484	0.119573	1.94083	0.0639	0.159244
0.400556	0.6501	0.11999	1.94222	0.0632	0.15925
0.400833	0.6512	0.120407	1.94361	0.0627	0.159254
0.401111	0.6533	0.120824	1.945	0.0623	0.159256
0.401389	0.6543	0.121241	1.94639	0.0625	0.159257
0.401667	0.6555	0.121659	1.94778	0.0614	0.159257
0.401944	0.6557	0.122076	1.94917	0.0615	0.159256
0.402222	0.6584	0.122493	1.95056	0.0614	0.159253
0.4025	0.6597	0.12291	1.95194	0.0608	0.159249
0.402778	0.6613	0.123327	1.95333	0.0615	0.159244
0.403056	0.6629	0.123744	1.95472	0.0612	0.159237
0.403333	0.663	0.124161	1.95611	0.0617	0.159229
0.403611	0.665	0.124578	1.9575	0.0616	0.15922
0.403889	0.6658	0.124996	1.95889	0.0621	0.15921
0.404167	0.6636	0.125413	1.96028	0.0622	0.159199
0.404444	0.6657	0.12583	1.96167	0.0617	0.159188
0.404722	0.6651	0.126247	1.96306	0.061	0.159175
0.405	0.667	0.126664	1.96444	0.0606	0.15916
0.405278	0.6672	0.127081	1.96583	0.0611	0.159143
0.405556	0.667	0.127498	1.96722	0.0609	0.159125
0.406111	0.6661	0.127915	1.96861	0.0619	0.159106
0.406389	0.6661	0.128333	1.97	0.0612	0.159087
0.406667	0.6649	0.12875	1.97139	0.0613	0.159066
0.406944	0.6629	0.129167	1.97278	0.0613	0.159044
0.407222	0.6621	0.129584	1.97417	0.0607	0.159021
0.4075	0.6618	0.130001	1.97556	0.0611	0.158997
0.407778	0.6618	0.130418	1.97694	0.0611	0.158972
0.408056	0.6615	0.130835	1.97833	0.0616	0.158945
0.408333	0.6623	0.131253	1.97972	0.0615	0.158918
0.408611	0.6644	0.13167	1.98111	0.0616	0.158889
0.408889	0.6663	0.132087	1.9825	0.0619	0.15886
0.409167	0.6673	0.132504	1.98389	0.0613	0.15883
0.409444	0.6648	0.132921	1.98528	0.0604	0.158798
0.409722	0.6648	0.133338	1.98667	0.062	0.158766
0.41	0.6639	0.133755	1.98806	0.0619	0.158733
0.410278	0.6626	0.134172	1.98944	0.0611	0.158699
0.410556	0.6619	0.13459	1.99083	0.0607	0.158664
0.410833	0.6617	0.135007	1.9925	0.0615	0.158628
0.411111	0.6615	0.135424	1.99389	0.0615	0.15859
0.411389	0.6622	0.135841	1.99528	0.062	0.158552
0.411667	0.6638	0.136258	1.99667	0.062	0.158513
0.411944	0.6667	0.136675	1.99806	0.0614	0.158473
0.412222	0.6688	0.137092	1.99944	0.061	0.158432
0.4125	0.6698	0.137509	2.00083	0.0614	0.15839
0.412778	0.6694	0.137927	2.0025	0.0608	0.158348
0.413056	0.6683	0.138344	2.00389	0.0608	0.158304
0.413333	0.667	0.138761	2.00528	0.0605	0.15826
0.413611	0.6652	0.139178	2.00667	0.06	0.158216
0.413889	0.6643	0.139595	2.00806	0.0599	0.158171
0.414167	0.6659	0.140012	2.00944	0.0588	0.158125
0.414722	0.6647	0.140429	2.01083	0.0582	0.158079
0.415	0.6643	0.140846	2.01222	0.0585	0.158033
0.415278	0.6637	0.141264	2.01361	0.0573	0.157986
0.415556	0.6632	0.141681	2.015	0.0575	0.157937
0.415833	0.6625	0.142098	2.01639	0.0569	0.157888
0.416111	0.6624	0.142515	2.01778	0.057	0.157837
0.416389	0.6643	0.142932	2.01917	0.0569	0.157786
0.416667	0.6665	0.143349	2.02056	0.0567	0.157734
0.416944	0.6668	0.143766	2.02194	0.0562	0.15768
0.417222	0.6662	0.144183	2.02333	0.0556	0.157627
0.4175	0.6646	0.144601	2.02472	0.0559	0.157573
0.417778	0.6635	0.145018	2.02611	0.0558	0.157518
0.418056	0.6611	0.145435	2.0275	0.056	0.157462
0.418333	0.6604	0.145852	2.02889	0.0563	0.157406
0.418611	0.6574	0.146269	2.03028	0.0565	0.157349
0.418889	0.6573	0.146686	2.03167	0.0571	0.157292
0.419167	0.6564	0.147103	2.03306	0.057	0.157234
0.419444	0.6581	0.14752	2.03444	0.0582	0.157176
0.419722	0.6593	0.147938	2.03611	0.0574	0.157116
0.42	0.6583	0.148355	2.0375	0.0572	0.157052
0.420278	0.6576	0.148772	2.03889	0.0576	0.156987
0.420556	0.6569	0.149189	2.04028	0.058	0.156921
0.420833	0.656	0.149606	2.04167	0.0581	0.156856
0.421111	0.6552	0.150023	2.04306	0.0572	0.15679
0.421389	0.6545	0.15044	2.04444	0.0574	0.156725
0.421667	0.6548	0.150858	2.04583	0.0575	0.156658
0.421944	0.6552	0.151275	2.04722	0.0572	0.156592
0.422222	0.656	0.151692	2.04861	0.0575	0.156525
0.4225	0.6569	0.152109	2.05	0.0562	0.156457
0.422778	0.6579	0.152526	2.05139	0.056	0.156389
0.423056	0.659	0.152943	2.05278	0.0558	0.156319
0.423611	0.6572	0.15336	2.05417	0.056	0.15625
0.423889	0.6565	0.153777	2.05556	0.0551	0.15618
0.424167	0.6568	0.154195	2.05694	0.0545	0.156108
0.424444	0.6574	0.154612	2.05833	0.0551	0.156035
0.424722	0.6583	0.155029	2.05972	0.0556	0.155962
0.425	0.6578	0.155446	2.06111	0.0551	0.155889
0.425278	0.6579	0.155863	2.0625	0.0544	0.155815
0.425556	0.6574	0.15628	2.06389	0.0548	0.155741
0.425833	0.6573	0.156697	2.06528	0.0546	0.155667
0.426111	0.6581	0.157114	2.06667	0.0549	0.155592
0.426389	0.6579	0.157532	2.06806	0.0549	0.155517
0.426667	0.6568	0.157949	2.06944	0.055	0.155441
0.426944	0.6567	0.158366	2.07083	0.0556	0.155365
0.427222	0.6569	0.158783	2.07222	0.056	0.155288
0.4275	0.6559	0.1592	2.07361	0.0565	0.155211
0.427778	0.6563	0.159617	2.075	0.0557	0.155132
0.428056	0.6564	0.160034	2.07639	0.0568	0.155053
0.428333	0.657	0.160451	2.07778	0.0564	0.154973
0.428611	0.6571	0.160869	2.07917	0.0567	0.154894
0.428889	0.6572	0.161286	2.08056	0.0556	0.154813
0.429167	0.6561	0.161703	2.08194	0.0559	0.154732
0.429444	0.6543	0.16212	2.08333	0.0566	0.15465
0.429722	0.653	0.162537	2.08472	0.0574	0.154567
0.43	0.6522	0.162954	2.08611	0.0574	0.154483
0.430278	0.6515	0.163371	2.0875	0.0581	0.154399
0.430556	0.6497	0.163788	2.08889	0.0577	0.154315
0.430833	0.6494	0.164206	2.09028	0.0573	0.15423
0.431111	0.6481	0.164623	2.09167	0.0609	0.154145
0.431667	0.6473	0.16504	2.09306	0.064	0.154059
0.431944	0.6466	0.165457	2.09472	0.0641	0.153973
0.432222	0.6437	0.165874	2.09611	0.0652	0.153886
0.4325	0.6418	0.166291	2.0975	0.064	0.153799
0.432778	0.6415	0.166708	2.09889	0.0655	0.153711
0.433056	0.6403	0.167125	2.10028	0.0653	0.153623
0.433333	0.64	0.167543	2.10167	0.0659	0.153535
0.433611	0.639	0.16796	2.10306	0.0653	0.153448
0.433889	0.6377	0.168377	2.10444	0.0658	0.15336
0.434167	0.6374	0.168794	2.10583	0.0683	0.153272
0.434444	0.6365	0.169211	2.10722	0.0684	0.153183
0.434722	0.6359	0.169628	2.10861	0.0675	0.153094
0.435	0.6353	0.170045	2.11	0.0672	0.153003
0.435278	0.6357	0.170463	2.11139	0.0691	0.152913
0.435556	0.6353	0.17088	2.11278	0.0713	0.152821
0.435833	0.6334	0.171297	2.11417	0.071	0.152729
0.436111	0.6318	0.171714	2.11556	0.0701	0.152637
0.436389	0.6316	0.172131	2.11694	0.0704	0.152544
0.436667	0.6301	0.172548	2.11833	0.0708	0.15245
0.436944	0.63	0.172965	2.11972	0.0696	0.152357
0.437222	0.6296	0.173382	2.12111	0.0686	0.152263
0.4375	0.6274	0.1738	2.1225	0.0706	0.152169
0.437778	0.6249	0.174217	2.12389	0.0711	0.152074
0.438056	0.6228	0.174634	2.12528	0.0699	0.151978
0.438333	0.6217	0.175051	2.12667	0.072	0.151883
0.438611	0.6213	0.175468	2.12806	0.0729	0.151788
0.438889	0.6205	0.175885	2.12944	0.0744	0.151692
0.439167	0.6202	0.176302	2.13083	0.0756	0.151596
0.439444	0.619	0.176719	2.13222	0.0753	0.1515
0.439722	0.6161	0.177137	2.13361	0.0772	0.151405
0.440278	0.6151	0.177554	2.135	0.0764	0.151309
0.440556	0.6145	0.177971	2.13639	0.0782	0.151213
0.440833	0.6135	0.178388	2.13778	0.079	0.151115
0.441111	0.6121	0.178805	2.13917	0.0784	0.151016
0.441389	0.6113	0.179222	2.14056	0.0801	0.150917
0.441667	0.6095	0.179639	2.14194	0.0801	0.150818
0.441944	0.6078	0.180056	2.14333	0.0809	0.150719
0.442222	0.6079	0.180474	2.14472	0.0793	0.150619
0.4425	0.607	0.180891	2.14611	0.0789	0.150519
0.442778	0.6055	0.181308	2.1475	0.08	0.150419
0.443056	0.6034	0.181725	2.14889	0.0811	0.150318
0.443333	0.6011	0.182142	2.15028	0.0805	0.150217
0.443611	0.5999	0.182559	2.15167	0.0807	0.150116
0.443889	0.599	0.182976	2.15306	0.0817	0.150015
0.444167	0.5989	0.183393	2.15444	0.0811	0.149915
0.444444	0.5972	0.183811	2.15611	0.0816	0.149815
0.444722	0.5966	0.184228	2.1575	0.0812	0.149714
0.445	0.5955	0.184645	2.15889	0.0819	0.149613
0.445278	0.5941	0.185062	2.16028	0.0812	0.149511
0.445556	0.5934	0.185479	2.16167	0.0809	0.14941
0.445833	0.5921	0.185896	2.16306	0.0835	0.149309
0.446111	0.5896	0.186313	2.16444	0.0834	0.149207
0.446389	0.5894	0.18673	2.16583	0.0829	0.149105
0.446667	0.5884	0.187148	2.16722	0.0841	0.149003
0.446944	0.5862	0.187565	2.16861	0.0829	0.1489
0.447222	0.5854	0.187982	2.17	0.0823	0.148796
0.4475	0.5837	0.188399	2.17139	0.0832	0.148693
0.447778	0.5818	0.188816	2.17278	0.0838	0.148589
0.448056	0.5803	0.189233	2.17417	0.0845	0.148485
0.448333	0.5786	0.18965	2.17556	0.086	0.14838
0.448611	0.576	0.190068	2.17694	0.0867	0.148276
0.449167	0.5735	0.190485	2.17833	0.0853	0.148171
0.449444	0.5713	0.190902	2.17972	0.0866	0.148066
0.449722	0.5707	0.191319	2.18111	0.0856	0.147961
0.45	0.5682	0.191736	2.1825	0.0865	0.147857
0.450278	0.5674	0.192153	2.18389	0.0872	0.147752
0.450556	0.5658	0.19257	2.18528	0.0872	0.147647
0.450833	0.5621	0.192987	2.18667	0.0869	0.147543
0.451111	0.5598	0.193405	2.18806	0.0866	0.147437
0.451389	0.5575	0.193822	2.18944	0.0855	0.147333
0.451667	0.5558	0.194239	2.19083	0.0851	0.147228
0.451944	0.5539	0.194656	2.19222	0.0858	0.147123
0.452222	0.5516	0.195073	2.19361	0.0866	0.147019
0.4525	0.5496	0.19549	2.195	0.0862	0.146914
0.452778	0.5472	0.195907	2.19639	0.0873	0.146809
0.453056	0.5449	0.196324	2.19778	0.0879	0.146704
0.453333	0.5432	0.196742	2.19917	0.0874	0.146599
0.453611	0.5417	0.197159	2.20056	0.0878	0.146494
0.453889	0.5398	0.197576	2.20194	0.0877	0.146389
0.454167	0.5388	0.197993	2.20333	0.0897	0.146284
0.454444	0.5371	0.19841	2.20472	0.0911	0.146179
0.454722	0.536	0.198827	2.20611	0.0908	0.146074
0.455	0.5341	0.199244	2.2075	0.092	0.145969
0.455278	0.532	0.199661	2.20889	0.093	0.145865
0.455556	0.53	0.200079	2.21028	0.0926	0.14576
0.455833	0.5287	0.200496	2.21167	0.0925	0.145656
0.456111	0.5274	0.200913	2.21306	0.092	0.145552
0.456389	0.5259	0.20133	2.21444	0.0933	0.145449
0.456944	0.5239	0.201747	2.21583	0.0948	0.145344
0.457222	0.5223	0.202164	2.2175	0.0943	0.14524
0.4575	0.5192	0.202581	2.21889	0.0948	0.145136
0.457778	0.5177	0.202998	2.22028	0.0936	0.145032
0.458056	0.5162	0.203416	2.22167	0.0946	0.144928
0.458333	0.5158	0.203833	2.22306	0.0945	0.144824
0.458611	0.5138	0.20425	2.22444	0.0951	0.144721
0.458889	0.5133	0.204667	2.22583	0.0931	0.144617
0.459167	0.5118	0.205084	2.22722	0.0929	0.144514
0.459444	0.5094	0.205501	2.22861	0.0908	0.144411
0.459722	0.5085	0.205918	2.23	0.0922	0.144308
0.46	0.5067	0.206335	2.23139	0.0947	0.144205
0.460278	0.5049	0.206753	2.23278	0.0943	0.144102
0.460556	0.504	0.20717	2.23417	0.0945	0.143999
0.460833	0.5023	0.207587	2.23556	0.093	0.143897
0.461111	0.5004	0.208004	2.23694	0.0934	0.143795
0.461389	0.498	0.208421	2.23833	0.0945	0.143694
0.461667	0.4971	0.208838	2.23972	0.0924	0.143593
0.461944	0.4965	0.209255	2.24111	0.0929	0.143493
0.462222	0.495	0.209673	2.2425	0.0942	0.143395
0.4625	0.4911	0.21009	2.24389	0.095	0.143297
0.462778	0.4898	0.210507	2.24528	0.0937	0.143198
0.463056	0.4877	0.210924	2.24667	0.095	0.1431
0.463333	0.4855	0.211341	2.24806	0.0961	0.143001
0.463611	0.4833	0.211758	2.24944	0.0976	0.142903
0.463889	0.482	0.212175	2.25083	0.0983	0.142803
0.464167	0.4804	0.212592	2.25222	0.0988	0.142704
0.464444	0.4801	0.21301	2.25361	0.1001	0.142606
0.464722	0.4782	0.213427	2.255	0.1005	0.142508
0.465278	0.4761	0.213844	2.25639	0.0998	0.14241
0.465556	0.4755	0.214261	2.25778	0.1002	0.142311
0.465833	0.4586	0.214678	2.25917	0.1011	0.142212
0.466111	0.4571	0.215095	2.26056	0.1015	0.142113
0.466389	0.4553	0.215512	2.26194	0.1005	0.142015
0.466667	0.4538	0.215929	2.26333	0.1002	0.141917
0.466944	0.4512	0.216347	2.26472	0.1015	0.141819
0.467222	0.4486	0.216764	2.26611	0.1014	0.141721
0.4675	0.4464	0.217181	2.2675	0.1032	0.141624
0.467778	0.4442	0.217598	2.26889	0.1033	0.141526
0.468056	0.4428	0.218015	2.27028	0.1029	0.14143
0.468333	0.4421	0.218432	2.27167	0.1027	0.141334
0.468611	0.4408	0.218849	2.27306	0.103	0.141238
0.468889	0.4394	0.219266	2.27444	0.1039	0.141142
0.469167	0.4379	0.219684	2.27583	0.1032	0.141046
0.469444	0.437	0.220101	2.27722	0.1041	0.14095
0.469722	0.4331	0.220518	2.27889	0.1044	0.140853
0.47	0.4305	0.220935	2.28028	0.1046	0.140756
0.470278	0.4259	0.221352	2.28167	0.1053	0.14066
0.470556	0.4232	0.221769	2.28306	0.1055	0.140563
0.470833	0.4215	0.222186	2.28444	0.1067	0.140465
0.471111	0.4203	0.222603	2.28583	0.1067	0.140368
0.471389	0.4193	0.223021	2.28722	0.1065	0.140271
0.471667	0.4187	0.223438	2.28861	0.1078	0.140174
0.471944	0.4181	0.223855	2.29	0.1085	0.140078
0.472222	0.4161	0.224272	2.29139	0.1098	0.139981
0.4725	0.4137	0.224689	2.29278	0.1094	0.139885
0.472778	0.4114	0.225106	2.29417	0.112	0.139789
0.473056	0.4097	0.225523	2.29556	0.1122	0.139692
0.473611	0.4089	0.225941	2.29694	0.1111	0.139596
0.473889	0.4083	0.226358	2.29833	0.1109	0.1395
0.474167	0.4069	0.226775	2.29972	0.1123	0.139403
0.474444	0.4059	0.227192	2.30111	0.1118	0.139306
0.474722	0.4048	0.227609	2.3025	0.1139	0.13921
0.475	0.4045	0.228026	2.30389	0.1127	0.139116
0.475278	0.4006	0.228443	2.30528	0.113	0.139021
0.475556	0.3976	0.22886	2.30667	0.1129	0.138926
0.475833	0.3955	0.229278	2.30806	0.1154	0.138832
0.476111	0.3933	0.229795	2.30944	0.1145	0.138737
0.476389	0.3917	0.230313	2.31083	0.1146	0.138643
0.476667	0.3906	0.230829	2.31222	0.1146	0.138551
0.476944	0.3915	0.231345	2.31361	0.1148	0.138459
0.477222	0.3902	0.23186	2.315	0.1138	0.138368
0.4775	0.3894	0.232374	2.31639	0.1125	0.138276
0.477778	0.3882	0.232887	2.31778	0.111	0.138184
0.478056	0.3862	0.2334	2.31917	0.1126	0.138093
0.478333	0.3846	0.233913	2.32056	0.1115	0.138002
0.478611	0.3837	0.234425	2.32194	0.112	0.137912
0.478889	0.3826	0.234936	2.32333	0.1124	0.137823
0.479167	0.3803	0.235446	2.32472	0.1116	0.137734
0.479444	0.3775	0.235956	2.32611	0.1103	0.137646
0.479722	0.3759	0.236466	2.3275	0.1119	0.137558
0.48	0.3748	0.236974	2.32889	0.1121	0.13747
0.480278	0.3723	0.237483	2.33028	0.1134	0.137382
0.480556	0.3697	0.23799	2.33167	0.1156	0.137295
0.480833	0.368	0.238497	2.33306	0.1148	0.137207
0.481389	0.3677	0.239003	2.33444	0.1173	0.137119
0.481667	0.3669	0.239509	2.33583	0.1164	0.137032
0.481944	0.3657	0.240013	2.33722	0.1171	0.136944
0.482222	0.3641	0.240517	2.33889	0.1159	0.136858
0.4825	0.3622	0.24102	2.34028	0.1174	0.136772
0.482778	0.3615	0.241523	2.34167	0.1171	0.136687
0.483056	0.3604	0.242025	2.34306	0.1178	0.136602
0.483333	0.3583	0.242527	2.34444	0.1176	0.136518
0.483611	0.3566	0.243028	2.34583	0.1172	0.136434
0.483889	0.3552	0.243529	2.34722	0.1169	0.13635
0.484167	0.3539	0.244029	2.34861	0.1159	0.136268
0.484444	0.3508	0.244529	2.35	0.1162	0.136186
0.484722	0.3495	0.245027	2.35139	0.1166	0.136105
0.485	0.3486	0.245525	2.35278	0.1155	0.136024
0.485278	0.3465	0.246022	2.35417	0.1155	0.135945
0.485556	0.344	0.246519	2.35556	0.1154	0.135866
0.485833	0.3423	0.247015	2.35694	0.115	0.135788
0.486111	0.34	0.24751	2.35833	0.1168	0.13571
0.486389	0.3386	0.248005	2.35972	0.1181	0.135632
0.486667	0.3363	0.248499	2.36111	0.1183	0.135555
0.486944	0.3329	0.248992	2.3625	0.1176	0.13548
0.487222	0.3311	0.249484	2.36389	0.1175	0.135405
0.4875	0.3302	0.249975	2.36528	0.1195	0.135331
0.487778	0.3266	0.250465	2.36667	0.119	0.135257
0.488056	0.325	0.250955	2.36806	0.1199	0.135183
0.488333	0.3237	0.251444	2.36944	0.1194	0.135109
0.488611	0.3229	0.251932	2.37083	0.1203	0.135035
0.488889	0.3213	0.252419	2.37222	0.1212	0.134961
0.489167	0.32	0.252906	2.37361	0.1212	0.134888
0.489444	0.3185	0.253391	2.375	0.1207	0.134815
0.49	0.3177	0.253876	2.37639	0.1216	0.134743
0.490278	0.3155	0.254361	2.37778	0.1225	0.134672
0.490556	0.3141	0.254845	2.37917	0.1222	0.1346
0.490833	0.3117	0.255329	2.38056	0.1234	0.13453
0.491111	0.3101	0.255813	2.38194	0.1234	0.134459
0.491389	0.309	0.256295	2.38333	0.1243	0.13439
0.491667	0.3071	0.256777	2.38472	0.125	0.134321
0.491944	0.3056	0.257258	2.38611	0.1266	0.134252
0.492222	0.3052	0.257738	2.3875	0.1258	0.134184
0.4925	0.3046	0.258217	2.38889	0.125	0.134117
0.492778	0.3035	0.258695	2.39028	0.1252	0.134051
0.493056	0.3012	0.259172	2.39167	0.1271	0.133984
0.493333	0.2993	0.259649	2.39306	0.1275	0.133918
0.493611	0.2989	0.260125	2.39444	0.1274	0.133852
0.493889	0.2974	0.2606	2.39583	0.1276	0.133787
0.494167	0.2956	0.261074	2.39722	0.1292	0.133722
0.494444	0.2933	0.261548	2.39861	0.1281	0.133658
0.494722	0.2925	0.262021	2.40028	0.1279	0.133594
0.495	0.2908	0.262494	2.40167	0.1295	0.133531
0.495278	0.2905	0.262966	2.40306	0.1284	0.133468
0.495556	0.2901	0.263438	2.40444	0.1294	0.133405
0.495833	0.2888	0.263909	2.40583	0.1319	0.133342
0.496111	0.2883	0.264379	2.40722	0.1338	0.13328
0.496389	0.2868	0.264848	2.40861	0.1336	0.133219
0.496667	0.2866	0.265317	2.41	0.1331	0.133158
0.496944	0.2864	0.265785	2.41139	0.1345	0.133098
0.497222	0.2857	0.266253	2.41278	0.1344	0.133038
0.4975	0.2844	0.266719	2.41417	0.1347	0.132977
0.497778	0.2824	0.267185	2.41556	0.1359	0.132917
0.498333	0.28	0.267651	2.41694	0.1387	0.132858
0.498611	0.2784	0.268115	2.41833	0.1382	0.132799
0.498889	0.276	0.268579	2.41972	0.1388	0.132741
0.499167	0.2752	0.269042	2.42111	0.14	0.132683
0.499444	0.2728	0.269505	2.4225	0.1404	0.132626
0.499722	0.2716	0.269966	2.42389	0.1405	0.132568
0.5	0.2694	0.270427	2.42528	0.1423	0.132512
0.500278	0.2677	0.270887	2.42667	0.1404	0.132457
0.500556	0.2669	0.271346	2.42806	0.1425	0.132401
0.500833	0.2654	0.271804	2.42944	0.1434	0.132346
0.501111	0.2653	0.272261	2.43083	0.1454	0.132292
0.501389	0.2646	0.272718	2.43222	0.1462	0.132238
0.501667	0.2643	0.273174	2.43361	0.1486	0.132186
0.501944	0.2642	0.27363	2.435	0.1472	0.132133
0.502222	0.2613	0.274085	2.43639	0.1472	0.132082
0.5025	0.2601	0.274539	2.43778	0.1469	0.132031
0.502778	0.2583	0.274992	2.43917	0.1479	0.13198
0.503056	0.2562	0.275445	2.44056	0.148	0.131929
0.503333	0.2539	0.275897	2.44194	0.148	0.131877
0.503611	0.2533	0.276349	2.44333	0.1486	0.131826
0.503889	0.2527	0.2768	2.44472	0.1488	0.131775
0.504167	0.2506	0.277251	2.44611	0.1472	0.131725
0.504444	0.2488	0.277701	2.4475	0.1469	0.131675
0.504722	0.2482	0.27815	2.44889	0.1476	0.131625
0.505	0.248	0.278598	2.45028	0.1482	0.131576
0.505278	0.2483	0.279046	2.45167	0.1499	0.131528
0.505556	0.2485	0.279492	2.45306	0.1494	0.13148
0.505833	0.2484	0.279937	2.45444	0.1483	0.131434
0.506111	0.2477	0.280382	2.45583	0.1481	0.131387
0.506667	0.247	0.280825	2.45722	0.1476	0.131341
0.506944	0.2468	0.281269	2.45861	0.149	0.131295
0.507222	0.247	0.281712	2.46	0.1497	0.131251
0.5075	0.2468	0.282155	2.46139	0.1519	0.131207
0.507778	0.2466	0.282596	2.46306	0.1524	0.131164
0.508056	0.2454	0.283037	2.46444	0.153	0.131121
0.508333	0.2443	0.283476	2.46583	0.1552	0.131079
0.508611	0.2422	0.283915	2.46722	0.1554	0.131037
0.508889	0.2408	0.284353	2.46861	0.1556	0.130994
0.509167	0.2406	0.28479	2.47	0.1542	0.130953
0.509444	0.239	0.285227	2.47139	0.1542	0.13091
0.509722	0.2387	0.285664	2.47278	0.1536	0.130869
0.51	0.2381	0.2861	2.47417	0.1534	0.130828
0.510278	0.2369	0.286535	2.47556	0.1539	0.130788
0.510556	0.2365	0.28697	2.47694	0.1536	0.130749
0.510833	0.2356	0.287405	2.47833	0.1534	0.13071
0.511111	0.235	0.287839	2.47972	0.1537	0.130672
0.511389	0.233	0.288272	2.48111	0.1547	0.130635
0.511667	0.2328	0.288706	2.4825	0.1551	0.130598
0.511944	0.2315	0.289138	2.48389	0.1564	0.130562
0.512222	0.2315	0.28957	2.48528	0.1565	0.130526
0.5125	0.2313	0.290001	2.48667	0.1586	0.130491
0.512778	0.2306	0.290432	2.48806	0.1602	0.130455
0.513056	0.23	0.290861	2.48944	0.1591	0.13042
0.513333	0.2291	0.29129	2.49083	0.1577	0.130386
0.513611	0.229	0.291719	2.49222	0.1585	0.130352
0.513889	0.2289	0.292147	2.49361	0.1586	0.130318
0.514167	0.229	0.292574	2.495	0.1589	0.130284
0.514722	0.2288	0.293001	2.49639	0.1599	0.13025
0.515	0.2296	0.293427	2.49778	0.1613	0.130217
0.515278	0.229	0.293852	2.49917	0.1632	0.130184
0.515556	0.2283	0.294277	2.50056	0.163	0.130151
0.515833	0.2288	0.2947	2.50194	0.1647	0.130119
0.516111	0.2277	0.295122	2.50333	0.164	0.130087
0.516389	0.2273	0.295543	2.50472	0.1653	0.130056
0.516667	0.2248	0.295964	2.50611	0.1664	0.130025
0.516944	0.2231	0.296384	2.5075	0.1682	0.129994
0.517222	0.2223	0.296803	2.50889	0.1703	0.129963
0.5175	0.2214	0.297222	2.51028	0.1695	0.129932
0.517778	0.2215	0.297639	2.51167	0.1708	0.129902
0.518056	0.2207	0.298056	2.51306	0.171	0.129873
0.518333	0.2195	0.298472	2.51444	0.1706	0.129844
0.518611	0.2201	0.298887	2.51583	0.1722	0.129815
0.518889	0.2198	0.299302	2.51722	0.1724	0.129788
0.519167	0.2198	0.299715	2.51861	0.1731	0.12976
0.519444	0.219	0.300128	2.52	0.1736	0.129735
0.519722	0.2184	0.30054	2.52139	0.1729	0.129711
0.52	0.2163	0.300952	2.52278	0.1745	0.129686
0.520278	0.2162	0.301363	2.52417	0.1756	0.129663
0.520556	0.2155	0.301773	2.52583	0.1749	0.129642
0.520833	0.2151	0.302183	2.52722	0.1769	0.129621
0.521111	0.2139	0.302593	2.52861	0.1776	0.1296
0.521389	0.2135	0.303001	2.53	0.1781	0.129581
0.521667	0.2139	0.30341	2.53139	0.1765	0.129562
0.521944	0.2132	0.303817	2.53278	0.1764	0.129545
0.522222	0.2134	0.304224	2.53417	0.1764	0.129528
0.5225	0.2137	0.30463	2.53556	0.1762	0.129513
0.522778	0.2135	0.305035	2.53694	0.1765	0.129498
0.523333	0.2123	0.30544	2.53833	0.1767	0.129483
0.523611	0.2111	0.305843	2.53972	0.1767	0.129469
0.523889	0.2094	0.306247	2.54111	0.1737	0.129456
0.524167	0.2075	0.306649	2.5425	0.1735	0.129444
0.524444	0.2072	0.307051	2.54389	0.1755	0.129432
0.524722	0.2076	0.307452	2.54528	0.1761	0.129422
0.525	0.2068	0.307852	2.54667	0.1776	0.129412
0.525278	0.2065	0.308252	2.54806	0.1781	0.129403
0.525556	0.2065	0.308652	2.54944	0.1794	0.129395
0.525833	0.2063	0.309051	2.55083	0.1792	0.129386
0.526111	0.2046	0.30945	2.55222	0.1797	0.129378
0.526389	0.2042	0.309847	2.55361	0.1799	0.129371
0.526667	0.2044	0.310244	2.555	0.1802	0.129363
0.526944	0.2033	0.31064	2.55639	0.1801	0.129356
0.527222	0.2013	0.311035	2.55778	0.1806	0.129349
0.5275	0.1992	0.311429	2.55917	0.1807	0.129341
0.527778	0.1988	0.311823	2.56056	0.1812	0.129334
0.528056	0.1994	0.312217	2.56194	0.1821	0.129327
0.528333	0.2006	0.31261	2.56333	0.1825	0.129321
0.528611	0.2006	0.313003	2.56472	0.1808	0.129317
0.528889	0.2017	0.313395	2.56611	0.1818	0.129313
0.529167	0.2013	0.313786	2.5675	0.1828	0.12931
0.529444	0.2013	0.314177	2.56889	0.1837	0.129308
0.529722	0.2013	0.314567	2.57028	0.1842	0.129307
0.53	0.2007	0.314957	2.57167	0.1836	0.129307
0.530278	0.2001	0.315346	2.57306	0.1847	0.129307
0.530556	0.2	0.315734	2.57444	0.185	0.129308
0.530833	0.1991	0.316122	2.57583	0.1868	0.129309
0.531389	0.1987	0.316509	2.57722	0.1866	0.129311
0.531667	0.1987	0.316895	2.57861	0.1867	0.129314
0.531944	0.1991	0.31728	2.58	0.1876	0.129317
0.532222	0.1996	0.317665	2.58139	0.1883	0.129321
0.5325	0.1988	0.318049	2.58278	0.191	0.129324
0.532778	0.198	0.318432	2.58417	0.1916	0.129328
0.533056	0.1975	0.318815	2.58556	0.1921	0.12933
0.533333	0.1977	0.319196	2.58694	0.1912	0.129335
0.533611	0.197	0.319578	2.58861	0.1927	0.12934
0.533889	0.1976	0.319958	2.59	0.1933	0.129346
0.534167	0.1985	0.320338	2.59139	0.1922	0.129352
0.534444	0.1981	0.320717	2.59278	0.1938	0.129359
0.534722	0.1988	0.321096	2.59417	0.1925	0.129366
0.535	0.1996	0.321475	2.59556	0.193	0.129374
0.535278	0.1996	0.321852	2.59694	0.1944	0.129382
0.535556	0.1997	0.322229	2.59833	0.1953	0.129391
0.535833	0.2001	0.322606	2.59972	0.1956	0.1294
0.536111	0.1987	0.322981	2.60111	0.1962	0.12941
0.536389	0.1959	0.323356	2.6025	0.1972	0.129421
0.536667	0.1968	0.32373	2.60389	0.198	0.129432
0.536944	0.197	0.324104	2.60528	0.1976	0.129443
0.537222	0.1963	0.324477	2.60667	0.1974	0.129455
0.5375	0.1967	0.324849	2.60806	0.1961	0.129467
0.537778	0.1973	0.325221	2.60944	0.1966	0.12948
0.538056	0.1978	0.325593	2.61083	0.1962	0.129494
0.538333	0.1984	0.325964	2.61222	0.196	0.129508
0.538611	0.1984	0.326334	2.61361	0.1968	0.129523
0.538889	0.1999	0.326704	2.615	0.1967	0.129538
0.539444	0.1987	0.327072	2.61639	0.1979	0.129553
0.539722	0.1983	0.327441	2.61778	0.1998	0.129569
0.54	0.1987	0.327808	2.61917	0.1986	0.129587
0.540278	0.1997	0.328174	2.62056	0.1999	0.129604
0.540556	0.1994	0.32854	2.62194	0.2012	0.129622
0.540833	0.2001	0.328905	2.62333	0.2011	0.129641
0.541111	0.1996	0.32927	2.62472	0.2006	0.12966
0.541389	0.2005	0.329633	2.62611	0.201	0.129679
0.541667	0.2025	0.329997	2.6275	0.2008	0.129699
0.541944	0.2036	0.330359	2.62889	0.2023	0.12972
0.542222	0.2044	0.330722	2.63028	0.2025	0.129741
0.5425	0.2046	0.331083	2.63167	0.2035	0.129761
0.542778	0.2054	0.331443	2.63306	0.2048	0.129781
0.543056	0.206	0.331804	2.63444	0.2034	0.129802
0.543333	0.2039	0.332163	2.63583	0.2044	0.129823
0.543611	0.2032	0.332522	2.63722	0.2047	0.129844
0.543889	0.204	0.33288	2.63861	0.2049	0.129866
0.544167	0.2041	0.333237	2.64	0.2036	0.129887
0.544444	0.2043	0.333594	2.64139	0.2045	0.129909
0.544722	0.2043	0.33395	2.64278	0.2049	0.129932
0.545	0.205	0.334305	2.64417	0.2059	0.129955
0.545278	0.204	0.334659	2.64556	0.2057	0.129978
0.545556	0.2045	0.335013	2.64722	0.2053	0.130002
0.545833	0.2043	0.335366	2.64861	0.2051	0.130027
0.546111	0.2039	0.335718	2.65	0.2065	0.130053
0.546389	0.2056	0.336069	2.65139	0.2068	0.130078
0.546667	0.207	0.336421	2.65278	0.2043	0.130105
0.546944	0.208	0.336772	2.65417	0.2044	0.130131
0.547222	0.2079	0.337122	2.65556	0.2047	0.130157
0.5475	0.2094	0.337472	2.65694	0.2046	0.130184
0.547778	0.2112	0.337821	2.65833	0.2068	0.130212
0.548333	0.2123	0.33817	2.65972	0.2072	0.130241
0.548611	0.2122	0.338518	2.66111	0.207	0.13027
0.548889	0.2124	0.338866	2.6625	0.2061	0.1303
0.549167	0.2126	0.339214	2.66389	0.2077	0.130329
0.549444	0.213	0.33956	2.66528	0.2083	0.130359
0.549722	0.2135	0.339906	2.66667	0.2086	0.130389
0.55	0.2144	0.340252	2.66806	0.2086	0.130419
0.550278	0.2143	0.340597	2.66944	0.2096	0.130449
0.550556	0.215	0.340941	2.67083	0.2104	0.13048
0.550833	0.216	0.341284	2.67222	0.2105	0.130512
0.551111	0.2159	0.341626	2.67361	0.2115	0.130543
0.551389	0.218	0.341967	2.675	0.2121	0.130575
0.551667	0.2167	0.342308	2.67639	0.2133	0.130607
0.551944	0.2174	0.342649	2.67778	0.2141	0.13064
0.552222	0.217	0.342989	2.67917	0.2146	0.130673
0.5525	0.2167	0.343328	2.68056	0.2144	0.130706
0.552778	0.2173	0.343666	2.68194	0.2155	0.13074
0.553056	0.2184	0.344004	2.68333	0.2164	0.130773
0.553333	0.2199	0.34434	2.68472	0.2153	0.130807
0.553611	0.2202	0.344676	2.68611	0.2152	0.130842
0.553889	0.2208	0.345011	2.6875	0.2149	0.130877
0.554167	0.2211	0.345345	2.68889	0.2167	0.130913
0.554444	0.2213	0.345679	2.69028	0.2187	0.130949
0.554722	0.2214	0.346012	2.69167	0.2191	0.130986
0.555	0.2216	0.346344	2.69306	0.2179	0.131023
0.555278	0.2234	0.346676	2.69444	0.2196	0.131061
0.555556	0.2249	0.347007	2.69583	0.2193	0.131099
0.555833	0.2267	0.347337	2.69722	0.2202	0.131137
0.556389	0.2273	0.347667	2.69861	0.2211	0.131175
0.556667	0.2278	0.347996	2.7	0.221	0.131214
0.556944	0.2283	0.348324	2.70139	0.221	0.131252
0.557222	0.2288	0.348651	2.70278	0.2218	0.131291
0.5575	0.2284	0.348978	2.70417	0.2239	0.131331
0.557778	0.2292	0.349304	2.70556	0.226	0.13137
0.558056	0.2301	0.349629	2.70694	0.2259	0.131408
0.558333	0.2304	0.349953	2.70833	0.2253	0.131448
0.558611	0.2312	0.350276	2.71	0.2255	0.131486
0.558889	0.2327	0.350599	2.71139	0.2254	0.131525
0.559167	0.2336	0.35092	2.71278	0.2264	0.131565
0.559444	0.233	0.35124	2.71417	0.2285	0.131606
0.559722	0.2338	0.35156	2.71556	0.2286	0.131646
0.56	0.2339	0.351879	2.71694	0.2307	0.131687
0.560278	0.2342	0.352198	2.71833	0.2304	0.131728
0.560556	0.2341	0.352516	2.71972	0.2305	0.131769
0.560833	0.2343	0.352832	2.72111	0.2318	0.131811
0.561111	0.2352	0.353148	2.7225	0.2317	0.131853
0.561389	0.2348	0.353464	2.72389	0.2319	0.131896
0.561667	0.2347	0.353779	2.72528	0.2316	0.131939
0.561944	0.2361	0.354093	2.72667	0.2342	0.131981
0.562222	0.2364	0.354407	2.72806	0.2335	0.132024
0.5625	0.2363	0.354719	2.72944	0.2354	0.132067
0.562778	0.2361	0.355032	2.73083	0.2347	0.132109
0.563056	0.2369	0.355344	2.73222	0.235	0.132153
0.563333	0.2378	0.355654	2.73361	0.2361	0.132197
0.563889	0.2399	0.355964	2.735	0.2355	0.132249
0.564167	0.2408	0.356274	2.73639	0.236	0.132301
0.564444	0.24	0.356583	2.73778	0.2356	0.132354
0.564722	0.2393	0.356892	2.73917	0.2338	0.132407
0.565	0.2406	0.357199	2.74056	0.2345	0.13246
0.565278	0.2417	0.357506	2.74194	0.2336	0.132514
0.565556	0.2435	0.357813	2.74333	0.2338	0.132567
0.565833	0.2443	0.358118	2.74472	0.2327	0.132622
0.566111	0.2451	0.358422	2.74611	0.2335	0.132678
0.566389	0.2456	0.358726	2.7475	0.2333	0.132733
0.566667	0.2459	0.359028	2.74889	0.234	0.132789
0.566944	0.2468	0.35933	2.75028	0.234	0.132845
0.567222	0.2467	0.359632	2.75167	0.2345	0.132901
0.5675	0.248	0.359932	2.75306	0.2348	0.132957
0.567778	0.2492	0.360231	2.75444	0.2337	0.133013
0.568056	0.2487	0.360529	2.75583	0.2326	0.133069
0.568333	0.2498	0.360827	2.75722	0.2334	0.133124
0.568611	0.2506	0.361124	2.75861	0.2347	0.13318
0.568889	0.2516	0.361421	2.76	0.234	0.133237
0.569167	0.2528	0.361716	2.76139	0.2339	0.133293
0.569444	0.2545	0.362011	2.76278	0.2334	0.13335
0.569722	0.2554	0.362306	2.76417	0.2339	0.133407
0.57	0.2566	0.3626	2.76556	0.2337	0.133463
0.570278	0.258	0.362892	2.76694	0.2339	0.13352
0.570556	0.2594	0.363185	2.76861	0.2336	0.133577
0.570833	0.2605	0.363476	2.77	0.2334	0.133634
0.571111	0.2615	0.363767	2.77139	0.2337	0.133691
0.571389	0.2626	0.364056	2.77278	0.2343	0.13375
0.571667	0.2637	0.364345	2.77417	0.2349	0.133807
0.572222	0.2642	0.364634	2.77556	0.2357	0.133865
0.5725	0.2655	0.364921	2.77694	0.2357	0.133925
0.572778	0.2656	0.365208	2.77833	0.2365	0.133984
0.573056	0.2666	0.365494	2.77972	0.2375	0.134044
0.573333	0.2668	0.365779	2.78111	0.2367	0.134103
0.573611	0.2688	0.366064	2.7825	0.2368	0.134163
0.573889	0.2695	0.366348	2.78389	0.2374	0.134225
0.574167	0.2707	0.366631	2.78528	0.2374	0.134287
0.574444	0.2721	0.366913	2.78667	0.2374	0.134349
[truncated: 29,318 more rows]

## Sheet: Figure 2c
FRC-SV0.1			FRC-SV0.2			FRC-SV0.3			FRC-SV0.4			FRC-SV0.5
Time (h)	Measured PV	Smoothed PV	Time (h)	Measured PV	Smoothed PV	Time (h)	Measured PV	Smoothed PV	Time (h)	Measured PV	Smoothed PV	Time (h)	Measured PV	Smoothed PV
0	0	0	0	0	0	0	0	0	0	0	0	0	0	0
0.001389	0	0	0.001389	0	0	0.001389	0	0	0.001389	0	0	0.001389	0	0
0.002778	0	0	0.002778	0	0	0.002778	0	0	0.002778	0	0	0.002778	0	0
0.004167	0	0	0.004167	0	0	0.004167	0	0	0.004167	0	0	0.004167	0	0
0.005556	0	0	0.005556	0	0	0.005556	0	0	0.005556	0	0	0.005556	0	0
0.006944	0	0	0.006944	0	0	0.006944	0	0	0.006944	0	0	0.006944	0	0
0.008333	0	0	0.008333	0	0	0.008333	0	0	0.008333	0	0	0.008333	0	0
0.009722	0	0	0.009722	0	0	0.009722	0	0	0.009722	0	0	0.009722	0	0
0.011111	0	0	0.011111	0	0	0.011111	0	0	0.011111	0	0	0.011111	0	0
0.0125	0	0	0.0125	0	0	0.0125	0	0	0.0125	0	0	0.0125	0	0
0.013889	0	0	0.013889	0	0	0.013889	0	0	0.013889	0	0	0.013889	0	0
0.015278	0	0	0.015278	0	0	0.015278	0	0	0.015278	0	0	0.015278	0	0
0.016667	0	0	0.016667	0	0	0.016667	0	0	0.016667	0	0	0.016667	0	0
0.018056	0	0	0.018056	0	0	0.018056	0	0	0.018056	0	0	0.018056	0	0
0.019444	0	0	0.019444	0	0	0.019444	0	0	0.019444	0	0	0.019444	0	0
0.020833	0	0	0.020833	0	0	0.020833	0	0	0.020833	0	0	0.020833	0	0
0.022222	0	0	0.022222	0	0	0.022222	0	0	0.022222	0	0	0.022222	0	0
0.023611	0	0	0.023611	0	0	0.023611	0	0	0.023611	0	0	0.023611	0	0
0.025	0	0	0.025	0	0	0.025	0	0	0.025	0	0	0.025	0	0
0.026389	0	0	0.026389	0	0	0.026389	0	0	0.026389	0	0	0.026389	0	0
0.027778	0	0	0.027778	0	0	0.027778	0	0	0.027778	0	0	0.027778	0	0
0.029167	0	0	0.029167	0	0	0.029167	0	0	0.029167	0	0	0.029167	0	0
0.030556	0	0	0.030556	0	0	0.030556	0	0	0.030556	0	0	0.030556	0	0
0.031944	0	0	0.031944	0	0	0.031944	0	0	0.031944	0	0	0.031944	0	0
0.033333	0	0	0.033333	0	0	0.033611	0	0	0.033333	0	0	0.033333	0	0
0.034722	0	0	0.034722	0	0	0.035	0	0	0.034722	0	0	0.034722	0	0
0.036111	0	0	0.036111	0	0	0.036389	0	0	0.036111	0	0	0.036111	0	0
0.0375	0	0	0.0375	0	0	0.037778	0	0	0.0375	0	0	0.0375	0	0
0.038889	0	0	0.038889	0	0	0.039167	0	0	0.038889	0	0	0.039167	0	0
0.040278	0	0	0.040278	0	0	0.040556	0	0	0.040278	0	0	0.040556	0	0
0.041667	0	0	0.041667	0	0	0.041944	0	0	0.041667	0	0	0.041944	0	0
0.043056	0	0	0.043056	0	0	0.043333	0	0	0.043056	0	0	0.043333	0	0
0.044444	0	0	0.044444	0	0	0.044722	0	0	0.044444	0	0	0.044722	0	0
0.045833	0	0	0.045833	0	0	0.046111	0	0	0.045833	0	0	0.046111	0	0
0.047222	0	0	0.047222	0	0	0.0475	0	0	0.047222	0	0	0.0475	0	0
0.048611	0	0	0.048611	0	0	0.048889	0	0	0.048611	0	0	0.048889	0	0
0.05	0	0	0.05	0	0	0.050278	0	0	0.05	0	0	0.050278	0	0
0.051389	0	0	0.051389	0	0	0.051667	0	0	0.051389	0	0	0.051667	0	0
0.053056	0	0	0.052778	0	0	0.053056	0	0	0.052778	0	0	0.053056	0	0
0.054444	0	0	0.054167	0	0	0.054444	0	0	0.054167	0	0	0.054444	0	0
0.055833	0	0	0.055556	0	0	0.055833	0	0	0.055556	0	0	0.055833	0	0
0.057222	0	0	0.056944	0	0	0.057222	0	0	0.056944	0	0	0.057222	0	0
0.058611	0	0	0.058333	0	0	0.058611	0	0	0.058611	0	0	0.058611	0	0
0.06	0	0	0.06	0	0	0.06	0	0	0.06	0	0	0.06	0	0
0.061389	0	0	0.061389	0	0	0.061389	0	0	0.061389	0	0	0.061389	0	0
0.062778	0	0	0.062778	0	0	0.062778	0	0	0.062778	0	0	0.062778	0	0
0.064167	0	0	0.064167	0	0	0.064167	0	0	0.064167	0	0	0.064167	0	0
0.065556	0	0	0.065556	0	0	0.065556	0	0	0.065556	0	0	0.065556	0	0
0.066944	0	0	0.066944	0	0	0.066944	0	0	0.066944	0	0	0.066944	0	0
0.068333	0	0	0.068333	0	0	0.068611	0	0	0.068333	0	0	0.068333	0	0
0.069722	0	0	0.069722	0	0	0.07	0	0	0.069722	0	0	0.069722	0	0
0.071111	0	0	0.071111	0	0	0.071389	0	0	0.071111	0	0	0.071111	0	0
0.0725	0	0	0.0725	0	0	0.072778	0	0	0.0725	0	0	0.0725	0	0
0.073889	0	0	0.073889	0	0	0.074167	0	0	0.073889	0	0	0.073889	0	0
0.075278	0	0	0.075278	0	0	0.075556	0	0	0.075278	0	0	0.075278	0	0
0.076667	0	0	0.076667	0	0	0.076944	0	0	0.076667	0	0	0.076667	0	0
0.078056	0	0	0.078056	0	0	0.078333	0	0	0.078056	0	0	0.078056	0	0
0.079444	0	0	0.079444	0	0	0.079722	0	0	0.079444	0	0	0.079444	0	0
0.080833	0	0	0.080833	0	0	0.081111	0	0	0.080833	0	0	0.080833	0	0
0.082222	0	0	0.082222	0	0	0.0825	0	0	0.082222	0	0	0.082222	0	0
0.083611	0	0	0.083611	0	0	0.083889	0	0	0.083611	0	0	0.083611	0	0
0.085	0	0	0.085	0	0	0.085278	0	0	0.085	0	0	0.085	0	0
0.086389	0	0	0.086389	0	0	0.086667	0	0	0.086389	0	0	0.086389	0	0
0.087778	0	0	0.087778	0	0	0.088056	0	0	0.087778	0	0	0.087778	0	0
0.089167	0	0	0.089167	0	0	0.089444	0	0	0.089167	0	0	0.089167	0	0
0.090556	0	0	0.090556	0	0	0.090833	0	0	0.090556	0	0	0.090556	0	0
0.091944	0	0	0.091944	0	0	0.092222	0	0	0.091944	0	0	0.091944	0	0
0.093611	0	0	0.093333	0	0	0.093611	0	0	0.093333	0	0	0.093333	0	0
0.095	0	0	0.094722	0	0	0.095	0	0	0.094722	0	0	0.094722	0	0
0.096389	0	0	0.096111	0	0	0.096389	0	0	0.096111	0	0	0.096389	0	0
0.097778	0	0	0.0975	0	0	0.097778	0	0	0.0975	0	0	0.097778	0	0
0.099167	0	0	0.098889	0	0	0.099167	0	0	0.098889	0	0	0.099167	0	0
0.100556	0	0	0.100278	0	0	0.100556	0	0	0.100278	0	0	0.100556	0	0
0.101944	0	0	0.101667	0	0	0.101944	0	0	0.101667	0	0	0.101944	0	0
0.103333	0	0	0.103056	0	0	0.103611	0	0	0.103056	0	0	0.103333	0	0
0.104722	0	0	0.104444	0	0	0.105	0	0	0.104444	0	0	0.104722	0	0
0.106111	0	0	0.105833	0	0	0.106389	0	0	0.105833	0	0	0.106111	0	0
0.1075	0	0	0.107222	0	0	0.107778	0	0	0.107222	0	0	0.1075	0	0
0.108889	0	0	0.108611	0	0	0.109167	0	0	0.108611	0	0	0.108889	0	0
0.110278	0	0	0.11	0	0	0.110556	0	0	0.11	0	0	0.110278	0	0
0.111667	0	0	0.111389	0	0	0.111944	0	0	0.111389	0	0	0.111667	0	0
0.113056	0	0	0.112778	0	0	0.113333	0	0	0.112778	0	0	0.113056	0	0
0.114444	0	0	0.114167	0	0	0.114722	0	0	0.114444	0	0	0.114444	0	0
0.115833	0	0	0.115556	0	0	0.116111	0	0	0.115833	0	0	0.115833	0	0
0.117222	0	0	0.116944	0	0	0.1175	0	0	0.117222	0	0	0.117222	0	0
0.118611	0	0	0.118333	0	0	0.118889	0	0	0.118611	0	0	0.118611	0	0
0.12	0	0	0.119722	0	0	0.120278	0	0	0.12	0	0	0.12	0	0
0.121389	0	0	0.121111	0	0	0.121667	0	0	0.121389	0	0	0.121389	0	0
0.122778	0	0	0.1225	0	0	0.123056	0	0	0.122778	0	0	0.122778	0	0
0.124167	0	0	0.124167	0	0	0.124444	0	0	0.124167	0	0	0.124167	0	0
0.125556	0	0	0.125556	0	0	0.125833	0	0	0.125556	0	0	0.125556	0	0
0.126944	0	0	0.126944	0	0	0.127222	0	0	0.126944	0	0	0.126944	0	0
0.128333	0	0	0.128333	0	0	0.128611	0	0	0.128333	0	0	0.128333	0	0
0.129722	0	0	0.129722	0	0	0.13	0	0	0.129722	0	0	0.129722	0	0
0.131111	0	0	0.131111	0	0	0.131389	0	0	0.131111	0	0	0.131111	0	0
0.1325	0	0	0.1325	0	0	0.132778	0	0	0.1325	0	0	0.1325	0	0
0.133889	0	0	0.133889	0	0	0.134167	0	0	0.133889	0	0	0.133889	0	0
0.135278	0	0	0.135278	0	0	0.135556	0	0	0.135278	0	0	0.135278	0	0
0.136667	0	0	0.136667	0	0	0.136944	0	0	0.136667	0	0	0.136667	0	0
0.138056	0	0	0.138056	0	0	0.138611	0	0	0.138056	0	0	0.138056	0	0
0.139444	0	0	0.139444	0	0	0.14	0	0	0.139444	0	0	0.139444	0	0
0.140833	0	0	0.140833	0	0	0.141389	0	0	0.140833	0	0	0.140833	0	0
0.142222	0	0	0.142222	0	0	0.142778	0	0	0.142222	0	0	0.142222	0	0
0.143611	0	0	0.143611	0	0	0.144167	0	0	0.143611	0	0	0.143611	0	0
0.145278	0	0	0.145	0	0	0.145556	0	0	0.145	0	0	0.145	0	0
0.146667	0	0	0.146389	0	0	0.146944	0	0	0.146389	0	0	0.146389	0	0
0.148056	0	0	0.147778	0	0	0.148333	0	0	0.147778	0	0	0.147778	0	0
0.149444	0	0	0.149167	0	0	0.149722	0	0	0.149167	0	0	0.149167	0	0
0.150833	0	0	0.150556	0	0	0.151111	0	0	0.150556	0	0	0.150556	0	0
0.152222	0	0	0.151944	0	0	0.1525	0	0	0.151944	0	0	0.151944	0	0
0.153611	0	0	0.153333	0	0	0.153889	0	0	0.153333	0	0	0.153333	0	0
0.155	0	0	0.154722	0	0	0.155278	0	0	0.154722	0	0	0.154722	0	0
0.156389	0	0	0.156111	0	0	0.156667	0	0	0.156111	0	0	0.156111	0	0
0.157778	0	0	0.1575	0	0	0.158056	0	0	0.1575	0	0	0.1575	0	0
0.159167	0	0	0.158889	0	0	0.159444	0	0	0.158889	0	0	0.158889	0	0
0.160556	0	0	0.160278	0	0	0.160833	0	0	0.160278	0	0	0.160278	0	0
0.161944	0	0	0.161667	0	0	0.162222	0	0	0.161667	0	0	0.161667	0	0
0.163333	0	0	0.163056	0	0	0.163611	0	0	0.163056	0	0	0.163333	0	0
0.164722	0	0	0.164444	0	0	0.165	0	0	0.164444	0	0	0.164722	0	0
0.166111	0	0	0.165833	0	0	0.166389	0	0	0.165833	0	0	0.166111	0	0
0.1675	-0.734	-0.0720321	0.167222	-0.5439	0.0169298	0.167778	-0.4762	-0.0793147	0.167222	-0.5533	-0.0801254	0.1675	-0.5368	-0.00576595
0.168889	-0.7314	-0.0719108	0.168611	-0.5414	0.017025	0.169167	-0.4744	-0.0792074	0.168611	-0.5513	-0.0800112	0.168889	-0.5345	-0.00562536
0.170278	-0.7287	-0.0717895	0.17	-0.5388	0.0171202	0.170556	-0.4727	-0.0791001	0.17	-0.5494	-0.0798969	0.170278	-0.5323	-0.00548477
0.171667	-0.7261	-0.0716682	0.171389	-0.5363	0.0172153	0.172222	-0.4709	-0.0789928	0.171389	-0.5475	-0.0797827	0.171667	-0.53	-0.00534418
0.173056	-0.7235	-0.0715469	0.172778	-0.5338	0.0173105	0.173611	-0.4692	-0.0788855	0.173056	-0.5456	-0.0796684	0.173056	-0.5278	-0.00520358
0.174444	-0.7208	-0.0714256	0.174167	-0.5313	0.0174057	0.175	-0.4674	-0.0787782	0.174444	-0.5436	-0.0795542	0.174444	-0.5255	-0.00506299
0.175833	-0.7182	-0.0713043	0.175556	-0.5288	0.0175009	0.176389	-0.4656	-0.0786709	0.175833	-0.5417	-0.0794399	0.175833	-0.5233	-0.0049224
0.177222	-0.7156	-0.071183	0.176944	-0.5263	0.017596	0.177778	-0.4639	-0.0785635	0.177222	-0.5397	-0.0793257	0.177222	-0.5211	-0.00478181
0.178611	-0.713	-0.0710618	0.178333	-0.5238	0.0176912	0.179167	-0.4621	-0.0784562	0.178611	-0.5378	-0.0792114	0.178611	-0.5188	-0.00464121
0.18	-0.7103	-0.0709405	0.179722	-0.5213	0.0177864	0.180556	-0.4604	-0.0783489	0.18	-0.5358	-0.0790972	0.18	-0.5166	-0.00450062
0.181389	-0.7077	-0.0708192	0.181111	-0.5188	0.0178815	0.181944	-0.4586	-0.0782416	0.181389	-0.5339	-0.0789829	0.181389	-0.5144	-0.00436003
0.182778	-0.7051	-0.0706979	0.1825	-0.5163	0.0179767	0.183333	-0.4569	-0.0781343	0.182778	-0.5319	-0.0788687	0.182778	-0.5121	-0.00421944
0.184167	-0.7025	-0.0705766	0.183889	-0.5138	0.0180719	0.184722	-0.4551	-0.078027	0.184167	-0.53	-0.0787544	0.184167	-0.5099	-0.00407884
0.185556	-0.6999	-0.0704553	0.185278	-0.5113	0.0181671	0.186111	-0.4534	-0.0779197	0.185556	-0.5281	-0.0786402	0.185556	-0.5077	-0.00393825
0.186944	-0.6973	-0.070334	0.186667	-0.5088	0.0182622	0.1875	-0.4517	-0.0778124	0.186944	-0.5261	-0.078526	0.186944	-0.5054	-0.00379766
0.188333	-0.6947	-0.0702127	0.188333	-0.5063	0.0183574	0.188889	-0.4499	-0.0777051	0.188333	-0.5242	-0.0784117	0.188333	-0.5032	-0.00365707
0.189722	-0.6921	-0.0700914	0.189722	-0.5038	0.0184526	0.190278	-0.4482	-0.0775977	0.189722	-0.5223	-0.0782975	0.189722	-0.501	-0.00351647
0.191111	-0.6895	-0.0699701	0.191111	-0.5012	0.0185478	0.191667	-0.4465	-0.0774904	0.191111	-0.5203	-0.0781832	0.191111	-0.4988	-0.00337588
0.192778	-0.6869	-0.0698488	0.1925	-0.4987	0.0186429	0.193056	-0.4447	-0.0773831	0.1925	-0.5184	-0.078069	0.1925	-0.4966	-0.00323529
0.194167	-0.6842	-0.0697275	0.193889	-0.4961	0.0187381	0.194444	-0.443	-0.0772758	0.193889	-0.5165	-0.0779547	0.193889	-0.4944	-0.00309469
0.195556	-0.6816	-0.0696062	0.195278	-0.4936	0.0188333	0.195833	-0.4413	-0.0771685	0.195278	-0.5145	-0.0778405	0.195278	-0.4921	-0.0029541
0.196944	-0.6789	-0.069485	0.196667	-0.4911	0.0189285	0.197222	-0.4396	-0.0770612	0.196667	-0.5126	-0.0777262	0.196667	-0.4899	-0.00281351
0.198333	-0.6763	-0.0693637	0.198056	-0.4886	0.0190236	0.198611	-0.4379	-0.0769539	0.198056	-0.5107	-0.077612	0.198056	-0.4877	-0.00267292
0.199722	-0.6736	-0.0692424	0.199444	-0.486	0.0191188	0.2	-0.4362	-0.0768466	0.199444	-0.5088	-0.0774977	0.199444	-0.4855	-0.00253232
0.201111	-0.671	-0.0691211	0.200833	-0.4835	0.019214	0.201389	-0.4345	-0.0767393	0.200833	-0.5069	-0.0773835	0.200833	-0.4833	-0.00239173
0.2025	-0.6684	-0.0689998	0.202222	-0.481	0.0193092	0.203056	-0.4327	-0.076632	0.202222	-0.505	-0.0772692	0.202222	-0.4811	-0.00225114
0.203889	-0.6658	-0.0688785	0.203611	-0.4785	0.0194043	0.204444	-0.4309	-0.0765246	0.203611	-0.5031	-0.077155	0.203611	-0.4789	-0.00211055
0.205278	-0.6631	-0.0687572	0.205	-0.476	0.0194995	0.205833	-0.4292	-0.0764173	0.205	-0.5011	-0.0770407	0.205	-0.4767	-0.00196995
0.206667	-0.6605	-0.0686359	0.206389	-0.4734	0.0195947	0.207222	-0.4274	-0.07631	0.206389	-0.4992	-0.0769265	0.206389	-0.4745	-0.00182936
0.208056	-0.6579	-0.0685146	0.207778	-0.4709	0.0196899	0.208611	-0.4256	-0.0762027	0.207778	-0.4973	-0.0768122	0.207778	-0.4723	-0.00168877
0.209444	-0.6553	-0.0683933	0.209167	-0.4684	0.019785	0.21	-0.4239	-0.0760954	0.209167	-0.4954	-0.076698	0.209167	-0.47	-0.00154818
0.210833	-0.6527	-0.068272	0.210556	-0.4659	0.0198802	0.211389	-0.4221	-0.0759881	0.210556	-0.4935	-0.0765837	0.210556	-0.4678	-0.00140758
0.212222	-0.6501	-0.0681507	0.211944	-0.4634	0.0199754	0.212778	-0.4204	-0.0758808	0.211944	-0.4916	-0.0764695	0.211944	-0.4656	-0.00126699
0.213611	-0.6475	-0.0680294	0.213333	-0.4609	0.0200705	0.214167	-0.4186	-0.0757735	0.213333	-0.4897	-0.0763552	0.213333	-0.4633	-0.0011264
0.215	-0.6449	-0.0679082	0.214722	-0.4584	0.0201657	0.215556	-0.4169	-0.0756662	0.214722	-0.4878	-0.076241	0.214722	-0.4611	-0.000985807
0.216389	-0.6423	-0.0677869	0.216111	-0.4559	0.0202609	0.216944	-0.4151	-0.0755588	0.216111	-0.486	-0.0761268	0.216111	-0.4589	-0.000845214
0.217778	-0.6397	-0.0676656	0.2175	-0.4534	0.0203561	0.218333	-0.4134	-0.0754515	0.2175	-0.4841	-0.0760125	0.2175	-0.4567	-0.000704621
0.219167	-0.6371	-0.0675443	0.218889	-0.4509	0.0204512	0.219722	-0.4116	-0.0753442	0.218889	-0.4822	-0.0758983	0.218889	-0.4544	-0.000564029
0.220556	-0.6345	-0.067423	0.220278	-0.4484	0.0205464	0.221111	-0.4099	-0.0752369	0.220278	-0.4803	-0.075784	0.220278	-0.4522	-0.000423436
0.221944	-0.6319	-0.0673017	0.221667	-0.4459	0.0206416	0.2225	-0.4082	-0.0751296	0.221667	-0.4784	-0.0756698	0.221667	-0.45	-0.000282844
0.223333	-0.6293	-0.0671804	0.223056	-0.4434	0.0207368	0.223889	-0.4064	-0.0750223	0.223056	-0.4765	-0.0755555	0.223056	-0.4478	-0.000142251
0.224722	-0.6266	-0.0670591	0.224444	-0.4409	0.0208319	0.225278	-0.4047	-0.074915	0.224444	-0.4746	-0.0754413	0.224444	-0.4456	-1.65865e-06
0.226111	-0.624	-0.0669378	0.225833	-0.4384	0.0209271	0.226667	-0.403	-0.0748077	0.225833	-0.4727	-0.075327	0.225833	-0.4433	0.000138934
0.2275	-0.6214	-0.0668165	0.227222	-0.436	0.0210223	0.228056	-0.4013	-0.0747004	0.227222	-0.4708	-0.0752128	0.227222	-0.4411	0.000279526
0.228889	-0.6188	-0.0666952	0.228611	-0.4334	0.0211175	0.229444	-0.3995	-0.0745931	0.228611	-0.4689	-0.0750985	0.228889	-0.4389	0.000420119
0.230278	-0.6162	-0.0665739	0.23	-0.4309	0.0212126	0.230833	-0.3978	-0.0744857	0.230278	-0.467	-0.0749843	0.230278	-0.4367	0.000560712
0.231667	-0.6136	-0.0664526	0.231389	-0.4284	0.0213078	0.232222	-0.3961	-0.0743784	0.231667	-0.465	-0.07487	0.231667	-0.4344	0.000701304
0.233056	-0.6109	-0.0663314	0.232778	-0.4259	0.021403	0.233611	-0.3944	-0.0742711	0.233056	-0.4631	-0.0747558	0.233056	-0.4322	0.000841897
0.234444	-0.6083	-0.0662101	0.234167	-0.4234	0.0214982	0.235278	-0.3927	-0.0741638	0.234444	-0.4611	-0.0746415	0.234444	-0.4299	0.000982489
0.235833	-0.6057	-0.0660888	0.235556	-0.4209	0.0215933	0.236667	-0.3909	-0.0740565	0.235833	-0.4592	-0.0745273	0.235833	-0.4277	0.00112308
0.237222	-0.6031	-0.0659675	0.236944	-0.4184	0.0216885	0.238056	-0.3892	-0.0739492	0.237222	-0.4573	-0.074413	0.237222	-0.4254	0.00126367
0.238611	-0.6005	-0.0658462	0.238333	-0.4159	0.0217837	0.239444	-0.3874	-0.0738419	0.238611	-0.4553	-0.0742988	0.238611	-0.4232	0.00140427
0.240278	-0.5979	-0.0657249	0.239722	-0.4133	0.0218788	0.240833	-0.3856	-0.0737346	0.24	-0.4534	-0.0741845	0.24	-0.4209	0.00154486
0.241667	-0.5953	-0.0656036	0.241111	-0.4108	0.021974	0.242222	-0.3839	-0.0736273	0.241389	-0.4514	-0.0740703	0.241389	-0.4187	0.00168545
0.243056	-0.5926	-0.0654823	0.2425	-0.4083	0.0220692	0.243611	-0.3821	-0.0735199	0.242778	-0.4495	-0.073956	0.242778	-0.4165	0.00182604
0.244444	-0.59	-0.065361	0.243889	-0.4058	0.0221644	0.245	-0.3804	-0.0734126	0.244167	-0.4476	-0.0738418	0.244167	-0.4142	0.00196664
0.245833	-0.5874	-0.0652397	0.245278	-0.4033	0.0222595	0.246389	-0.3786	-0.0733053	0.245556	-0.4456	-0.0737275	0.245556	-0.412	0.00210723
0.247222	-0.5847	-0.0651184	0.246667	-0.4008	0.0223547	0.247778	-0.3769	-0.073198	0.246944	-0.4437	-0.0736133	0.246944	-0.4098	0.00224782
0.248611	-0.5821	-0.0649971	0.248056	-0.3983	0.0224499	0.249167	-0.3751	-0.0730907	0.248333	-0.4418	-0.0734991	0.248333	-0.4075	0.00238841
0.25	-0.5795	-0.0648758	0.249722	-0.3958	0.0225451	0.250556	-0.3734	-0.0729834	0.249722	-0.4399	-0.0733848	0.249722	-0.4053	0.00252901
0.251389	-0.5768	-0.0647546	0.251111	-0.3933	0.0226402	0.251944	-0.3716	-0.0728761	0.251111	-0.4379	-0.0732706	0.251111	-0.4031	0.0026696
0.252778	-0.5742	-0.0646333	0.2525	-0.3907	0.0227354	0.253333	-0.3699	-0.0727688	0.2525	-0.436	-0.0731563	0.2525	-0.4009	0.00281019
0.254167	-0.5716	-0.064512	0.253889	-0.3882	0.0228306	0.254722	-0.3682	-0.0726615	0.253889	-0.4341	-0.0730421	0.253889	-0.3986	0.00295079
0.255556	-0.569	-0.0643907	0.255278	-0.3857	0.0229258	0.256111	-0.3664	-0.0725542	0.255278	-0.4322	-0.0729278	0.255278	-0.3964	0.00309138
0.256944	-0.5664	-0.0642694	0.256667	-0.3832	0.0230209	0.2575	-0.3647	-0.0724468	0.256667	-0.4303	-0.0728136	0.256667	-0.3942	0.00323197
0.258333	-0.5638	-0.0641481	0.258056	-0.3806	0.0231161	0.258889	-0.363	-0.0723395	0.258056	-0.4283	-0.0726993	0.258056	-0.392	0.00337256
0.259722	-0.5612	-0.0640268	0.259444	-0.3781	0.0232113	0.260278	-0.3612	-0.0722322	0.259444	-0.4264	-0.0725851	0.259444	-0.3898	0.00351316
0.261111	-0.5585	-0.0639055	0.260833	-0.3756	0.0233065	0.261667	-0.3595	-0.0721249	0.260833	-0.4245	-0.0724708	0.260833	-0.3875	0.00365375
0.2625	-0.5559	-0.0637842	0.262222	-0.3731	0.0234016	0.263056	-0.3578	-0.0720176	0.262222	-0.4226	-0.0723566	0.262222	-0.3853	0.00379434
0.263889	-0.5533	-0.0636629	0.263611	-0.3705	0.0234968	0.264444	-0.3561	-0.0719103	0.263611	-0.4207	-0.0722423	0.263611	-0.3831	0.00393493
0.265278	-0.5506	-0.0635416	0.265	-0.368	0.023592	0.265833	-0.3544	-0.071803	0.265	-0.4188	-0.0721281	0.265	-0.3809	0.00407553
0.266667	-0.548	-0.0634203	0.266389	-0.3655	0.0236872	0.267222	-0.3526	-0.0716957	0.266389	-0.4169	-0.0720138	0.266389	-0.3786	0.00421612
0.268056	-0.5454	-0.063299	0.267778	-0.363	0.0237823	0.268611	-0.3509	-0.0715884	0.267778	-0.415	-0.0718996	0.267778	-0.3764	0.00435671
0.269444	-0.5427	-0.0631777	0.269167	-0.3605	0.0238775	0.27	-0.3492	-0.071481	0.269167	-0.4131	-0.0717853	0.269167	-0.3742	0.0044973
0.270833	-0.5401	-0.0630565	0.270556	-0.358	0.0239727	0.271667	-0.3475	-0.0713737	0.270556	-0.4112	-0.0716711	0.270556	-0.3719	0.0046379
0.272222	-0.5375	-0.0629352	0.271944	-0.3555	0.0240678	0.273056	-0.3458	-0.0712664	0.271944	-0.4093	-0.0715568	0.271944	-0.3697	0.00477849
0.273611	-0.5349	-0.0628139	0.273333	-0.353	0.024163	0.274444	-0.344	-0.0711591	0.273333	-0.4074	-0.0714426	0.273333	-0.3675	0.00491908
0.275	-0.5322	-0.0626926	0.274722	-0.3504	0.0242582	0.275833	-0.3422	-0.0710518	0.274722	-0.4055	-0.0713283	0.274722	-0.3652	0.00505967
0.276389	-0.5296	-0.0625713	0.276111	-0.3479	0.0243534	0.277222	-0.3405	-0.0709445	0.276111	-0.4036	-0.0712141	0.276111	-0.363	0.00520027
0.277778	-0.527	-0.06245	0.2775	-0.3454	0.0244485	0.278611	-0.3387	-0.0708372	0.2775	-0.4017	-0.0710999	0.2775	-0.3608	0.00534086
0.279167	-0.5244	-0.0623287	0.278889	-0.3429	0.0245437	0.28	-0.337	-0.0707299	0.278889	-0.3998	-0.0709856	0.278889	-0.3585	0.00548145
0.280556	-0.5218	-0.0622074	0.280278	-0.3404	0.0246389	0.281389	-0.3352	-0.0706226	0.280278	-0.3979	-0.0708714	0.280278	-0.3563	0.00562204
0.281944	-0.5192	-0.0620861	0.281667	-0.3379	0.0247341	0.282778	-0.3335	-0.0705153	0.281667	-0.396	-0.0707571	0.281667	-0.3541	0.00576264
0.283333	-0.5166	-0.0619648	0.283056	-0.3354	0.0248292	0.284167	-0.3317	-0.0704079	0.283056	-0.3941	-0.0706429	0.283056	-0.3519	0.00590323
0.284722	-0.5139	-0.0618435	0.284444	-0.3329	0.0249244	0.285556	-0.33	-0.0703006	0.284444	-0.3922	-0.0705286	0.284444	-0.3496	0.00604382
0.286389	-0.5113	-0.0617222	0.285833	-0.3304	0.0250196	0.286944	-0.3283	-0.0701933	0.285833	-0.3903	-0.0704144	0.285833	-0.3474	0.00618441
0.287778	-0.5087	-0.0616009	0.287222	-0.3279	0.0251148	0.288333	-0.3265	-0.070086	0.287222	-0.3884	-0.0703001	0.287222	-0.3452	0.00632501
0.289167	-0.506	-0.0614797	0.288611	-0.3254	0.0252099	0.289722	-0.3248	-0.0699787	0.288889	-0.3865	-0.0701859	0.288611	-0.343	0.0064656
0.290556	-0.5034	-0.0613584	0.29	-0.323	0.0253051	0.291111	-0.3231	-0.0698714	0.290278	-0.3845	-0.0700716	0.290278	-0.3408	0.00660619
0.291944	-0.5008	-0.0612371	0.291389	-0.3205	0.0254003	0.2925	-0.3213	-0.0697641	0.291667	-0.3826	-0.0699574	0.291667	-0.3385	0.00674678
0.293333	-0.4981	-0.0611158	0.292778	-0.3179	0.0254955	0.293889	-0.3196	-0.0696568	0.293056	-0.3806	-0.0698431	0.293056	-0.3363	0.00688738
0.294722	-0.4955	-0.0609945	0.294167	-0.3154	0.0255906	0.295278	-0.3179	-0.0695495	0.294444	-0.3787	-0.0697289	0.294444	-0.334	0.00702797
0.296111	-0.4929	-0.0608732	0.295556	-0.3129	0.0256858	0.296667	-0.3162	-0.0694421	0.295833	-0.3767	-0.0696146	0.295833	-0.3318	0.00716856
0.2975	-0.4902	-0.0607519	0.296944	-0.3104	0.025781	0.298056	-0.3144	-0.0693348	0.297222	-0.3748	-0.0695004	0.297222	-0.3295	0.00730915
0.298889	-0.4876	-0.0606306	0.298333	-0.3079	0.0258761	0.299444	-0.3127	-0.0692275	0.298611	-0.3729	-0.0693861	0.298611	-0.3273	0.00744975
0.300278	-0.485	-0.0605093	0.299722	-0.3054	0.0259713	0.300833	-0.311	-0.0691202	0.3	-0.3709	-0.0692719	0.3	-0.325	0.00759034
0.301667	-0.4824	-0.060388	0.301111	-0.3029	0.0260665	0.302222	-0.3093	-0.0690129	0.301389	-0.369	-0.0691576	0.301389	-0.3228	0.00773093
0.303056	-0.4798	-0.0602667	0.3025	-0.3004	0.0261617	0.303889	-0.3076	-0.0689056	0.302778	-0.3671	-0.0690434	0.302778	-0.3205	0.00787152
0.304444	-0.4771	-0.0601454	0.303889	-0.2979	0.0262568	0.305278	-0.3058	-0.0687983	0.304167	-0.3651	-0.0689291	0.304167	-0.3183	0.00801212
0.305833	-0.4745	-0.0600241	0.305278	-0.2954	0.026352	0.306667	-0.3041	-0.068691	0.305556	-0.3632	-0.0688149	0.305556	-0.3161	0.00815271
0.307222	-0.4719	-0.0599029	0.306667	-0.2929	0.0264472	0.308056	-0.3023	-0.0685837	0.306944	-0.3613	-0.0687007	0.306944	-0.3138	0.0082933
0.308611	-0.4693	-0.0597816	0.308056	-0.2903	0.0265424	0.309444	-0.3006	-0.0684764	0.308333	-0.3594	-0.0685864	0.308333	-0.3116	0.00843389
0.31	-0.4667	-0.0596603	0.309444	-0.2878	0.0266375	0.310833	-0.2988	-0.068369	0.309722	-0.3574	-0.0684722	0.309722	-0.3094	0.00857449
0.311389	-0.4641	-0.059539	0.311111	-0.2853	0.0267327	0.312222	-0.2971	-0.0682617	0.311111	-0.3555	-0.0683579	0.311111	-0.3071	0.00871508
0.312778	-0.4615	-0.0594177	0.3125	-0.2828	0.0268279	0.313611	-0.2953	-0.0681544	0.3125	-0.3536	-0.0682437	0.3125	-0.3049	0.00885567
0.314167	-0.4589	-0.0592964	0.313889	-0.2803	0.0269231	0.315	-0.2936	-0.0680471	0.313889	-0.3517	-0.0681294	0.313889	-0.3027	0.00899627
0.315556	-0.4562	-0.0591751	0.315278	-0.2778	0.0270182	0.316389	-0.2919	-0.0679398	0.315278	-0.3498	-0.0680152	0.315278	-0.3005	0.00913686
0.316944	-0.4536	-0.0590538	0.316667	-0.2752	0.0271134	0.317778	-0.2901	-0.0678325	0.316667	-0.3479	-0.0679009	0.316667	-0.2982	0.00927745
0.318333	-0.451	-0.0589325	0.318056	-0.2727	0.0272086	0.319167	-0.2884	-0.0677252	0.318056	-0.3459	-0.0677867	0.318056	-0.296	0.00941804
0.319722	-0.4484	-0.0588112	0.319444	-0.2702	0.0273038	0.320556	-0.2866	-0.0676179	0.319444	-0.344	-0.0676724	0.319444	-0.2938	0.00955864
0.321389	-0.4458	-0.0586899	0.320833	-0.2677	0.0273989	0.321944	-0.2849	-0.0675106	0.320833	-0.3421	-0.0675582	0.320833	-0.2916	0.00969923
0.322778	-0.4431	-0.0585686	0.322222	-0.2651	0.0274941	0.323333	-0.2832	-0.0674032	0.322222	-0.3402	-0.0674439	0.322222	-0.2894	0.00983982
0.324167	-0.4404	-0.0584473	0.323611	-0.2626	0.0275893	0.324722	-0.2814	-0.0672959	0.323611	-0.3383	-0.0673297	0.323611	-0.2871	0.00998041
0.325556	-0.4378	-0.0583261	0.325	-0.2601	0.0276845	0.326111	-0.2797	-0.0671886	0.325	-0.3364	-0.0672154	0.325	-0.2849	0.010121
0.326944	-0.4351	-0.0582048	0.326389	-0.2576	0.0277796	0.3275	-0.278	-0.0670813	0.326389	-0.3345	-0.0671012	0.326389	-0.2827	0.0102616
0.328333	-0.4325	-0.0580835	0.327778	-0.2551	0.0278748	0.328889	-0.2763	-0.066974	0.327778	-0.3326	-0.0669869	0.327778	-0.2805	0.0104022
0.329722	-0.4298	-0.0579622	0.329167	-0.2526	0.02797	0.330278	-0.2745	-0.0668667	0.329167	-0.3307	-0.0668727	0.329167	-0.2783	0.0105428
0.331111	-0.4272	-0.0578409	0.330556	-0.2501	0.0280651	0.331667	-0.2728	-0.0667594	0.330556	-0.3288	-0.0667584	0.330556	-0.276	0.0106834
0.3325	-0.4246	-0.0577196	0.331944	-0.2475	0.0281603	0.333056	-0.2711	-0.0666521	0.331944	-0.3269	-0.0666442	0.331944	-0.2738	0.010824
0.333889	-0.4219	-0.0575983	0.333333	-0.245	0.0282555	0.334444	-0.2694	-0.0665448	0.333333	-0.325	-0.0665299	0.333333	-0.2716	0.0109646
0.335278	-0.4193	-0.057477	0.334722	-0.2425	0.0283507	0.335833	-0.2677	-0.0664375	0.334722	-0.3231	-0.0664157	0.334722	-0.2693	0.0111052
0.336667	-0.4167	-0.0573557	0.336111	-0.24	0.0284458	0.337222	-0.2659	-0.0663301	0.336111	-0.3212	-0.0663014	0.336111	-0.2671	0.0112457
0.338056	-0.414	-0.0572344	0.3375	-0.2375	0.028541	0.338889	-0.2642	-0.0662228	0.3375	-0.3193	-0.0661872	0.3375	-0.2649	0.0113863
0.339444	-0.4114	-0.0571131	0.338889	-0.235	0.0286362	0.340278	-0.2625	-0.0661155	0.338889	-0.3174	-0.066073	0.338889	-0.2627	0.0115269
0.340833	-0.4088	-0.0569918	0.340278	-0.2325	0.0287314	0.341667	-0.2607	-0.0660082	0.340278	-0.3155	-0.0659587	0.340278	-0.2604	0.0116675
0.342222	-0.4061	-0.0568705	0.341667	-0.23	0.0288265	0.343056	-0.259	-0.0659009	0.341667	-0.3136	-0.0658445	0.341667	-0.2582	0.0118081
0.343611	-0.4035	-0.0567493	0.343056	-0.2275	0.0289217	0.344444	-0.2572	-0.0657936	0.343056	-0.3117	-0.0657302	0.343056	-0.256	0.0119487
0.345	-0.4009	-0.056628	0.344444	-0.225	0.0290169	0.345833	-0.2555	-0.0656863	0.344722	-0.3098	-0.065616	0.344444	-0.2537	0.0120893
0.346389	-0.3983	-0.0565067	0.345833	-0.2225	0.0291121	0.347222	-0.2537	-0.065579	0.346111	-0.3078	-0.0655017	0.345833	-0.2515	0.0122299
0.347778	-0.3957	-0.0563854	0.347222	-0.22	0.0292072	0.348611	-0.252	-0.0654717	0.3475	-0.3059	-0.0653875	0.347222	-0.2493	0.0123705
0.349167	-0.3931	-0.0562641	0.348611	-0.2175	0.0293024	0.35	-0.2503	-0.0653643	0.348889	-0.3039	-0.0652732	0.348611	-0.2471	0.0125111
0.350556	-0.3905	-0.0561428	0.35	-0.215	0.0293976	0.351389	-0.2485	-0.065257	0.350278	-0.302	-0.065159	0.35	-0.2448	0.0126517
0.351944	-0.3879	-0.0560215	0.351389	-0.2125	0.0294928	0.352778	-0.2468	-0.0651497	0.351667	-0.3001	-0.0650447	0.351389	-0.2426	0.0127923
0.353333	-0.3853	-0.0559002	0.352778	-0.21	0.0295879	0.354167	-0.245	-0.0650424	0.353056	-0.2981	-0.0649305	0.353056	-0.2404	0.0129329
0.354722	-0.3826	-0.0557789	0.354167	-0.2075	0.0296831	0.355556	-0.2433	-0.0649351	0.354444	-0.2962	-0.0648162	0.354444	-0.2382	0.0130734
0.356111	-0.38	-0.0556576	0.355556	-0.205	0.0297783	0.356944	-0.2416	-0.0648278	0.355833	-0.2943	-0.064702	0.355833	-0.2359	0.013214
0.3575	-0.3774	-0.0555363	0.356944	-0.2025	0.0298734	0.358333	-0.2398	-0.0647205	0.357222	-0.2923	-0.0645877	0.357222	-0.2337	0.0133546
0.359167	-0.3748	-0.055415	0.358333	-0.2	0.0299686	0.359722	-0.2381	-0.0646132	0.358611	-0.2904	-0.0644735	0.358611	-0.2314	0.0134952
0.360556	-0.3722	-0.0552937	0.359722	-0.1975	0.0300638	0.361111	-0.2364	-0.0645059	0.36	-0.2885	-0.0643592	0.36	-0.2292	0.0136358
0.361944	-0.3696	-0.0551725	0.361111	-0.195	0.030159	0.3625	-0.2346	-0.0643986	0.361389	-0.2865	-0.064245	0.361389	-0.2269	0.0137764
0.363333	-0.3669	-0.0550512	0.3625	-0.1924	0.0302541	0.363889	-0.2329	-0.0642912	0.362778	-0.2846	-0.0641307	0.362778	-0.2247	0.013917
0.364722	-0.3643	-0.0549299	0.363889	-0.1899	0.0303493	0.365278	-0.2312	-0.0641839	0.364167	-0.2827	-0.0640165	0.364167	-0.2225	0.0140576
0.366111	-0.3616	-0.0548086	0.365278	-0.1874	0.0304445	0.366667	-0.2295	-0.0640766	0.365556	-0.2808	-0.0639022	0.365556	-0.2202	0.0141982
0.3675	-0.359	-0.0546873	0.366667	-0.1849	0.0305397	0.368056	-0.2278	-0.0639693	0.366944	-0.2789	-0.063788	0.366944	-0.218	0.0143388
0.368889	-0.3563	-0.054566	0.368056	-0.1824	0.0306348	0.369444	-0.226	-0.063862	0.368333	-0.2769	-0.0636738	0.368333	-0.2158	0.0144794
0.370278	-0.3537	-0.0544447	0.369444	-0.1799	0.03073	0.370833	-0.2243	-0.0637547	0.369722	-0.275	-0.0635595	0.369722	-0.2135	0.01462
0.371667	-0.3511	-0.0543234	0.370833	-0.1774	0.0308252	0.3725	-0.2226	-0.0636474	0.371111	-0.2731	-0.0634453	0.371111	-0.2113	0.0147606
0.373056	-0.3484	-0.0542021	0.372222	-0.1749	0.0309204	0.373889	-0.2208	-0.0635401	0.3725	-0.2712	-0.063331	0.3725	-0.2091	0.0149012
0.374444	-0.3458	-0.0540808	0.373611	-0.1724	0.0310155	0.375278	-0.2191	-0.0634328	0.373889	-0.2693	-0.0632168	0.373889	-0.2068	0.0150417
0.375833	-0.3432	-0.0539595	0.375278	-0.1699	0.0311107	0.376667	-0.2173	-0.0633254	0.375278	-0.2674	-0.0631025	0.375278	-0.2046	0.0151823
0.377222	-0.3405	-0.0538382	0.376667	-0.1674	0.0312059	0.378056	-0.2155	-0.0632181	0.376667	-0.2654	-0.0629883	0.376667	-0.2024	0.0153229
0.378611	-0.3379	-0.0537169	0.378056	-0.1648	0.0313011	0.379444	-0.2137	-0.0631108	0.378056	-0.2635	-0.062874	0.378056	-0.2002	0.0154635
0.38	-0.3352	-0.0535957	0.379444	-0.1622	0.0313962	0.380833	-0.2118	-0.0630035	0.379444	-0.2616	-0.0627598	0.379444	-0.1979	0.0156041
0.381389	-0.3324	-0.0534744	0.380833	-0.1595	0.0314914	0.382222	-0.21	-0.0628962	0.380833	-0.2596	-0.0626455	0.380833	-0.1956	0.0157447
0.382778	-0.3294	-0.0533531	0.382222	-0.1567	0.0315866	0.383611	-0.2081	-0.0627889	0.382222	-0.2576	-0.0625313	0.382222	-0.1933	0.0158853
0.384167	-0.3264	-0.0532318	0.383611	-0.1539	0.0316818	0.385	-0.2063	-0.0626816	0.383611	-0.2556	-0.062417	0.383611	-0.1909	0.0160259
0.385556	-0.3234	-0.0531105	0.385	-0.1511	0.0317769	0.386389	-0.2044	-0.0625743	0.385	-0.2535	-0.0623028	0.385	-0.1886	0.0161665
0.386944	-0.3202	-0.0529892	0.386389	-0.1482	0.0318721	0.387778	-0.2026	-0.062467	0.386389	-0.2514	-0.0621885	0.386389	-0.1862	0.0163071
0.388333	-0.317	-0.0528679	0.387778	-0.1452	0.0319673	0.389167	-0.2007	-0.0623597	0.387778	-0.2493	-0.0620743	0.387778	-0.1839	0.0164477
0.389722	-0.3137	-0.0527466	0.389167	-0.1422	0.0320624	0.390556	-0.1988	-0.0622523	0.389167	-0.2472	-0.06196	0.389167	-0.1815	0.0165883
0.391111	-0.3104	-0.0526253	0.390556	-0.1392	0.0321576	0.391944	-0.1969	-0.062145	0.390556	-0.245	-0.0618458	0.390556	-0.1791	0.0167289
0.3925	-0.307	-0.052504	0.391944	-0.1361	0.0322528	0.393333	-0.1949	-0.0620377	0.391944	-0.2428	-0.0617315	0.391944	-0.1766	0.0168694
0.394167	-0.3035	-0.0523827	0.393333	-0.133	0.032348	0.394722	-0.193	-0.0619304	0.393333	-0.2406	-0.0616173	0.393333	-0.1742	0.01701
0.395556	-0.2999	-0.0522614	0.394722	-0.1298	0.0324431	0.396111	-0.191	-0.0618231	0.394722	-0.2384	-0.061503	0.394722	-0.1717	0.0171506
0.396944	-0.2962	-0.0521401	0.396111	-0.1266	0.0325383	0.3975	-0.189	-0.0617158	0.396111	-0.2362	-0.0613888	0.396111	-0.1692	0.0172912
0.398333	-0.2925	-0.0520189	0.3975	-0.1233	0.0326335	0.398889	-0.1869	-0.0616085	0.3975	-0.2339	-0.0612746	0.3975	-0.1667	0.0174318
0.399722	-0.2887	-0.0518976	0.398889	-0.12	0.0327287	0.400278	-0.1849	-0.0615012	0.398889	-0.2316	-0.0611603	0.398889	-0.1642	0.0175724
0.401111	-0.2848	-0.0517763	0.400278	-0.1167	0.0328238	0.401667	-0.1829	-0.0613939	0.400278	-0.2293	-0.0610461	0.400278	-0.1616	0.017713
0.4025	-0.281	-0.051655	0.401667	-0.1132	0.032919	0.403056	-0.1808	-0.0612866	0.401944	-0.2271	-0.0609318	0.401667	-0.159	0.0178536
0.403889	-0.2771	-0.0515337	0.403056	-0.1097	0.0330142	0.404444	-0.1786	-0.0611792	0.403333	-0.2248	-0.0608176	0.403056	-0.1564	0.0179942
0.405278	-0.2732	-0.0514124	0.404444	-0.1062	0.0331094	0.406111	-0.1765	-0.0610719	0.404722	-0.2225	-0.0607033	0.404444	-0.1537	0.0181348
0.406667	-0.2693	-0.0512911	0.405833	-0.1027	0.0332045	0.4075	-0.1743	-0.0609646	0.406111	-0.2202	-0.0605891	0.405833	-0.1511	0.0182754
0.408056	-0.2653	-0.0511698	0.407222	-0.0991	0.0332997	0.408889	-0.1721	-0.0608573	0.4075	-0.2179	-0.0604748	0.407222	-0.1484	0.018416
0.409444	-0.2614	-0.0510485	0.408611	-0.0955	0.0333949	0.410278	-0.1699	-0.06075	0.408889	-0.2156	-0.0603606	0.408611	-0.1458	0.0185566
0.410833	-0.2573	-0.0509272	0.41	-0.0919	0.0334901	0.411667	-0.1677	-0.0606427	0.410278	-0.2133	-0.0602463	0.41	-0.1431	0.0186972
0.412222	-0.2533	-0.0508059	0.411389	-0.0883	0.0335852	0.413056	-0.1655	-0.0605354	0.411667	-0.211	-0.0601321	0.411389	-0.1405	0.0188377
0.413611	-0.2493	-0.0506846	0.412778	-0.0848	0.0336804	0.414444	-0.1633	-0.0604281	0.413056	-0.2088	-0.0600178	0.412778	-0.1379	0.0189783
0.415	-0.2452	-0.0505633	0.414167	-0.0812	0.0337756	0.415833	-0.161	-0.0603208	0.414444	-0.2066	-0.0599036	0.414167	-0.1352	0.0191189
0.416389	-0.2412	-0.050442	0.415556	-0.0775	0.0338707	0.417222	-0.1587	-0.0602134	0.415833	-0.2045	-0.0597893	0.415556	-0.1326	0.0192595
0.417778	-0.2371	-0.0503208	0.416944	-0.0739	0.0339659	0.418611	-0.1564	-0.0601061	0.417222	-0.2023	-0.0596751	0.417222	-0.1299	0.0194001
0.419167	-0.2331	-0.0501995	0.418333	-0.0702	0.0340611	0.42	-0.1541	-0.0599988	0.418611	-0.2002	-0.0595608	0.418611	-0.1273	0.0195407
0.420556	-0.229	-0.0500782	0.419722	-0.0665	0.0341563	0.421389	-0.1518	-0.0598915	0.42	-0.1981	-0.0594466	0.42	-0.1246	0.0196813
0.421944	-0.2248	-0.0499569	0.421111	-0.0627	0.0342514	0.422778	-0.1494	-0.0597842	0.421389	-0.196	-0.0593323	0.421389	-0.122	0.0198219
0.423333	-0.2208	-0.0498356	0.4225	-0.059	0.0343466	0.424167	-0.147	-0.0596769	0.422778	-0.194	-0.0592181	0.422778	-0.1193	0.0199625
0.424722	-0.2167	-0.0497143	0.423889	-0.0552	0.0344418	0.425556	-0.1446	-0.0595696	0.424167	-0.192	-0.0591038	0.424167	-0.1166	0.0201031
0.426111	-0.2127	-0.049593	0.425278	-0.0514	0.034537	0.426944	-0.1422	-0.0594623	0.425556	-0.19	-0.0589896	0.425556	-0.114	0.0202437
0.4275	-0.2086	-0.0494717	0.426667	-0.0477	0.0346321	0.428333	-0.1397	-0.059355	0.426944	-0.1881	-0.0588754	0.426944	-0.1113	0.0203843
0.428889	-0.2046	-0.0493504	0.428056	-0.0439	0.0347273	0.429722	-0.1372	-0.0592477	0.428333	-0.1861	-0.0587611	0.428333	-0.1087	0.0205249
0.430278	-0.2006	-0.0492291	0.429444	-0.0402	0.0348225	0.431111	-0.1347	-0.0591403	0.429722	-0.1842	-0.0586469	0.429722	-0.1059	0.0206654
0.431944	-0.1965	-0.0491078	0.430833	-0.0364	0.0349177	0.4325	-0.1321	-0.059033	0.431111	-0.1823	-0.0585326	0.431111	-0.1032	0.020806
0.433333	-0.1924	-0.0489865	0.432222	-0.0327	0.0350128	0.433889	-0.1296	-0.0589257	0.4325	-0.1803	-0.0584184	0.4325	-0.1004	0.0209466
0.434722	-0.1883	-0.0488652	0.433611	-0.0289	0.035108	0.435278	-0.1271	-0.0588184	0.433889	-0.1783	-0.0583041	0.433889	-0.0976	0.0210872
0.436111	-0.1842	-0.048744	0.435	-0.0252	0.0352032	0.436667	-0.1245	-0.0587111	0.435278	-0.1763	-0.0581899	0.435278	-0.0948	0.0212278
0.4375	-0.1801	-0.0486227	0.436389	-0.0214	0.0352984	0.438056	-0.122	-0.0586038	0.436667	-0.1743	-0.0580756	0.436667	-0.092	0.0213684
0.438889	-0.1759	-0.0485014	0.437778	-0.0176	0.0353935	0.439444	-0.1195	-0.0584965	0.438056	-0.1723	-0.0579614	0.438056	-0.0891	0.021509
0.440278	-0.1717	-0.0483801	0.439444	-0.0138	0.0354887	0.441111	-0.1169	-0.0583892	0.439444	-0.1703	-0.0578471	0.439444	-0.0863	0.0216496
0.441667	-0.1676	-0.0482588	0.440833	-0.0101	0.0355839	0.4425	-0.1143	-0.0582819	0.440833	-0.1683	-0.0577329	0.440833	-0.0834	0.0217902
0.443056	-0.1635	-0.0481375	0.442222	-0.0063	0.0356791	0.443889	-0.1117	-0.0581745	0.442222	-0.1662	-0.0576186	0.442222	-0.0804	0.0219308
0.444444	-0.1594	-0.0480162	0.443611	-0.0026	0.0357742	0.445278	-0.1091	-0.0580672	0.443611	-0.1642	-0.0575044	0.443611	-0.0775	0.0220714
0.445833	-0.1554	-0.0478949	0.445	0.0011	0.0358694	0.446667	-0.1065	-0.0579599	0.445	-0.1622	-0.0573901	0.445	-0.0745	0.022212
0.447222	-0.1514	-0.0477736	0.446389	0.0048	0.0359646	0.448056	-0.1039	-0.0578526	0.446389	-0.1602	-0.0572759	0.446389	-0.0715	0.0223526
0.448611	-0.1475	-0.0476523	0.447778	0.0085	0.0360597	0.449444	-0.1012	-0.0577453	0.447778	-0.1582	-0.0571616	0.447778	-0.0685	0.0224932
0.45	-0.1435	-0.047531	0.449167	0.0123	0.0361549	0.450833	-0.0986	-0.057638	0.449167	-0.1562	-0.0570474	0.449167	-0.0655	0.0226337
0.451389	-0.1396	-0.0474097	0.450556	0.0161	0.0362501	0.452222	-0.096	-0.0575307	0.450556	-0.1542	-0.0569331	0.450556	-0.0625	0.0227743
0.452778	-0.1357	-0.0472884	0.451944	0.0199	0.0363453	0.453611	-0.0933	-0.0574234	0.451944	-0.1521	-0.0568189	0.451944	-0.0595	0.0229149
0.454167	-0.1318	-0.0471672	0.453333	0.0237	0.0364404	0.455	-0.0907	-0.0573161	0.453333	-0.1501	-0.0567046	0.453333	-0.0564	0.0230555
0.455556	-0.1279	-0.0470459	0.454722	0.0274	0.0365356	0.456389	-0.0881	-0.0572088	0.454722	-0.1481	-0.0565904	0.454722	-0.0534	0.0231961
0.456944	-0.124	-0.0469246	0.456111	0.0311	0.0366308	0.457778	-0.0855	-0.0571014	0.456111	-0.146	-0.0564761	0.456111	-0.0503	0.0233367
0.458333	-0.1201	-0.0468033	0.4575	0.0348	0.036726	0.459167	-0.0829	-0.0569941	0.4575	-0.1439	-0.0563619	0.4575	-0.0473	0.0234773
0.459722	-0.1163	-0.046682	0.458889	0.0384	0.0368211	0.460556	-0.0802	-0.0568868	0.458889	-0.1418	-0.0562477	0.458889	-0.0442	0.0236179
0.461111	-0.1124	-0.0465607	0.460278	0.042	0.0369163	0.461944	-0.0776	-0.0567795	0.460556	-0.1397	-0.0561334	0.460278	-0.0412	0.0237585
0.4625	-0.1086	-0.0464394	0.461667	0.0456	0.0370115	0.463333	-0.075	-0.0566722	0.461944	-0.1375	-0.0560192	0.461667	-0.0381	0.0238991
0.463889	-0.1049	-0.0463181	0.463056	0.0491	0.0371067	0.464722	-0.0723	-0.0565649	0.463333	-0.1354	-0.0559049	0.463056	-0.0349	0.0240397
0.465278	-0.1011	-0.0461968	0.464444	0.0526	0.0372018	0.466111	-0.0697	-0.0564576	0.464722	-0.1332	-0.0557907	0.464444	-0.0318	0.0241803
0.466667	-0.0974	-0.0460755	0.465833	0.0561	0.037297	0.4675	-0.0671	-0.0563503	0.466111	-0.131	-0.0556764	0.465833	-0.0287	0.0243209
0.468056	-0.0937	-0.0459542	0.467222	0.0597	0.0373922	0.468889	-0.0645	-0.056243	0.4675	-0.1288	-0.0555622	0.467222	-0.0256	0.0244614
0.469444	-0.09	-0.0458329	0.468611	0.0632	0.0374874	0.470278	-0.0619	-0.0561356	0.468889	-0.1266	-0.0554479	0.468611	-0.0225	0.024602
0.471111	-0.0864	-0.0457116	0.47	0.0666	0.0375825	0.471667	-0.0594	-0.0560283	0.470278	-0.1243	-0.0553337	0.47	-0.0194	0.0247426
0.4725	-0.0828	-0.0455904	0.471389	0.0701	0.0376777	0.473056	-0.0568	-0.055921	0.471667	-0.1221	-0.0552194	0.471389	-0.0163	0.0248832
0.473889	-0.0793	-0.0454691	0.472778	0.0735	0.0377729	0.474722	-0.0543	-0.0558137	0.473056	-0.1199	-0.0551052	0.472778	-0.0132	0.0250238
0.475278	-0.0757	-0.0453478	0.474167	0.0768	0.037868	0.476111	-0.0517	-0.0557064	0.474444	-0.1177	-0.0549909	0.474167	-0.0101	0.0251644
0.476667	-0.0722	-0.0452265	0.475556	0.0802	0.0379632	0.4775	-0.0491	-0.0555991	0.475833	-0.1154	-0.0548767	0.475556	-0.007	0.025305
0.478056	-0.0688	-0.0451052	0.476944	0.0835	0.0380584	0.478889	-0.0466	-0.0554918	0.477222	-0.1132	-0.0547624	0.476944	-0.0039	0.0254456
0.479444	-0.0654	-0.0449839	0.478333	0.0868	0.0381536	0.480278	-0.0441	-0.0553845	0.478611	-0.111	-0.0546482	0.478333	-0.0008	0.0255862
0.480833	-0.062	-0.0448626	0.479722	0.0901	0.0382487	0.481667	-0.0416	-0.0552772	0.48	-0.1087	-0.0545339	0.479722	0.0023	0.0257268
0.482222	-0.0587	-0.0447413	0.481111	0.0933	0.0383439	0.483056	-0.0391	-0.0551699	0.481389	-0.1064	-0.0544197	0.481111	0.0053	0.0258674
0.483611	-0.0554	-0.04462	0.4825	0.0964	0.0384391	0.484444	-0.0366	-0.0550625	0.482778	-0.1041	-0.0543054	0.482778	0.0084	0.026008
0.485	-0.0522	-0.0444987	0.483889	0.0996	0.0385343	0.485833	-0.0341	-0.0549552	0.484167	-0.1018	-0.0541912	0.484167	0.0114	0.0261486
0.486389	-0.0489	-0.0443774	0.485278	0.1028	0.0386294	0.487222	-0.0315	-0.0548479	0.485556	-0.0995	-0.0540769	0.485556	0.0144	0.0262891
0.487778	-0.0457	-0.0442561	0.486667	0.1059	0.0387246	0.488611	-0.029	-0.0547406	0.486944	-0.0972	-0.0539627	0.486944	0.0174	0.0264297
0.489167	-0.0425	-0.0441348	0.488056	0.1089	0.0388198	0.49	-0.0266	-0.0546333	0.488333	-0.0949	-0.0538485	0.488333	0.0204	0.0265703
0.490556	-0.0395	-0.0440136	0.489444	0.1119	0.038915	0.491389	-0.024	-0.054526	0.489722	-0.0926	-0.0537342	0.489722	0.0234	0.0267109
0.491944	-0.0364	-0.0438923	0.490833	0.1148	0.0390101	0.492778	-0.0215	-0.0544187	0.491111	-0.0902	-0.05362	0.491111	0.0263	0.0268515
0.493333	-0.0335	-0.043771	0.492222	0.1177	0.0391053	0.494167	-0.019	-0.0543114	0.4925	-0.0879	-0.0535057	0.4925	0.0293	0.0269921
0.494722	-0.0305	-0.0436497	0.493611	0.1205	0.0392005	0.495556	-0.0165	-0.0542041	0.493889	-0.0856	-0.0533915	0.493889	0.0323	0.0271327
0.496111	-0.0277	-0.0435284	0.495	0.1233	0.0392957	0.496944	-0.014	-0.0540967	0.495278	-0.0833	-0.0532772	0.495278	0.0353	0.0272733
0.4975	-0.0249	-0.0434071	0.496389	0.126	0.0393908	0.498333	-0.0115	-0.0539894	0.496667	-0.081	-0.053163	0.496667	0.0382	0.0274139
0.498889	-0.0222	-0.0432858	0.497778	0.1286	0.039486	0.499722	-0.009	-0.0538821	0.498056	-0.0786	-0.0530487	0.498056	0.0412	0.0275545
0.500278	-0.0195	-0.0431645	0.499444	0.1312	0.0395812	0.501111	-0.0066	-0.0537748	0.499444	-0.0763	-0.0529345	0.499444	0.044	0.0276951
0.501667	-0.0169	-0.0430432	0.500833	0.1338	0.0396764	0.5025	-0.0042	-0.0536675	0.500833	-0.074	-0.0528202	0.500833	0.0469	0.0278357
0.503056	-0.0144	-0.0429219	0.502222	0.1363	0.0397715	0.503889	-0.0018	-0.0535602	0.502222	-0.0717	-0.052706	0.502222	0.0497	0.0279763
0.504722	-0.012	-0.0428006	0.503611	0.1388	0.0398667	0.505278	0.0005	-0.0534529	0.503611	-0.0694	-0.0525917	0.503611	0.0525	0.0281169
0.506111	-0.0095	-0.0426793	0.505	0.1413	0.0399619	0.506667	0.0028	-0.0533456	0.505	-0.0672	-0.0524775	0.505	0.0553	0.0282574
0.5075	-0.0072	-0.042558	0.506389	0.1437	0.040057	0.508333	0.005	-0.0532383	0.506389	-0.0649	-0.0523632	0.506389	0.0581	0.028398
0.508889	-0.0048	-0.0424368	0.507778	0.1462	0.0401522	0.509722	0.0073	-0.053131	0.507778	-0.0627	-0.052249	0.507778	0.0608	0.0285386
0.510278	-0.0026	-0.0423155	0.509167	0.1486	0.0402474	0.511111	0.0095	-0.0530236	0.509167	-0.0605	-0.0521347	0.509167	0.0635	0.0286792
0.511667	-0.0004	-0.0421942	0.510556	0.1509	0.0403426	0.5125	0.0117	-0.0529163	0.510556	-0.0583	-0.0520205	0.510556	0.0662	0.0288198
0.513056	0.0018	-0.0420729	0.511944	0.1532	0.0404377	0.513889	0.0138	-0.052809	0.511944	-0.056	-0.0519062	0.511944	0.0688	0.0289604
0.514444	0.0038	-0.0419516	0.513333	0.1556	0.0405329	0.515278	0.0159	-0.0527017	0.513333	-0.0538	-0.051792	0.513333	0.0715	0.029101
0.515833	0.0058	-0.0418303	0.514722	0.1578	0.0406281	0.516667	0.018	-0.0525944	0.514722	-0.0516	-0.0516777	0.514722	0.0741	0.0292416
0.517222	0.0078	-0.041709	0.516111	0.16	0.0407233	0.518056	0.0201	-0.0524871	0.516111	-0.0494	-0.0515635	0.516111	0.0767	0.0293822
0.518611	0.0097	-0.0415877	0.5175	0.1622	0.0408184	0.519444	0.0221	-0.0523798	0.517778	-0.0473	-0.0514493	0.5175	0.0793	0.0295228
0.52	0.0115	-0.0414664	0.518889	0.1645	0.0409136	0.520833	0.0241	-0.0522725	0.519167	-0.0451	-0.051335	0.518889	0.0818	0.0296634
0.521389	0.0132	-0.0413451	0.520278	0.1666	0.0410088	0.522222	0.0261	-0.0521652	0.520556	-0.0429	-0.0512208	0.520278	0.0842	0.029804
0.522778	0.0149	-0.0412238	0.521667	0.1688	0.041104	0.523611	0.028	-0.0520578	0.521944	-0.0408	-0.0511065	0.521667	0.0867	0.0299446
0.524167	0.0165	-0.0411025	0.523056	0.1709	0.0411991	0.525	0.0299	-0.0519505	0.523333	-0.0386	-0.0509923	0.523056	0.0891	0.0300851
0.525556	0.018	-0.0409812	0.524444	0.173	0.0412943	0.526389	0.0318	-0.0518432	0.524722	-0.0365	-0.050878	0.524444	0.0915	0.0302257
0.526944	0.0194	-0.04086	0.525833	0.175	0.0413895	0.527778	0.0336	-0.0517359	0.526111	-0.0343	-0.0507638	0.525833	0.0938	0.0303663
0.528333	0.0208	-0.0407387	0.527222	0.177	0.0414847	0.529167	0.0353	-0.0516286	0.5275	-0.0322	-0.0506495	0.527222	0.0961	0.0305069
0.529722	0.0221	-0.0406174	0.528611	0.179	0.0415798	0.530556	0.037	-0.0515213	0.528889	-0.0301	-0.0505353	0.528611	0.0985	0.0306475
0.531111	0.0233	-0.0404961	0.53	0.1809	0.041675	0.531944	0.0387	-0.051414	0.530278	-0.028	-0.050421	0.53	0.1007	0.0307881
0.5325	0.0244	-0.0403748	0.531389	0.1828	0.0417702	0.533333	0.0403	-0.0513067	0.531667	-0.026	-0.0503068	0.531389	0.103	0.0309287
0.533889	0.0255	-0.0402535	0.532778	0.1846	0.0418653	0.534722	0.0419	-0.0511994	0.533056	-0.024	-0.0501925	0.532778	0.1052	0.0310693
0.535278	0.0265	-0.0401322	0.534167	0.1864	0.0419605	0.536111	0.0434	-0.0510921	0.534444	-0.0221	-0.0500783	0.534167	0.1074	0.0312099
0.536667	0.0275	-0.0400109	0.535556	0.1882	0.0420557	0.5375	0.0449	-0.0509847	0.535833	-0.0201	-0.049964	0.535556	0.1096	0.0313505
0.538056	0.0284	-0.0398896	0.536944	0.1899	0.0421509	0.538889	0.0464	-0.0508774	0.537222	-0.0182	-0.0498498	0.536944	0.1117	0.0314911
0.539444	0.0293	-0.0397683	0.538333	0.1916	0.042246	0.540278	0.0478	-0.0507701	0.538611	-0.0163	-0.0497355	0.538333	0.1138	0.0316317
0.541111	0.0301	-0.039647	0.539722	0.1932	0.0423412	0.541667	0.0491	-0.0506628	0.54	-0.0144	-0.0496213	0.539722	0.1158	0.0317723
0.5425	0.0308	-0.0395257	0.541111	0.1947	0.0424364	0.543333	0.0504	-0.0505555	0.541389	-0.0126	-0.049507	0.541111	0.1178	0.0319129
0.543889	0.0315	-0.0394044	0.5425	0.1962	0.0425316	0.544722	0.0517	-0.0504482	0.542778	-0.0108	-0.0493928	0.5425	0.1198	0.0320534
0.545278	0.0321	-0.0392832	0.543889	0.1976	0.0426267	0.546111	0.0529	-0.0503409	0.544167	-0.009	-0.0492785	0.543889	0.1218	0.032194
0.546667	0.0326	-0.0391619	0.545278	0.199	0.0427219	0.5475	0.0541	-0.0502336	0.545556	-0.0072	-0.0491643	0.545556	0.1237	0.0323346
0.548056	0.0332	-0.0390406	0.546667	0.2003	0.0428171	0.548889	0.0553	-0.0501263	0.546944	-0.0055	-0.04905	0.546944	0.1256	0.0324752
0.549444	0.0338	-0.0389193	0.548056	0.2018	0.0429123	0.550278	0.0564	-0.0500189	0.548333	-0.0037	-0.0489358	0.548333	0.1276	0.0326158
0.550833	0.0344	-0.038798	0.549444	0.2032	0.0430074	0.551667	0.0576	-0.0499116	0.549722	-0.0019	-0.0488216	0.549722	0.1295	0.0327564
0.552222	0.0351	-0.0386767	0.550833	0.2046	0.0431026	0.553056	0.0586	-0.0498043	0.551111	-0.0001	-0.0487073	0.551111	0.1314	0.032897
0.553611	0.0358	-0.0385554	0.552222	0.206	0.0431978	0.554444	0.0596	-0.049697	0.5525	0.0018	-0.0485931	0.5525	0.1332	0.0330376
0.555	0.0366	-0.0384341	0.553611	0.2074	0.043293	0.555833	0.0606	-0.0495897	0.553889	0.0036	-0.0484788	0.553889	0.1351	0.0331782
0.556389	0.0374	-0.0383128	0.555	0.2089	0.0433881	0.557222	0.0615	-0.0494824	0.555278	0.0054	-0.0483646	0.555278	0.1369	0.0333188
0.557778	0.0382	-0.0381915	0.556389	0.2103	0.0434833	0.558611	0.0624	-0.0493751	0.556667	0.0073	-0.0482503	0.556667	0.1387	0.0334594
0.559167	0.039	-0.0380702	0.557778	0.2116	0.0435785	0.56	0.0632	-0.0492678	0.558056	0.0092	-0.0481361	0.558056	0.1405	0.0336
0.560556	0.0399	-0.0379489	0.559444	0.213	0.0436737	0.561389	0.064	-0.0491605	0.559444	0.0111	-0.0480218	0.559444	0.1422	0.0337406
0.561944	0.0407	-0.0378276	0.560833	0.2144	0.0437688	0.562778	0.0648	-0.0490532	0.560833	0.0131	-0.0479076	0.560833	0.144	0.0338811
0.563333	0.0416	-0.0377064	0.562222	0.2158	0.043864	0.564167	0.0655	-0.0489458	0.562222	0.015	-0.0477933	0.562222	0.1456	0.0340217
0.564722	0.0425	-0.0375851	0.563611	0.2172	0.0439592	0.565556	0.0662	-0.0488385	0.563611	0.0169	-0.0476791	0.563611	0.1473	0.0341623
0.566111	0.0435	-0.0374638	0.565	0.2186	0.0440543	0.566944	0.0669	-0.0487312	0.565	0.0189	-0.0475648	0.565	0.1489	0.0343029
0.5675	0.0445	-0.0373425	0.566389	0.22	0.0441495	0.568333	0.0675	-0.0486239	0.566389	0.0209	-0.0474506	0.566389	0.1506	0.0344435
0.568889	0.0456	-0.0372212	0.567778	0.2215	0.0442447	0.569722	0.0681	-0.0485166	0.567778	0.0228	-0.0473363	0.567778	0.1522	0.0345841
0.570278	0.0466	-0.0370999	0.569167	0.223	0.0443399	0.571111	0.0688	-0.0484093	0.569167	0.0248	-0.0472221	0.569167	0.1538	0.0347247
0.571667	0.0476	-0.0369786	0.570556	0.2245	0.044435	0.5725	0.0694	-0.048302	0.570556	0.0267	-0.0471078	0.570556	0.1555	0.0348653
0.573056	0.0487	-0.0368573	0.571944	0.2259	0.0445302	0.573889	0.07	-0.0481947	0.571944	0.0286	-0.0469936	0.571944	0.157	0.0350059
0.574444	0.0497	-0.036736	0.573333	0.2274	0.0446254	0.575278	0.0705	-0.0480874	0.573333	0.0305	-0.0468793	0.573333	0.1586	0.0351465
0.575833	0.0507	-0.0366147	0.574722	0.2289	0.0447206	0.576944	0.071	-0.04798	0.575	0.0324	-0.0467651	0.574722	0.1601	0.0352871
0.5775	0.0518	-0.0364934	0.576111	0.2304	0.0448157	0.578333	0.0714	-0.0478727	0.576389	0.0343	-0.0466508	0.576111	0.1617	0.0354277
0.578889	0.0529	-0.0363721	0.5775	0.2319	0.0449109	0.579722	0.0719	-0.0477654	0.577778	0.0362	-0.0465366	0.5775	0.1631	0.0355683
0.580278	0.054	-0.0362508	0.578889	0.2332	0.0450061	0.581111	0.0723	-0.0476581	0.579167	0.038	-0.0464224	0.578889	0.1645	0.0357089
0.581667	0.0551	-0.0361295	0.580278	0.2346	0.0451013	0.5825	0.0727	-0.0475508	0.580556	0.0398	-0.0463081	0.580278	0.1659	0.0358494
0.583056	0.0562	-0.0360083	0.581667	0.236	0.0451964	0.583889	0.0732	-0.0474435	0.581944	0.0415	-0.0461939	0.581667	0.1672	0.03599
0.584444	0.0572	-0.035887	0.583056	0.2373	0.0452916	0.585278	0.0736	-0.0473362	0.583333	0.0432	-0.0460796	0.583056	0.1685	0.0361306
0.585833	0.0582	-0.0357657	0.584444	0.2387	0.0453868	0.586667	0.074	-0.0472289	0.584722	0.0449	-0.0459654	0.584444	0.1698	0.0362712
0.587222	0.0592	-0.0356444	0.585833	0.2402	0.045482	0.588056	0.0744	-0.0471216	0.586111	0.0465	-0.0458511	0.585833	0.171	0.0364118
0.588611	0.0602	-0.0355231	0.587222	0.2415	0.0455771	0.589444	0.0747	-0.0470143	0.5875	0.048	-0.0457369	0.587222	0.1722	0.0365524
0.59	0.0612	-0.0354018	0.588611	0.2429	0.0456723	0.590833	0.0751	-0.0469069	0.588889	0.0495	-0.0456226	0.588611	0.1733	0.036693
0.591389	0.0622	-0.0352805	0.59	0.2443	0.0457675	0.592222	0.0755	-0.0467996	0.590278	0.051	-0.0455084	0.59	0.1744	0.0368336
0.592778	0.0632	-0.0351592	0.591389	0.2456	0.0458626	0.593611	0.0759	-0.0466923	0.591667	0.0524	-0.0453941	0.591389	0.1755	0.0369742
0.594167	0.0643	-0.0350379	0.592778	0.2469	0.0459578	0.595	0.0763	-0.046585	0.593056	0.0537	-0.0452799	0.592778	0.1765	0.0371148
0.595556	0.0653	-0.0349166	0.594167	0.2482	0.046053	0.596389	0.0767	-0.0464777	0.594444	0.055	-0.0451656	0.594167	0.1776	0.0372554
0.596944	0.0663	-0.0347953	0.595556	0.2495	0.0461482	0.597778	0.0771	-0.0463704	0.595833	0.0562	-0.0450514	0.595556	0.1785	0.037396
0.598333	0.0674	-0.034674	0.596944	0.2507	0.0462433	0.599167	0.0776	-0.0462631	0.597222	0.0574	-0.0449371	0.596944	0.1795	0.0375366
0.599722	0.0685	-0.0345527	0.598333	0.2519	0.0463385	0.600556	0.078	-0.0461558	0.598611	0.0586	-0.0448229	0.598333	0.1805	0.0376771
0.601111	0.0696	-0.0344315	0.599722	0.2531	0.0464337	0.601944	0.0784	-0.0460485	0.6	0.0597	-0.0447086	0.599722	0.1814	0.0378177
0.6025	0.0708	-0.0343102	0.601111	0.2543	0.0465289	0.603333	0.0788	-0.0459411	0.601389	0.0609	-0.0445944	0.601111	0.1823	0.0379583
0.603889	0.072	-0.0341889	0.6025	0.2555	0.046624	0.604722	0.0791	-0.0458338	0.602778	0.062	-0.0444801	0.6025	0.1831	0.0380989
0.605278	0.0732	-0.0340676	0.603889	0.2567	0.0467192	0.606111	0.0794	-0.0457265	0.604167	0.0632	-0.0443659	0.603889	0.184	0.0382395
0.606667	0.0745	-0.0339463	0.605278	0.258	0.0468144	0.6075	0.0797	-0.0456192	0.605556	0.0643	-0.0442516	0.605278	0.1848	0.0383801
0.608056	0.0758	-0.033825	0.606667	0.2592	0.0469096	0.608889	0.0801	-0.0455119	0.606944	0.0654	-0.0441374	0.606667	0.1856	0.0385207
0.609444	0.0771	-0.0337037	0.608056	0.2603	0.0470047	0.610556	0.0804	-0.0454046	0.608333	0.0666	-0.0440232	0.608056	0.1865	0.0386613
0.610833	0.0783	-0.0335824	0.609444	0.2614	0.0470999	0.611944	0.0808	-0.0452973	0.609722	0.0677	-0.0439089	0.609722	0.1873	0.0388019
0.612222	0.0795	-0.0334611	0.610833	0.2626	0.0471951	0.613333	0.0811	-0.04519	0.611111	0.0688	-0.0437947	0.611111	0.1881	0.0389425
0.613889	0.0807	-0.0333398	0.612222	0.2637	0.0472903	0.614722	0.0814	-0.0450827	0.6125	0.0699	-0.0436804	0.6125	0.1889	0.0390831
0.615278	0.0818	-0.0332185	0.613611	0.2649	0.0473854	0.616111	0.0817	-0.0449754	0.613889	0.0709	-0.0435662	0.613889	0.1897	0.0392237
0.616667	0.083	-0.0330972	0.615	0.2661	0.0474806	0.6175	0.0821	-0.044868	0.615278	0.072	-0.0434519	0.615278	0.1905	0.0393643
0.618056	0.0841	-0.0329759	0.616389	0.2673	0.0475758	0.618889	0.0824	-0.0447607	0.616667	0.0729	-0.0433377	0.616667	0.1913	0.0395048
0.619444	0.0852	-0.0328547	0.617778	0.2685	0.0476709	0.620278	0.0827	-0.0446534	0.618056	0.0739	-0.0432234	0.618056	0.1921	0.0396454
0.620833	0.0863	-0.0327334	0.619167	0.2697	0.0477661	0.621667	0.0829	-0.0445461	0.619722	0.0749	-0.0431092	0.619444	0.1928	0.039786
0.622222	0.0875	-0.0326121	0.620556	0.2709	0.0478613	0.623056	0.0831	-0.0444388	0.621111	0.0759	-0.0429949	0.620833	0.1936	0.0399266
0.623611	0.0886	-0.0324908	0.622222	0.2721	0.0479565	0.624444	0.0833	-0.0443315	0.6225	0.0769	-0.0428807	0.622222	0.1943	0.0400672
0.625	0.0898	-0.0323695	0.623611	0.2732	0.0480516	0.625833	0.0835	-0.0442242	0.623889	0.0779	-0.0427664	0.623611	0.195	0.0402078
0.626389	0.091	-0.0322482	0.625	0.2743	0.0481468	0.627222	0.0837	-0.0441169	0.625278	0.0789	-0.0426522	0.625	0.1956	0.0403484
0.627778	0.0922	-0.0321269	0.626389	0.2754	0.048242	0.628611	0.0839	-0.0440096	0.626667	0.0799	-0.0425379	0.626389	0.1963	0.040489
0.629167	0.0933	-0.0320056	0.627778	0.2764	0.0483372	0.63	0.084	-0.0439023	0.628056	0.0809	-0.0424237	0.627778	0.197	0.0406296
0.630556	0.0944	-0.0318843	0.629167	0.2774	0.0484323	0.631389	0.0842	-0.0437949	0.629444	0.0818	-0.0423094	0.629167	0.1977	0.0407702
0.631944	0.0956	-0.031763	0.630556	0.2784	0.0485275	0.632778	0.0844	-0.0436876	0.630833	0.0828	-0.0421952	0.630556	0.1984	0.0409108
0.633333	0.0967	-0.0316417	0.631944	0.2793	0.0486227	0.634167	0.0846	-0.0435803	0.632222	0.0837	-0.0420809	0.631944	0.199	0.0410514
0.634722	0.0979	-0.0315204	0.633333	0.2802	0.0487179	0.635556	0.0847	-0.043473	0.633611	0.0847	-0.0419667	0.633333	0.1997	0.041192
0.636111	0.0991	-0.0313991	0.634722	0.2812	0.048813	0.636944	0.0848	-0.0433657	0.635	0.0856	-0.0418524	0.634722	0.2003	0.0413326
0.6375	0.1003	-0.0312779	0.636111	0.2822	0.0489082	0.638333	0.0849	-0.0432584	0.636389	0.0865	-0.0417382	0.636111	0.2009	0.0414731
0.638889	0.1015	-0.0311566	0.6375	0.2831	0.0490034	0.639722	0.085	-0.0431511	0.637778	0.0875	-0.041624	0.6375	0.2015	0.0416137
0.640278	0.1026	-0.0310353	0.638889	0.284	0.0490986	0.641111	0.0851	-0.0430438	0.639167	0.0884	-0.0415097	0.638889	0.2021	0.0417543
0.641667	0.1038	-0.030914	0.640278	0.2848	0.0491937	0.6425	0.0852	-0.0429365	0.640556	0.0893	-0.0413955	0.640278	0.2027	0.0418949
0.643056	0.105	-0.0307927	0.641667	0.2857	0.0492889	0.644167	0.0853	-0.0428291	0.641944	0.0901	-0.0412812	0.641667	0.2033	0.0420355
0.644444	0.1062	-0.0306714	0.643056	0.2865	0.0493841	0.645556	0.0854	-0.0427218	0.643333	0.091	-0.041167	0.643056	0.2038	0.0421761
0.645833	0.1073	-0.0305501	0.644444	0.2874	0.0494793	0.646944	0.0855	-0.0426145	0.644722	0.0918	-0.0410527	0.644444	0.2044	0.0423167
0.647222	0.1084	-0.0304288	0.645833	0.2882	0.0495744	0.648333	0.0855	-0.0425072	0.646111	0.0927	-0.0409385	0.645833	0.205	0.0424573
0.648611	0.1095	-0.0303075	0.647222	0.2891	0.0496696	0.649722	0.0856	-0.0423999	0.6475	0.0936	-0.0408242	0.647222	0.2055	0.0425979
0.650278	0.1106	-0.0301862	0.648611	0.2899	0.0497648	0.651111	0.0857	-0.0422926	0.648889	0.0945	-0.04071	0.648611	0.2061	0.0427385
0.651667	0.1117	-0.0300649	0.65	0.2907	0.0498599	0.6525	0.0858	-0.0421853	0.650278	0.0954	-0.0405957	0.65	0.2066	0.0428791
0.653056	0.1128	-0.0299436	0.651389	0.2914	0.0499551	0.653889	0.0859	-0.042078	0.651667	0.0963	-0.0404815	0.651389	0.2071	0.0430197
0.654444	0.1139	-0.0298223	0.652778	0.2922	0.0500503	0.655278	0.086	-0.0419707	0.653056	0.0972	-0.0403672	0.652778	0.2076	0.0431603
0.655833	0.115	-0.0297011	0.654167	0.2929	0.0501455	0.656667	0.0861	-0.0418634	0.654444	0.098	-0.040253	0.654167	0.2081	0.0433008
0.657222	0.1162	-0.0295798	0.655556	0.2935	0.0502406	0.658056	0.0863	-0.041756	0.655833	0.0989	-0.0401387	0.655556	0.2086	0.0434414
0.658611	0.1173	-0.0294585	0.656944	0.2941	0.0503358	0.659444	0.0865	-0.0416487	0.657222	0.0997	-0.0400245	0.656944	0.2091	0.043582
0.66	0.1184	-0.0293372	0.658333	0.2947	0.050431	0.660833	0.0867	-0.0415414	0.658611	0.1006	-0.0399102	0.658333	0.2095	0.0437226
0.661389	0.1196	-0.0292159	0.659722	0.2953	0.0505262	0.662222	0.087	-0.0414341	0.660278	0.1014	-0.039796	0.659722	0.21	0.0438632
0.662778	0.1207	-0.0290946	0.661111	0.2959	0.0506213	0.663611	0.0872	-0.0413268	0.661667	0.1022	-0.0396817	0.661111	0.2105	0.0440038
0.664167	0.1219	-0.0289733	0.6625	0.2964	0.0507165	0.665	0.0875	-0.0412195	0.663056	0.103	-0.0395675	0.6625	0.2109	0.0441444
0.665556	0.1231	-0.028852	0.663889	0.297	0.0508117	0.666389	0.0878	-0.0411122	0.664444	0.1037	-0.0394532	0.663889	0.2114	0.044285
0.666944	0.1242	-0.0287307	0.665278	0.2974	0.0509069	0.667778	0.0881	-0.0410049	0.665833	0.1045	-0.039339	0.665278	0.2119	0.0444256
0.668333	0.1253	-0.0286094	0.666667	0.2979	0.051002	0.669167	0.0885	-0.0408976	0.667222	0.1052	-0.0392247	0.666667	0.2124	0.0445662
0.669722	0.1264	-0.0284881	0.668056	0.2983	0.0510972	0.670556	0.0888	-0.0407902	0.668611	0.106	-0.0391105	0.668056	0.2128	0.0447068
0.671111	0.1275	-0.0283668	0.669444	0.2986	0.0511924	0.671944	0.089	-0.0406829	0.67	0.1067	-0.0389963	0.669444	0.2133	0.0448474
0.6725	0.1285	-0.0282455	0.670833	0.299	0.0512876	0.673333	0.0892	-0.0405756	0.671389	0.1074	-0.038882	0.670833	0.2138	0.044988
0.673889	0.1295	-0.0281243	0.672222	0.2994	0.0513827	0.674722	0.0895	-0.0404683	0.672778	0.1081	-0.0387678	0.6725	0.2143	0.0451286
0.675278	0.1306	-0.028003	0.673611	0.2997	0.0514779	0.676111	0.0897	-0.040361	0.674167	0.1087	-0.0386535	0.673889	0.2148	0.0452691
0.676667	0.1317	-0.0278817	0.675	0.3	0.0515731	0.677778	0.09	-0.0402537	0.675556	0.1094	-0.0385393	0.675278	0.2152	0.0454097
0.678056	0.1327	-0.0277604	0.676389	0.3004	0.0516682	0.679167	0.0903	-0.0401464	0.676944	0.11	-0.038425	0.676667	0.2157	0.0455503
0.679444	0.1338	-0.0276391	0.677778	0.3006	0.0517634	0.680556	0.0906	-0.0400391	0.678333	0.1107	-0.0383108	0.678056	0.2161	0.0456909
0.680833	0.1349	-0.0275178	0.679167	0.3009	0.0518586	0.681944	0.0909	-0.0399318	0.679722	0.1113	-0.0381965	0.679444	0.2166	0.0458315
0.682222	0.1359	-0.0273965	0.680556	0.3012	0.0519538	0.683333	0.0912	-0.0398245	0.681111	0.1119	-0.0380823	0.680833	0.2171	0.0459721
0.683611	0.137	-0.0272752	0.682222	0.3015	0.0520489	0.684722	0.0915	-0.0397171	0.6825	0.1125	-0.037968	0.682222	0.2176	0.0461127
0.685	0.1381	-0.0271539	0.683611	0.3017	0.0521441	0.686111	0.0918	-0.0396098	0.683889	0.1131	-0.0378538	0.683611	0.2181	0.0462533
0.686389	0.1392	-0.0270326	0.685	0.3019	0.0522393	0.6875	0.0921	-0.0395025	0.685278	0.1136	-0.0377395	0.685	0.2186	0.0463939
0.687778	0.1402	-0.0269113	0.686389	0.3021	0.0523345	0.688889	0.0924	-0.0393952	0.686667	0.1142	-0.0376253	0.686389	0.2191	0.0465345
0.689167	0.1412	-0.02679	0.687778	0.3024	0.0524296	0.690278	0.0927	-0.0392879	0.688056	0.1147	-0.037511	0.687778	0.2196	0.0466751
0.690833	0.1422	-0.0266687	0.689167	0.3026	0.0525248	0.691667	0.093	-0.0391806	0.689444	0.1153	-0.0373968	0.689167	0.2202	0.0468157
0.692222	0.1432	-0.0265475	0.690556	0.3029	0.05262	0.693056	0.0933	-0.0390733	0.690833	0.1158	-0.0372825	0.690556	0.2207	0.0469563
0.693611	0.1442	-0.0264262	0.691944	0.3031	0.0527152	0.694444	0.0936	-0.038966	0.692222	0.1164	-0.0371683	0.691944	0.2212	0.0470968
0.695	0.1451	-0.0263049	0.693333	0.3034	0.0528103	0.695833	0.0939	-0.0388587	0.693611	0.1169	-0.037054	0.693333	0.2218	0.0472374
0.696389	0.146	-0.0261836	0.694722	0.3037	0.0529055	0.697222	0.0942	-0.0387513	0.695	0.1175	-0.0369398	0.694722	0.2223	0.047378
0.697778	0.1469	-0.0260623	0.696111	0.304	0.0530007	0.698611	0.0944	-0.038644	0.696389	0.1181	-0.0368255	0.696111	0.2229	0.0475186
0.699167	0.1478	-0.025941	0.6975	0.3044	0.0530959	0.7	0.0947	-0.0385367	0.698056	0.1187	-0.0367113	0.6975	0.2234	0.0476592
0.700556	0.1486	-0.0258197	0.698889	0.3047	0.053191	0.701389	0.0949	-0.0384294	0.699444	0.1191	-0.0365971	0.698889	0.224	0.0477998
0.701944	0.1496	-0.0256984	0.700278	0.3051	0.0532862	0.702778	0.0952	-0.0383221	0.700833	0.1196	-0.0364828	0.700278	0.2245	0.0479404
0.703333	0.1505	-0.0255771	0.701667	0.3055	0.0533814	0.704167	0.0955	-0.0382148	0.702222	0.12	-0.0363686	0.701667	0.225	0.048081
0.704722	0.1514	-0.0254558	0.703056	0.3058	0.0534766	0.705556	0.0958	-0.0381075	0.703611	0.1203	-0.0362543	0.703056	0.2256	0.0482216
0.706111	0.1524	-0.0253345	0.704444	0.3062	0.0535717	0.706944	0.0961	-0.0380002	0.705	0.1206	-0.0361401	0.704444	0.2261	0.0483622
0.7075	0.1534	-0.0252132	0.705833	0.3066	0.0536669	0.708333	0.0963	-0.0378929	0.706389	0.121	-0.0360258	0.705833	0.2267	0.0485028
0.708889	0.1543	-0.0250919	0.707222	0.307	0.0537621	0.709722	0.0966	-0.0377856	0.707778	0.1213	-0.0359116	0.707222	0.2272	0.0486434
0.710278	0.1552	-0.0249707	0.708611	0.3073	0.0538572	0.711389	0.0969	-0.0376782	0.709167	0.1215	-0.0357973	0.708611	0.2278	0.048784
0.711667	0.156	-0.0248494	0.71	0.3076	0.0539524	0.712778	0.0972	-0.0375709	0.710556	0.1217	-0.0356831	0.71	0.2284	0.0489246
0.713056	0.1568	-0.0247281	0.711389	0.3079	0.0540476	0.714167	0.0974	-0.0374636	0.711944	0.1219	-0.0355688	0.711389	0.2289	0.0490651
0.714444	0.1577	-0.0246068	0.712778	0.3081	0.0541428	0.715556	0.0976	-0.0373563	0.713333	0.122	-0.0354546	0.712778	0.2295	0.0492057
0.715833	0.1586	-0.0244855	0.714167	0.3083	0.0542379	0.716944	0.0979	-0.037249	0.714722	0.1221	-0.0353403	0.714167	0.2301	0.0493463
0.717222	0.1595	-0.0243642	0.715556	0.3085	0.0543331	0.718333	0.0981	-0.0371417	0.716111	0.1222	-0.0352261	0.715556	0.2306	0.0494869
0.718611	0.1605	-0.0242429	0.716944	0.3087	0.0544283	0.719722	0.0984	-0.0370344	0.7175	0.1223	-0.0351118	0.716944	0.2312	0.0496275
0.72	0.1614	-0.0241216	0.718333	0.3089	0.0545235	0.721111	0.0986	-0.0369271	0.718889	0.1223	-0.0349976	0.718333	0.2317	0.0497681
0.721389	0.1624	-0.0240003	0.719722	0.3091	0.0546186	0.7225	0.0989	-0.0368198	0.720278	0.1224	-0.0348833	0.719722	0.2323	0.0499087
0.722778	0.1634	-0.023879	0.721111	0.3094	0.0547138	0.723889	0.0992	-0.0367124	0.721667	0.1223	-0.0347691	0.721111	0.2329	0.0500493
0.724167	0.1644	-0.0237577	0.7225	0.3096	0.054809	0.725278	0.0995	-0.0366051	0.723056	0.1223	-0.0346548	0.7225	0.2335	0.0501899
0.725556	0.1654	-0.0236364	0.723889	0.3098	0.0549042	0.726667	0.0998	-0.0364978	0.724444	0.1223	-0.0345406	0.723889	0.234	0.0503305
0.726944	0.1664	-0.0235151	0.725278	0.3099	0.0549993	0.728056	0.1	-0.0363905	0.725833	0.1222	-0.0344263	0.725278	0.2346	0.0504711
0.728333	0.1674	-0.0233938	0.726667	0.3101	0.0550945	0.729444	0.1003	-0.0362832	0.727222	0.1222	-0.0343121	0.726667	0.2351	0.0506117
0.729722	0.1684	-0.0232726	0.728056	0.3102	0.0551897	0.730833	0.1005	-0.0361759	0.728611	0.1221	-0.0341979	0.728056	0.2356	0.0507523
0.731111	0.1695	-0.0231513	0.729444	0.3103	0.0552849	0.732222	0.1008	-0.0360686	0.73	0.122	-0.0340836	0.729444	0.2361	0.0508928
0.7325	0.1705	-0.02303	0.730833	0.3104	0.05538	0.733611	0.101	-0.0359613	0.731389	0.1219	-0.0339694	0.730833	0.2365	0.0510334
0.733889	0.1716	-0.0229087	0.732222	0.3105	0.0554752	0.735	0.1013	-0.035854	0.733056	0.1218	-0.0338551	0.732222	0.237	0.051174
0.735278	0.1726	-0.0227874	0.733611	0.3106	0.0555704	0.736389	0.1016	-0.0357467	0.734444	0.1217	-0.0337409	0.733889	0.2375	0.0513146
0.736667	0.1736	-0.0226661	0.735	0.3107	0.0556655	0.737778	0.1018	-0.0356393	0.735833	0.1215	-0.0336266	0.735278	0.2379	0.0514552
0.738333	0.1747	-0.0225448	0.736389	0.3107	0.0557607	0.739167	0.1021	-0.035532	0.737222	0.1213	-0.0335124	0.736667	0.2384	0.0515958
0.739722	0.1757	-0.0224235	0.737778	0.3107	0.0558559	0.740556	0.1024	-0.0354247	0.738611	0.1211	-0.0333981	0.738056	0.239	0.0517364
0.741111	0.1767	-0.0223022	0.739167	0.3107	0.0559511	0.741944	0.1027	-0.0353174	0.74	0.1209	-0.0332839	0.739444	0.2394	0.051877
0.7425	0.1777	-0.0221809	0.740556	0.3107	0.0560462	0.743333	0.1029	-0.0352101	0.741389	0.1206	-0.0331696	0.740833	0.2399	0.0520176
0.743889	0.1787	-0.0220596	0.741944	0.3107	0.0561414	0.744722	0.1032	-0.0351028	0.742778	0.1203	-0.0330554	0.742222	0.2404	0.0521582
0.745278	0.1797	-0.0219383	0.743333	0.3107	0.0562366	0.746389	0.1034	-0.0349955	0.744167	0.12	-0.0329411	0.743611	0.2408	0.0522988
0.746667	0.1807	-0.021817	0.745	0.3106	0.0563318	0.747778	0.1036	-0.0348882	0.745556	0.1197	-0.0328269	0.745	0.2413	0.0524394
0.748056	0.1817	-0.0216958	0.746389	0.3105	0.0564269	0.749167	0.1038	-0.0347809	0.746944	0.1194	-0.0327126	0.746389	0.2417	0.05258
0.749444	0.1827	-0.0215745	0.747778	0.3104	0.0565221	0.750556	0.104	-0.0346735	0.748333	0.119	-0.0325984	0.747778	0.2421	0.0527206
0.750833	0.1838	-0.0214532	0.749167	0.3103	0.0566173	0.751944	0.1043	-0.0345662	0.749722	0.1187	-0.0324841	0.749167	0.2424	0.0528611
0.752222	0.1847	-0.0213319	0.750556	0.3102	0.0567125	0.753333	0.1046	-0.0344589	0.751111	0.1182	-0.0323699	0.750556	0.2428	0.0530017
0.753611	0.1857	-0.0212106	0.751944	0.3101	0.0568076	0.754722	0.1048	-0.0343516	0.7525	0.1178	-0.0322556	0.751944	0.2432	0.0531423
0.755	0.1866	-0.0210893	0.753333	0.3099	0.0569028	0.756111	0.105	-0.0342443	0.753889	0.1174	-0.0321414	0.753333	0.2436	0.0532829
0.756389	0.1875	-0.020968	0.754722	0.3096	0.056998	0.7575	0.1052	-0.034137	0.755278	0.117	-0.0320271	0.754722	0.244	0.0534235
0.757778	0.1885	-0.0208467	0.756111	0.3094	0.0570932	0.758889	0.1055	-0.0340297	0.756667	0.1166	-0.0319129	0.756111	0.2444	0.0535641
0.759167	0.1895	-0.0207254	0.7575	0.309	0.0571883	0.760278	0.1057	-0.0339224	0.758056	0.1162	-0.0317986	0.7575	0.2447	0.0537047
0.760556	0.1905	-0.0206041	0.758889	0.3087	0.0572835	0.761667	0.106	-0.0338151	0.759444	0.1158	-0.0316844	0.758889	0.245	0.0538453
0.761944	0.1916	-0.0204828	0.760278	0.3083	0.0573787	0.763056	0.1062	-0.0337078	0.760833	0.1154	-0.0315702	0.760278	0.2453	0.0539859
0.763333	0.1927	-0.0203615	0.761667	0.3079	0.0574739	0.764444	0.1064	-0.0336004	0.762222	0.115	-0.0314559	0.761667	0.2456	0.0541265
0.764722	0.1938	-0.0202402	0.763056	0.3075	0.057569	0.765833	0.1066	-0.0334931	0.763611	0.1146	-0.0313417	0.763056	0.2459	0.0542671
0.766111	0.1949	-0.020119	0.764444	0.3071	0.0576642	0.767222	0.1069	-0.0333858	0.765	0.1141	-0.0312274	0.764444	0.2462	0.0544077
0.7675	0.1961	-0.0199977	0.765833	0.3067	0.0577594	0.768611	0.1071	-0.0332785	0.766389	0.1137	-0.0311132	0.765833	0.2465	0.0545483
0.768889	0.1973	-0.0198764	0.767222	0.3063	0.0578545	0.77	0.1073	-0.0331712	0.767778	0.1133	-0.0309989	0.767222	0.2467	0.0546888
0.770278	0.1985	-0.0197551	0.768611	0.3059	0.0579497	0.771389	0.1076	-0.0330639	0.769167	0.113	-0.0308847	0.768611	0.2469	0.0548294
0.771667	0.1998	-0.0196338	0.77	0.3055	0.0580449	0.772778	0.1078	-0.0329566	0.770556	0.1127	-0.0307704	0.77	0.2471	0.05497
0.773056	0.2011	-0.0195125	0.771389	0.3051	0.0581401	0.774167	0.108	-0.0328493	0.771944	0.1124	-0.0306562	0.771389	0.2473	0.0551106
0.774444	0.2024	-0.0193912	0.772778	0.3047	0.0582352	0.775556	0.1082	-0.032742	0.773333	0.1121	-0.0305419	0.772778	0.2475	0.0552512
0.775833	0.2037	-0.0192699	0.774167	0.3043	0.0583304	0.776944	0.1084	-0.0326346	0.774722	0.1119	-0.0304277	0.774167	0.2476	0.0553918
0.777222	0.205	-0.0191486	0.775556	0.3039	0.0584256	0.778333	0.1086	-0.0325273	0.776111	0.1116	-0.0303134	0.775556	0.2478	0.0555324
0.778611	0.2063	-0.0190273	0.776944	0.3036	0.0585208	0.779722	0.1089	-0.03242	0.7775	0.1114	-0.0301992	0.776944	0.2479	0.055673
0.780278	0.2076	-0.018906	0.778333	0.3032	0.0586159	0.781389	0.1091	-0.0323127	0.778889	0.1112	-0.0300849	0.778333	0.2479	0.0558136
0.781667	0.2089	-0.0187847	0.779722	0.3029	0.0587111	0.782778	0.1094	-0.0322054	0.780556	0.111	-0.0299707	0.779722	0.248	0.0559542
0.783056	0.2102	-0.0186634	0.781111	0.3025	0.0588063	0.784167	0.1096	-0.0320981	0.781944	0.1108	-0.0298564	0.781111	0.2481	0.0560948
0.784444	0.2114	-0.0185422	0.7825	0.3022	0.0589015	0.785556	0.1098	-0.0319908	0.783333	0.1105	-0.0297422	0.7825	0.2482	0.0562354
0.785833	0.2127	-0.0184209	0.783889	0.3019	0.0589966	0.786944	0.11	-0.0318835	0.784722	0.1103	-0.0296279	0.783889	0.2483	0.056376
0.787222	0.214	-0.0182996	0.785278	0.3015	0.0590918	0.788333	0.1102	-0.0317762	0.786111	0.1101	-0.0295137	0.785278	0.2484	0.0565165
0.788611	0.2152	-0.0181783	0.786667	0.3012	0.059187	0.789722	0.1104	-0.0316689	0.7875	0.11	-0.0293994	0.786667	0.2485	0.0566571
0.79	0.2165	-0.018057	0.788056	0.3009	0.0592822	0.791111	0.1106	-0.0315615	0.788889	0.1098	-0.0292852	0.788056	0.2485	0.0567977
0.791389	0.2178	-0.0179357	0.789444	0.3005	0.0593773	0.7925	0.1107	-0.0314542	0.790278	0.1096	-0.029171	0.789444	0.2485	0.0569383
0.792778	0.2191	-0.0178144	0.790833	0.3002	0.0594725	0.793889	0.1107	-0.0313469	0.791667	0.1094	-0.0290567	0.790833	0.2485	0.0570789
0.794167	0.2203	-0.0176931	0.792222	0.2998	0.0595677	0.795278	0.1108	-0.0312396	0.793056	0.1092	-0.0289425	0.792222	0.2485	0.0572195
0.795556	0.2216	-0.0175718	0.793611	0.2994	0.0596628	0.796667	0.1109	-0.0311323	0.794444	0.109	-0.0288282	0.793611	0.2486	0.0573601
0.796944	0.2228	-0.0174505	0.795	0.2991	0.059758	0.798056	0.1109	-0.031025	0.795833	0.1088	-0.028714	0.795	0.2486	0.0575007
0.798333	0.224	-0.0173292	0.796389	0.2987	0.0598532	0.799444	0.111	-0.0309177	0.797222	0.1085	-0.0285997	0.796667	0.2485	0.0576413
0.799722	0.2252	-0.0172079	0.797778	0.2983	0.0599484	0.800833	0.111	-0.0308104	0.798611	0.1083	-0.0284855	0.798056	0.2485	0.0577819
0.801111	0.2265	-0.0170866	0.799167	0.2979	0.0600435	0.802222	0.1111	-0.0307031	0.8	0.108	-0.0283712	0.799444	0.2484	0.0579225
0.8025	0.2277	-0.0169654	0.800556	0.2974	0.0601387	0.803611	0.1112	-0.0305957	0.801389	0.1077	-0.028257	0.800833	0.2483	0.0580631
0.803889	0.229	-0.0168441	0.801944	0.2971	0.0602339	0.805	0.1113	-0.0304884	0.802778	0.1074	-0.0281427	0.802222	0.2482	0.0582037
0.805278	0.2303	-0.0167228	0.803333	0.2967	0.0603291	0.806389	0.1113	-0.0303811	0.804167	0.1071	-0.0280285	0.803611	0.248	0.0583443
0.806667	0.2315	-0.0166015	0.804722	0.2964	0.0604242	0.807778	0.1114	-0.0302738	0.805556	0.1068	-0.0279142	0.805	0.2478	0.0584848
0.808056	0.2328	-0.0164802	0.806111	0.296	0.0605194	0.809167	0.1114	-0.0301665	0.806944	0.1065	-0.0278	0.806389	0.2477	0.0586254
0.809444	0.2341	-0.0163589	0.807778	0.2956	0.0606146	0.810556	0.1114	-0.0300592	0.808333	0.1062	-0.0276857	0.807778	0.2475	0.058766
0.810833	0.2354	-0.0162376	0.809167	0.2952	0.0607098	0.811944	0.1114	-0.0299519	0.809722	0.1059	-0.0275715	0.809167	0.2473	0.0589066
0.812222	0.2367	-0.0161163	0.810556	0.2949	0.0608049	0.813611	0.1114	-0.0298446	0.811111	0.1056	-0.0274572	0.810556	0.2471	0.0590472
0.813611	0.238	-0.015995	0.811944	0.2945	0.0609001	0.815	0.1114	-0.0297373	0.8125	0.1052	-0.027343	0.811944	0.247	0.0591878
0.815	0.2392	-0.0158737	0.813333	0.2941	0.0609953	0.816389	0.1113	-0.02963	0.813889	0.1049	-0.0272287	0.813333	0.2468	0.0593284
0.816389	0.2405	-0.0157524	0.814722	0.2937	0.0610905	0.817778	0.1113	-0.0295226	0.815278	0.1046	-0.0271145	0.814722	0.2466	0.059469
0.817778	0.2417	-0.0156311	0.816111	0.2934	0.0611856	0.819167	0.1112	-0.0294153	0.816667	0.1043	-0.0270002	0.816111	0.2464	0.0596096
0.819167	0.2428	-0.0155098	0.8175	0.2931	0.0612808	0.820556	0.1111	-0.029308	0.818056	0.104	-0.026886	0.8175	0.2463	0.0597502
0.820833	0.2439	-0.0153886	0.818889	0.2927	0.061376	0.821944	0.1111	-0.0292007	0.819444	0.1036	-0.0267718	0.818889	0.2461	0.0598908
0.822222	0.245	-0.0152673	0.820278	0.2923	0.0614712	0.823333	0.111	-0.0290934	0.820833	0.1032	-0.0266575	0.820278	0.2459	0.0600314
0.823611	0.246	-0.015146	0.821667	0.2919	0.0615663	0.824722	0.111	-0.0289861	0.822222	0.1028	-0.0265433	0.821667	0.2458	0.060172
0.825	0.2471	-0.0150247	0.823056	0.2914	0.0616615	0.826111	0.111	-0.0288788	0.823611	0.1024	-0.026429	0.823056	0.2456	0.0603125
0.826389	0.2481	-0.0149034	0.824444	0.291	0.0617567	0.8275	0.1109	-0.0287715	0.825	0.1019	-0.0263148	0.824444	0.2455	0.0604531
0.827778	0.2492	-0.0147821	0.825833	0.2906	0.0618518	0.828889	0.1109	-0.0286642	0.826389	0.1015	-0.0262005	0.825833	0.2454	0.0605937
0.829167	0.2502	-0.0146608	0.827222	0.2902	0.061947	0.830278	0.1109	-0.0285568	0.827778	0.1011	-0.0260863	0.827222	0.2454	0.0607343
0.830556	0.2512	-0.0145395	0.828611	0.2898	0.0620422	0.831667	0.1109	-0.0284495	0.829167	0.1006	-0.025972	0.828611	0.2453	0.0608749
0.831944	0.2523	-0.0144182	0.83	0.2894	0.0621374	0.833056	0.1108	-0.0283422	0.830556	0.1001	-0.0258578	0.83	0.2452	0.0610155
0.833333	0.2534	-0.0142969	0.831389	0.289	0.0622325	0.834444	0.1108	-0.0282349	0.831944	0.0996	-0.0257435	0.831389	0.2452	0.0611561
0.834722	0.2546	-0.0141756	0.832778	0.2887	0.0623277	0.835833	0.1107	-0.0281276	0.833333	0.0991	-0.0256293	0.832778	0.2452	0.0612967
0.836111	0.2558	-0.0140543	0.834167	0.2884	0.0624229	0.837222	0.1107	-0.0280203	0.835	0.0986	-0.025515	0.834167	0.2453	0.0614373
0.8375	0.2569	-0.013933	0.835556	0.288	0.0625181	0.838611	0.1107	-0.027913	0.836389	0.098	-0.0254008	0.835556	0.2454	0.0615779
0.838889	0.2579	-0.0138118	0.836944	0.2877	0.0626132	0.84	0.1106	-0.0278057	0.837778	0.0974	-0.0252865	0.836944	0.2455	0.0617185
0.840278	0.259	-0.0136905	0.838333	0.2874	0.0627084	0.841389	0.1105	-0.0276984	0.839167	0.0969	-0.0251723	0.838333	0.2457	0.0618591
0.841667	0.2601	-0.0135692	0.839722	0.2871	0.0628036	0.842778	0.1104	-0.0275911	0.840556	0.0963	-0.025058	0.839722	0.2459	0.0619997
0.843056	0.2611	-0.0134479	0.841111	0.2867	0.0628988	0.844167	0.1103	-0.0274837	0.841944	0.0957	-0.0249438	0.841111	0.2461	0.0621403
0.844444	0.2622	-0.0133266	0.8425	0.2864	0.0629939	0.845833	0.1101	-0.0273764	0.843333	0.0952	-0.0248295	0.8425	0.2463	0.0622808
0.845833	0.2632	-0.0132053	0.843889	0.286	0.0630891	0.847222	0.11	-0.0272691	0.844722	0.0946	-0.0247153	0.843889	0.2465	0.0624214
0.847222	0.2642	-0.013084	0.845278	0.2856	0.0631843	0.848611	0.1099	-0.0271618	0.846111	0.094	-0.024601	0.845278	0.2468	0.062562
0.848611	0.2651	-0.0129627	0.846667	0.2852	0.0632795	0.85	0.1099	-0.0270545	0.8475	0.0934	-0.0244868	0.846667	0.247	0.0627026
0.85	0.266	-0.0128414	0.848056	0.2847	0.0633746	0.851389	0.1098	-0.0269472	0.848889	0.0928	-0.0243726	0.848056	0.2473	0.0628432
0.851389	0.267	-0.0127201	0.849444	0.2842	0.0634698	0.852778	0.1098	-0.0268399	0.850278	0.0921	-0.0242583	0.849444	0.2477	0.0629838
0.852778	0.2679	-0.0125988	0.850833	0.2837	0.063565	0.854167	0.1097	-0.0267326	0.851667	0.0915	-0.0241441	0.850833	0.2481	0.0631244
0.854167	0.2688	-0.0124775	0.852222	0.2832	0.0636601	0.855556	0.1096	-0.0266253	0.853056	0.0909	-0.0240298	0.852222	0.2485	0.063265
0.855556	0.2698	-0.0123562	0.853611	0.2827	0.0637553	0.856944	0.1094	-0.026518	0.854444	0.0903	-0.0239156	0.853611	0.249	0.0634056
0.856944	0.2708	-0.012235	0.855	0.2821	0.0638505	0.858333	0.1093	-0.0264106	0.855833	0.0897	-0.0238013	0.855	0.2495	0.0635462
0.858333	0.2718	-0.0121137	0.856389	0.2816	0.0639457	0.859722	0.1092	-0.0263033	0.857222	0.0891	-0.0236871	0.856389	0.2499	0.0636868
0.859722	0.2727	-0.0119924	0.857778	0.2811	0.0640408	0.861111	0.1091	-0.026196	0.858611	0.0886	-0.0235728	0.857778	0.2504	0.0638274
0.861111	0.2737	-0.0118711	0.859167	0.2805	0.064136	0.8625	0.1089	-0.0260887	0.86	0.0881	-0.0234586	0.859167	0.251	0.063968
0.8625	0.2746	-0.0117498	0.860556	0.2799	0.0642312	0.863889	0.1088	-0.0259814	0.861389	0.0876	-0.0233443	0.860556	0.2515	0.0641085
0.863889	0.2754	-0.0116285	0.861944	0.2794	0.0643264	0.865278	0.1087	-0.0258741	0.862778	0.0871	-0.0232301	0.861944	0.2521	0.0642491
0.865278	0.2763	-0.0115072	0.863333	0.2789	0.0644215	0.866667	0.1086	-0.0257668	0.864167	0.0867	-0.0231158	0.863333	0.2527	0.0643897
0.866944	0.2772	-0.0113859	0.864722	0.2783	0.0645167	0.868056	0.1084	-0.0256595	0.865556	0.0862	-0.0230016	0.865	0.2533	0.0645303
0.868333	0.278	-0.0112646	0.866111	0.2778	0.0646119	0.869444	0.1082	-0.0255522	0.866944	0.0857	-0.0228873	0.866389	0.254	0.0646709
0.869722	0.2788	-0.0111433	0.867778	0.2773	0.0647071	0.870833	0.108	-0.0254448	0.868333	0.0853	-0.0227731	0.867778	0.2546	0.0648115
0.871111	0.2796	-0.011022	0.869167	0.2767	0.0648022	0.872222	0.1079	-0.0253375	0.869722	0.0847	-0.0226588	0.869167	0.2552	0.0649521
0.8725	0.2804	-0.0109007	0.870556	0.2762	0.0648974	0.873611	0.1077	-0.0252302	0.871389	0.0842	-0.0225446	0.870556	0.2559	0.0650927
0.873889	0.2812	-0.0107794	0.871944	0.2756	0.0649926	0.875	0.1075	-0.0251229	0.872778	0.0836	-0.0224303	0.871944	0.2566	0.0652333
0.875278	0.282	-0.0106582	0.873333	0.2751	0.0650878	0.876389	0.1072	-0.0250156	0.874167	0.0831	-0.0223161	0.873333	0.2573	0.0653739
0.876667	0.2827	-0.0105369	0.874722	0.2745	0.0651829	0.878056	0.107	-0.0249083	0.875556	0.0825	-0.0222018	0.874722	0.258	0.0655145
0.878056	0.2835	-0.0104156	0.876111	0.274	0.0652781	0.879444	0.1067	-0.024801	0.876944	0.082	-0.0220876	0.876111	0.2588	0.0656551
0.879444	0.2842	-0.0102943	0.8775	0.2734	0.0653733	0.880833	0.1065	-0.0246937	0.878333	0.0814	-0.0219733	0.8775	0.2595	0.0657957
0.880833	0.2848	-0.010173	0.878889	0.2728	0.0654685	0.882222	0.1063	-0.0245864	0.879722	0.0808	-0.0218591	0.878889	0.2603	0.0659363
0.882222	0.2855	-0.0100517	0.880278	0.2722	0.0655636	0.883611	0.1061	-0.0244791	0.881111	0.0802	-0.0217449	0.880278	0.261	0.0660768
0.883611	0.2861	-0.0099304	0.881667	0.2717	0.0656588	0.885	0.1059	-0.0243717	0.8825	0.0796	-0.0216306	0.881667	0.2617	0.0662174
0.885	0.2868	-0.0098091	0.883056	0.2711	0.065754	0.886389	0.1056	-0.0242644	0.883889	0.079	-0.0215164	0.883056	0.2625	0.066358
0.886389	0.2874	-0.00968781	0.884444	0.2705	0.0658491	0.887778	0.1054	-0.0241571	0.885278	0.0784	-0.0214021	0.884444	0.2633	0.0664986
0.887778	0.2881	-0.00956652	0.885833	0.27	0.0659443	0.889167	0.1052	-0.0240498	0.886667	0.0778	-0.0212879	0.885833	0.264	0.0666392
0.889167	0.2886	-0.00944523	0.887222	0.2695	0.0660395	0.890556	0.105	-0.0239425	0.888056	0.0772	-0.0211736	0.887222	0.2648	0.0667798
0.890556	0.2892	-0.00932393	0.888611	0.269	0.0661347	0.891944	0.1048	-0.0238352	0.889444	0.0766	-0.0210594	0.888611	0.2656	0.0669204
0.891944	0.2898	-0.00920264	0.89	0.2684	0.0662298	0.893333	0.1046	-0.0237279	0.890833	0.076	-0.0209451	0.89	0.2664	0.067061
0.893333	0.2905	-0.00908135	0.891389	0.2679	0.066325	0.894722	0.1045	-0.0236206	0.892222	0.0753	-0.0208309	0.891389	0.2672	0.0672016
0.894722	0.2911	-0.00896006	0.892778	0.2673	0.0664202	0.896111	0.1043	-0.0235133	0.893611	0.0746	-0.0207166	0.892778	0.268	0.0673422
0.896111	0.2917	-0.00883876	0.894167	0.2667	0.0665154	0.8975	0.1042	-0.0234059	0.895	0.0739	-0.0206024	0.894167	0.2688	0.0674828
0.8975	0.2923	-0.00871747	0.895556	0.2662	0.0666105	0.898889	0.1041	-0.0232986	0.896389	0.0733	-0.0204881	0.895556	0.2696	0.0676234
0.898889	0.2929	-0.00859618	0.896944	0.2656	0.0667057	0.900278	0.104	-0.0231913	0.897778	0.0726	-0.0203739	0.896944	0.2705	0.067764
0.900278	0.2935	-0.00847489	0.898333	0.265	0.0668009	0.901667	0.1039	-0.023084	0.899167	0.0719	-0.0202596	0.898333	0.2713	0.0679045
0.901667	0.294	-0.0083536	0.899722	0.2644	0.0668961	0.903056	0.1038	-0.0229767	0.900556	0.0711	-0.0201454	0.899722	0.2721	0.0680451
0.903056	0.2944	-0.0082323	0.901111	0.2638	0.0669912	0.904444	0.1038	-0.0228694	0.901944	0.0704	-0.0200311	0.901111	0.2729	0.0681857
0.904444	0.2949	-0.00811101	0.9025	0.2633	0.0670864	0.905833	0.1038	-0.0227621	0.903333	0.0696	-0.0199169	0.9025	0.2737	0.0683263
0.905833	0.2954	-0.00798972	0.903889	0.2627	0.0671816	0.907222	0.1037	-0.0226548	0.904722	0.0688	-0.0198026	0.903889	0.2746	0.0684669
0.907222	0.2958	-0.00786843	0.905278	0.2621	0.0672768	0.908611	0.1037	-0.0225475	0.906111	0.068	-0.0196884	0.905278	0.2754	0.0686075
0.908611	0.2962	-0.00774713	0.906667	0.2615	0.0673719	0.91	0.1037	-0.0224402	0.907778	0.0671	-0.0195741	0.906667	0.2762	0.0687481
0.91	0.2965	-0.00762584	0.908056	0.2609	0.0674671	0.911667	0.1036	-0.0223328	0.909167	0.0662	-0.0194599	0.908056	0.277	0.0688887
0.911389	0.2969	-0.00750455	0.909444	0.2603	0.0675623	0.913056	0.1036	-0.0222255	0.910556	0.0653	-0.0193457	0.909444	0.2778	0.0690293
0.912778	0.2972	-0.00738326	0.910833	0.2597	0.0676574	0.914444	0.1036	-0.0221182	0.911944	0.0644	-0.0192314	0.910833	0.2785	0.0691699
0.914167	0.2975	-0.00726196	0.912222	0.2591	0.0677526	0.915833	0.1036	-0.0220109	0.913333	0.0635	-0.0191172	0.912222	0.2792	0.0693105
0.915833	0.2977	-0.00714067	0.913611	0.2585	0.0678478	0.917222	0.1036	-0.0219036	0.914722	0.0625	-0.0190029	0.913611	0.2799	0.0694511
0.917222	0.298	-0.00701938	0.915	0.2579	0.067943	0.918611	0.1036	-0.0217963	0.916111	0.0616	-0.0188887	0.915	0.2806	0.0695917
0.918611	0.2982	-0.00689809	0.916389	0.2573	0.0680381	0.92	0.1037	-0.021689	0.9175	0.0606	-0.0187744	0.916389	0.2812	0.0697322
0.92	0.2985	-0.00677679	0.917778	0.2567	0.0681333	0.921389	0.1038	-0.0215817	0.918889	0.0595	-0.0186602	0.917778	0.2818	0.0698728
0.921389	0.2987	-0.0066555	0.919167	0.256	0.0682285	0.922778	0.1038	-0.0214744	0.920278	0.0584	-0.0185459	0.919167	0.2825	0.0700134
0.922778	0.2989	-0.00653421	0.920556	0.2553	0.0683237	0.924167	0.1039	-0.021367	0.921667	0.0574	-0.0184317	0.920556	0.2831	0.070154
0.924167	0.2991	-0.00641292	0.921944	0.2546	0.0684188	0.925556	0.104	-0.0212597	0.923056	0.0563	-0.0183174	0.921944	0.2837	0.0702946
0.925556	0.2993	-0.00629162	0.923333	0.2538	0.068514	0.926944	0.104	-0.0211524	0.924444	0.0553	-0.0182032	0.923333	0.2842	0.0704352
0.926944	0.2994	-0.00617033	0.924722	0.253	0.0686092	0.928333	0.104	-0.0210451	0.925833	0.0543	-0.0180889	0.924722	0.2847	0.0705758
0.928333	0.2996	-0.00604904	0.926111	0.2522	0.0687044	0.929722	0.104	-0.0209378	0.927222	0.0533	-0.0179747	0.926389	0.2852	0.0707164
0.929722	0.2998	-0.00592775	0.9275	0.2513	0.0687995	0.931111	0.104	-0.0208305	0.928611	0.0523	-0.0178604	0.927778	0.2856	0.070857
0.931111	0.2999	-0.00580646	0.928889	0.2505	0.0688947	0.9325	0.104	-0.0207232	0.93	0.0514	-0.0177462	0.929167	0.286	0.0709976
0.9325	0.3	-0.00568516	0.930278	0.2497	0.0689899	0.933889	0.1039	-0.0206159	0.931389	0.0504	-0.0176319	0.930556	0.2863	0.0711382
0.933889	0.3002	-0.00556387	0.931944	0.2489	0.0690851	0.935278	0.1039	-0.0205086	0.932778	0.0495	-0.0175177	0.931944	0.2867	0.0712788
0.935278	0.3004	-0.00544258	0.933333	0.2481	0.0691802	0.936667	0.1039	-0.0204013	0.934167	0.0486	-0.0174034	0.933333	0.2871	0.0714194
0.936667	0.3005	-0.00532129	0.934722	0.2472	0.0692754	0.938056	0.1038	-0.0202939	0.935556	0.0477	-0.0172892	0.934722	0.2874	0.07156
0.938056	0.3007	-0.00519999	0.936111	0.2464	0.0693706	0.939444	0.1038	-0.0201866	0.936944	0.0469	-0.0171749	0.936111	0.2878	0.0717005
0.939444	0.3009	-0.0050787	0.9375	0.2456	0.0694658	0.940833	0.1038	-0.0200793	0.938333	0.0461	-0.0170607	0.9375	0.2881	0.0718411
0.940833	0.301	-0.00495741	0.938889	0.2448	0.0695609	0.942222	0.1038	-0.019972	0.939722	0.0454	-0.0169465	0.938889	0.2884	0.0719817
0.942222	0.3012	-0.00483612	0.940278	0.244	0.0696561	0.943611	0.1038	-0.0198647	0.941111	0.0447	-0.0168322	0.940278	0.2886	0.0721223
0.943611	0.3013	-0.00471482	0.941667	0.2432	0.0697513	0.945278	0.1037	-0.0197574	0.942778	0.0439	-0.016718	0.941667	0.2889	0.0722629
0.945	0.3015	-0.00459353	0.943056	0.2424	0.0698464	0.946667	0.1037	-0.0196501	0.944167	0.0433	-0.0166037	0.943056	0.289	0.0724035
0.946389	0.3016	-0.00447224	0.944444	0.2416	0.0699416	0.948056	0.1037	-0.0195428	0.945556	0.0427	-0.0164895	0.944444	0.2892	0.0725441
0.947778	0.3017	-0.00435095	0.945833	0.2408	0.0700368	0.949444	0.1037	-0.0194355	0.946944	0.042	-0.0163752	0.945833	0.2894	0.0726847
0.949167	0.3018	-0.00422965	0.947222	0.24	0.070132	0.950833	0.1037	-0.0193281	0.948333	0.0414	-0.016261	0.947222	0.2896	0.0728253
0.950556	0.3018	-0.00410836	0.948611	0.2392	0.0702271	0.952222	0.1037	-0.0192208	0.949722	0.0408	-0.0161467	0.948611	0.2898	0.0729659
0.951944	0.3018	-0.00398707	0.95	0.2383	0.0703223	0.953611	0.1037	-0.0191135	0.951111	0.0402	-0.0160325	0.95	0.29	0.0731065
0.953333	0.3019	-0.00386578	0.951389	0.2375	0.0704175	0.955	0.1037	-0.0190062	0.9525	0.0397	-0.0159182	0.951389	0.2901	0.0732471
0.954722	0.3019	-0.00374448	0.952778	0.2367	0.0705127	0.956389	0.1037	-0.0188989	0.953889	0.0391	-0.015804	0.952778	0.2902	0.0733877
0.956111	0.3019	-0.00362319	0.954167	0.2359	0.0706078	0.957778	0.1037	-0.0187916	0.955278	0.0386	-0.0156897	0.954167	0.2903	0.0735282
0.957778	0.3019	-0.0035019	0.955556	0.2351	0.070703	0.959167	0.1037	-0.0186843	0.956667	0.0381	-0.0155755	0.955556	0.2903	0.0736688
0.959167	0.3019	-0.00338061	0.956944	0.2343	0.0707982	0.960556	0.1036	-0.018577	0.958056	0.0376	-0.0154612	0.956944	0.2903	0.0738094
0.960556	0.3018	-0.00325932	0.958333	0.2335	0.0708934	0.961944	0.1036	-0.0184697	0.959444	0.0372	-0.015347	0.958333	0.2903	0.07395
0.961944	0.3017	-0.00313802	0.959722	0.2328	0.0709885	0.963333	0.1035	-0.0183624	0.960833	0.0367	-0.0152327	0.959722	0.2903	0.0740906
0.963333	0.3016	-0.00301673	0.961111	0.2321	0.0710837	0.964722	0.1035	-0.018255	0.962222	0.0362	-0.0151185	0.961111	0.2904	0.0742312
0.964722	0.3014	-0.00289544	0.9625	0.2314	0.0711789	0.966111	0.1034	-0.0181477	0.963611	0.0357	-0.0150042	0.9625	0.2904	0.0743718
0.966111	0.3011	-0.00277415	0.963889	0.2307	0.0712741	0.9675	0.1033	-0.0180404	0.965	0.0352	-0.01489	0.963889	0.2903	0.0745124
0.9675	0.3008	-0.00265285	0.965278	0.23	0.0713692	0.968889	0.1031	-0.0179331	0.966389	0.0346	-0.0147757	0.965278	0.2903	0.074653
0.968889	0.3005	-0.00253156	0.966667	0.2293	0.0714644	0.970278	0.1031	-0.0178258	0.967778	0.0341	-0.0146615	0.966667	0.2903	0.0747936
0.970278	0.3001	-0.00241027	0.968056	0.2285	0.0715596	0.971667	0.1031	-0.0177185	0.969167	0.0336	-0.0145472	0.968056	0.2902	0.0749342
0.971667	0.2998	-0.00228898	0.969444	0.2279	0.0716547	0.973056	0.103	-0.0176112	0.970556	0.0332	-0.014433	0.969444	0.2901	0.0750748
0.973056	0.2994	-0.00216768	0.970833	0.2272	0.0717499	0.974444	0.103	-0.0175039	0.971944	0.0327	-0.0143188	0.970833	0.2899	0.0752154
0.974444	0.2991	-0.00204639	0.972222	0.2266	0.0718451	0.975833	0.1029	-0.0173966	0.973333	0.0323	-0.0142045	0.972222	0.2897	0.075356
0.975833	0.2987	-0.0019251	0.973611	0.2259	0.0719403	0.9775	0.1028	-0.0172892	0.974722	0.0318	-0.0140903	0.973611	0.2895	0.0754965
0.977222	0.2984	-0.00180381	0.975	0.2253	0.0720354	0.978889	0.1027	-0.0171819	0.976111	0.0314	-0.013976	0.975	0.2893	0.0756371
0.978611	0.2981	-0.00168251	0.976389	0.2246	0.0721306	0.980278	0.1026	-0.0170746	0.977778	0.0311	-0.0138618	0.976389	0.2891	0.0757777
0.98	0.2977	-0.00156122	0.977778	0.224	0.0722258	0.981667	0.1025	-0.0169673	0.979167	0.0307	-0.0137475	0.977778	0.2887	0.0759183
0.981389	0.2974	-0.00143993	0.979167	0.2233	0.072321	0.983056	0.1024	-0.01686	0.980556	0.0304	-0.0136333	0.979167	0.2884	0.0760589
0.982778	0.297	-0.00131864	0.980556	0.2226	0.0724161	0.984444	0.1023	-0.0167527	0.981944	0.03	-0.013519	0.980556	0.288	0.0761995
0.984167	0.2967	-0.00119735	0.981944	0.2219	0.0725113	0.985833	0.1023	-0.0166454	0.983333	0.0296	-0.0134048	0.981944	0.2875	0.0763401
0.985556	0.2962	-0.00107605	0.983333	0.2212	0.0726065	0.987222	0.1022	-0.0165381	0.984722	0.0292	-0.0132905	0.983333	0.2871	0.0764807
0.986944	0.2958	-0.00095476	0.984722	0.2205	0.0727017	0.988611	0.1021	-0.0164308	0.986111	0.0289	-0.0131763	0.984722	0.2867	0.0766213
0.988333	0.2953	-0.000833468	0.986111	0.2198	0.0727968	0.99	0.102	-0.0163235	0.9875	0.0285	-0.013062	0.986111	0.2862	0.0767619
0.989722	0.2948	-0.000712176	0.9875	0.2191	0.072892	0.991389	0.102	-0.0162161	0.988889	0.0281	-0.0129478	0.9875	0.2856	0.0769025
0.991111	0.2943	-0.000590883	0.988889	0.2184	0.0729872	0.992778	0.1019	-0.0161088	0.990278	0.0277	-0.0128335	0.988889	0.2851	0.0770431
0.9925	0.2937	-0.000469591	0.990278	0.2177	0.0730824	0.994167	0.1018	-0.0160015	0.991667	0.0273	-0.0127193	0.990556	0.2846	0.0771837
0.994167	0.2931	-0.000348298	0.991667	0.217	0.0731775	0.995556	0.1017	-0.0158942	0.993056	0.0269	-0.012605	0.991944	0.2841	0.0773242
0.995556	0.2925	-0.000227006	0.993056	0.2163	0.0732727	0.996944	0.1015	-0.0157869	0.994444	0.0265	-0.0124908	0.993333	0.2836	0.0774648
0.996944	0.2918	-0.000105714	0.994444	0.2156	0.0733679	0.998333	0.1014	-0.0156796	0.995833	0.0262	-0.0123765	0.994722	0.283	0.0776054
0.998333	0.2912	1.55787e-05	0.996111	0.2149	0.0734631	0.999722	0.1012	-0.0155723	0.997222	0.0258	-0.0122623	0.996111	0.2825	0.077746
0.999722	0.2906	0.000136871	0.9975	0.2142	0.0735582	1.00111	0.101	-0.015465	0.998611	0.0255	-0.012148	0.9975	0.2819	0.0778866
1.00111	0.2899	0.000258163	0.998889	0.2135	0.0736534	1.0025	0.1008	-0.0153577	1	0.0252	-0.0120338	0.998889	0.2814	0.0780272
1.0025	0.2893	0.000379456	1.00028	0.2128	0.0737486	1.00389	0.1006	-0.0152503	1.00139	0.0248	-0.0119196	1.00028	0.2809	0.0781678
1.00389	0.2887	0.000500748	1.00167	0.2121	0.0738437	1.00528	0.1003	-0.015143	1.00278	0.0245	-0.0118053	1.00167	0.2804	0.0783084
1.00528	0.288	0.000622041	1.00306	0.2115	0.0739389	1.00667	0.1	-0.0150357	1.00417	0.0242	-0.0116911	1.00306	0.2799	0.078449
1.00667	0.2874	0.000743333	1.00444	0.2109	0.0740341	1.00806	0.0998	-0.0149284	1.00556	0.0238	-0.0115768	1.00444	0.2793	0.0785896
1.00806	0.2868	0.000864625	1.00583	0.2103	0.0741293	1.00944	0.0995	-0.0148211	1.00694	0.0235	-0.0114626	1.00583	0.2788	0.0787302
1.00944	0.2862	0.000985918	1.00722	0.2097	0.0742244	1.01111	0.0992	-0.0147138	1.00833	0.0232	-0.0113483	1.00722	0.2783	0.0788708
1.01083	0.2856	0.00110721	1.00861	0.2091	0.0743196	1.0125	0.0988	-0.0146065	1.00972	0.0229	-0.0112341	1.00861	0.2779	0.0790114
1.01222	0.285	0.0012285	1.01	0.2085	0.0744148	1.01389	0.0985	-0.0144992	1.01111	0.0226	-0.0111198	1.01	0.2774	0.079152
1.01361	0.2844	0.00134979	1.01139	0.2078	0.07451	1.01528	0.0982	-0.0143919	1.0125	0.0223	-0.0110056	1.01139	0.2768	0.0792925
1.015	0.2838	0.00147109	1.01278	0.2072	0.0746051	1.01667	0.0979	-0.0142846	1.01389	0.022	-0.0108913	1.01278	0.2763	0.0794331
1.01639	0.2832	0.00159238	1.01417	0.2065	0.0747003	1.01806	0.0976	-0.0141772	1.01528	0.0217	-0.0107771	1.01417	0.2758	0.0795737
1.01778	0.2825	0.00171367	1.01556	0.2059	0.0747955	1.01944	0.0974	-0.0140699	1.01667	0.0214	-0.0106628	1.01556	0.2753	0.0797143
1.01917	0.2818	0.00183496	1.01694	0.2052	0.0748907	1.02083	0.0972	-0.0139626	1.01806	0.0211	-0.0105486	1.01694	0.2748	0.0798549
1.02056	0.2812	0.00195626	1.01833	0.2045	0.0749858	1.02222	0.0969	-0.0138553	1.01944	0.0208	-0.0104343	1.01833	0.2743	0.0799955
1.02194	0.2806	0.00207755	1.01972	0.2039	0.075081	1.02361	0.0966	-0.013748	1.02083	0.0206	-0.0103201	1.01972	0.2738	0.0801361
1.02333	0.28	0.00219884	1.02111	0.2032	0.0751762	1.025	0.0964	-0.0136407	1.02222	0.0203	-0.0102058	1.02111	0.2733	0.0802767
1.02472	0.2795	0.00232013	1.0225	0.2026	0.0752714	1.02639	0.0962	-0.0135334	1.02361	0.0201	-0.0100916	1.0225	0.2728	0.0804173
1.02611	0.279	0.00244143	1.02389	0.2019	0.0753665	1.02778	0.0959	-0.0134261	1.025	0.02	-0.00997734	1.02389	0.2723	0.0805579
1.0275	0.2785	0.00256272	1.02528	0.2013	0.0754617	1.02917	0.0956	-0.0133188	1.02639	0.0199	-0.00986309	1.02528	0.2718	0.0806985
1.02889	0.278	0.00268401	1.02667	0.2006	0.0755569	1.03056	0.0954	-0.0132114	1.02806	0.0198	-0.00974885	1.02667	0.2713	0.0808391
1.03028	0.2775	0.0028053	1.02806	0.2	0.075652	1.03194	0.0952	-0.0131041	1.02944	0.0197	-0.0096346	1.02806	0.2708	0.0809797
1.03167	0.277	0.0029266	1.02944	0.1994	0.0757472	1.03333	0.095	-0.0129968	1.03083	0.0197	-0.00952035	1.02944	0.2703	0.0811202
1.03306	0.2765	0.00304789	1.03083	0.1987	0.0758424	1.03472	0.0947	-0.0128895	1.03222	0.0196	-0.0094061	1.03083	0.2698	0.0812608
1.03444	0.276	0.00316918	1.03222	0.1981	0.0759376	1.03611	0.0945	-0.0127822	1.03361	0.0195	-0.00929186	1.03222	0.2694	0.0814014
1.03583	0.2755	0.00329047	1.03361	0.1974	0.0760327	1.0375	0.0942	-0.0126749	1.035	0.0195	-0.00917761	1.03361	0.2689	0.081542
1.03722	0.275	0.00341177	1.035	0.1968	0.0761279	1.03889	0.0939	-0.0125676	1.03639	0.0195	-0.00906336	1.035	0.2685	0.0816826
1.03861	0.2745	0.00353306	1.03639	0.1961	0.0762231	1.04028	0.0936	-0.0124603	1.03778	0.0195	-0.00894911	1.03639	0.268	0.0818232
1.04	0.274	0.00365435	1.03778	0.1953	0.0763183	1.04167	0.0933	-0.012353	1.03917	0.0195	-0.00883487	1.03778	0.2676	0.0819638
1.04167	0.2736	0.00377564	1.03917	0.1945	0.0764134	1.04306	0.0929	-0.0122457	1.04056	0.0195	-0.00872062	1.03917	0.2671	0.0821044
1.04306	0.2731	0.00389693	1.04056	0.1938	0.0765086	1.04444	0.0925	-0.0121383	1.04194	0.0195	-0.00860637	1.04056	0.2667	0.082245
1.04444	0.2727	0.00401823	1.04194	0.193	0.0766038	1.04583	0.0921	-0.012031	1.04333	0.0196	-0.00849212	1.04194	0.2662	0.0823856
1.04583	0.2723	0.00413952	1.04333	0.1923	0.076699	1.0475	0.0918	-0.0119237	1.04472	0.0196	-0.00837787	1.04333	0.2658	0.0825262
1.04722	0.2719	0.00426081	1.04472	0.1917	0.0767941	1.04889	0.0914	-0.0118164	1.04611	0.0197	-0.00826363	1.04472	0.2653	0.0826668
1.04861	0.2715	0.0043821	1.04611	0.1911	0.0768893	1.05028	0.0911	-0.0117091	1.0475	0.0197	-0.00814938	1.04611	0.2649	0.0828074
1.05	0.2711	0.0045034	1.0475	0.1904	0.0769845	1.05167	0.0908	-0.0116018	1.04889	0.0198	-0.00803513	1.0475	0.2644	0.082948
1.05139	0.2706	0.00462469	1.04889	0.1898	0.0770797	1.05306	0.0905	-0.0114945	1.05028	0.0199	-0.00792088	1.04889	0.2639	0.0830885
1.05278	0.2701	0.00474598	1.05028	0.1892	0.0771748	1.05444	0.0902	-0.0113872	1.05167	0.0201	-0.00780664	1.05056	0.2635	0.0832291
1.05417	0.2696	0.00486727	1.05167	0.1886	0.07727	1.05583	0.0899	-0.0112799	1.05306	0.0202	-0.00769239	1.05194	0.263	0.0833697
1.05556	0.2692	0.00498857	1.05306	0.1881	0.0773652	1.05722	0.0896	-0.0111725	1.05444	0.0204	-0.00757814	1.05333	0.2625	0.0835103
1.05694	0.2688	0.00510986	1.05444	0.1875	0.0774603	1.05861	0.0894	-0.0110652	1.05583	0.0205	-0.00746389	1.05472	0.262	0.0836509
1.05833	0.2683	0.00523115	1.05583	0.1869	0.0775555	1.06	0.0891	-0.0109579	1.05722	0.0207	-0.00734965	1.05611	0.2615	0.0837915
1.05972	0.2679	0.00535244	1.0575	0.1863	0.0776507	1.06139	0.0888	-0.0108506	1.05861	0.0209	-0.0072354	1.0575	0.261	0.0839321
1.06111	0.2675	0.00547374	1.05889	0.1856	0.0777459	1.06278	0.0885	-0.0107433	1.06	0.0211	-0.00712115	1.05889	0.2605	0.0840727
1.0625	0.2671	0.00559503	1.06028	0.1849	0.077841	1.06417	0.0883	-0.010636	1.06139	0.0212	-0.0070069	1.06028	0.2601	0.0842133
1.06389	0.2667	0.00571632	1.06167	0.1842	0.0779362	1.06556	0.088	-0.0105287	1.06278	0.0215	-0.00689265	1.06167	0.2597	0.0843539
1.06528	0.2663	0.00583761	1.06306	0.1835	0.0780314	1.06694	0.0877	-0.0104214	1.06417	0.0217	-0.00677841	1.06306	0.2593	0.0844945
1.06667	0.2658	0.00595891	1.06444	0.1828	0.0781266	1.06833	0.0874	-0.0103141	1.06556	0.0219	-0.00666416	1.06444	0.2589	0.0846351
1.06806	0.2654	0.0060802	1.06583	0.1821	0.0782217	1.06972	0.0871	-0.0102068	1.06694	0.0222	-0.00654991	1.06583	0.2586	0.0847757
1.06944	0.265	0.00620149	1.06722	0.1814	0.0783169	1.07111	0.0868	-0.0100994	1.06833	0.0224	-0.00643566	1.06722	0.2582	0.0849162
1.07083	0.2646	0.00632278	1.06861	0.1806	0.0784121	1.0725	0.0865	-0.00999213	1.06972	0.0227	-0.00632142	1.06861	0.2579	0.0850568
1.07222	0.2641	0.00644407	1.07	0.1799	0.0785073	1.07389	0.0862	-0.00988482	1.07111	0.023	-0.00620717	1.07	0.2575	0.0851974
1.07361	0.2637	0.00656537	1.07139	0.1792	0.0786024	1.07528	0.0859	-0.00977751	1.0725	0.0232	-0.00609292	1.07139	0.2572	0.085338
1.075	0.2633	0.00668666	1.07278	0.1785	0.0786976	1.07667	0.0856	-0.0096702	1.07389	0.0235	-0.00597867	1.07278	0.2568	0.0854786
1.07639	0.2628	0.00680795	1.07417	0.1778	0.0787928	1.07806	0.0853	-0.00956289	1.07528	0.0237	-0.00586443	1.07417	0.2564	0.0856192
1.07778	0.2624	0.00692924	1.07556	0.1771	0.078888	1.07944	0.085	-0.00945558	1.07667	0.024	-0.00575018	1.07556	0.2561	0.0857598
1.07917	0.2621	0.00705054	1.07694	0.1763	0.0789831	1.08083	0.0846	-0.00934827	1.07806	0.0242	-0.00563593	1.07694	0.2557	0.0859004
1.08083	0.2617	0.00717183	1.07833	0.1757	0.0790783	1.0825	0.0843	-0.00924096	1.07972	0.0245	-0.00552168	1.07833	0.2553	0.086041
1.08222	0.2614	0.00729312	1.07972	0.1749	0.0791735	1.08389	0.0839	-0.00913365	1.08111	0.0248	-0.00540744	1.07972	0.255	0.0861816
1.08361	0.2611	0.00741441	1.08111	0.1743	0.0792687	1.08528	0.0836	-0.00902634	1.0825	0.025	-0.00529319	1.08111	0.2546	0.0863222
1.085	0.2608	0.00753571	1.0825	0.1736	0.0793638	1.08667	0.0833	-0.00891903	1.08389	0.0253	-0.00517894	1.0825	0.2542	0.0864628
1.08639	0.2605	0.007657	1.08389	0.1729	0.079459	1.08806	0.083	-0.00881172	1.08528	0.0255	-0.00506469	1.08389	0.2537	0.0866034
1.08778	0.2602	0.00777829	1.08528	0.1722	0.0795542	1.08944	0.0827	-0.00870441	1.08667	0.0258	-0.00495044	1.08528	0.2533	0.0867439
1.08917	0.26	0.00789958	1.08667	0.1715	0.0796493	1.09083	0.0824	-0.0085971	1.08806	0.026	-0.0048362	1.08667	0.2529	0.0868845
1.09056	0.2597	0.00802088	1.08806	0.1709	0.0797445	1.09222	0.0821	-0.00848979	1.08944	0.0263	-0.00472195	1.08806	0.2525	0.0870251
1.09194	0.2594	0.00814217	1.08944	0.1702	0.0798397	1.09361	0.0818	-0.00838248	1.09083	0.0265	-0.0046077	1.08944	0.2521	0.0871657
1.09333	0.2592	0.00826346	1.09083	0.1695	0.0799349	1.095	0.0814	-0.00827517	1.09222	0.0268	-0.00449345	1.09083	0.2517	0.0873063
1.09472	0.2589	0.00838475	1.09222	0.1688	0.08003	1.09639	0.081	-0.00816786	1.09361	0.0271	-0.00437921	1.09222	0.2513	0.0874469
1.09611	0.2587	0.00850604	1.09361	0.1681	0.0801252	1.09778	0.0807	-0.00806055	1.095	0.0274	-0.00426496	1.09361	0.2508	0.0875875
1.0975	0.2585	0.00862734	1.095	0.1673	0.0802204	1.09917	0.0803	-0.00795324	1.09639	0.0277	-0.00415071	1.095	0.2503	0.0877281
1.09889	0.2582	0.00874863	1.09639	0.1667	0.0803156	1.10056	0.0798	-0.00784592	1.09778	0.028	-0.00403646	1.09639	0.2498	0.0878687
1.10028	0.258	0.00886992	1.09778	0.166	0.0804107	1.10194	0.0794	-0.00773861	1.09917	0.0283	-0.00392222	1.09778	0.2493	0.0880093
1.10167	0.2578	0.00899121	1.09917	0.1653	0.0805059	1.10333	0.0789	-0.0076313	1.10056	0.0285	-0.00380797	1.09917	0.2488	0.0881499
1.10306	0.2576	0.00911251	1.10056	0.1646	0.0806011	1.10472	0.0785	-0.00752399	1.10194	0.0288	-0.00369372	1.10056	0.2484	0.0882905
1.10444	0.2575	0.0092338	1.10194	0.1639	0.0806963	1.10611	0.078	-0.00741668	1.10333	0.0291	-0.00357947	1.10194	0.248	0.0884311
1.10583	0.2573	0.00935509	1.10333	0.1632	0.0807914	1.1075	0.0775	-0.00730937	1.10472	0.0294	-0.00346522	1.10333	0.2476	0.0885717
1.10722	0.2572	0.00947638	1.10472	0.1625	0.0808866	1.10889	0.0771	-0.00720206	1.10611	0.0297	-0.00335098	1.10472	0.2471	0.0887122
1.10861	0.2571	0.00959768	1.10611	0.1619	0.0809818	1.11028	0.0767	-0.00709475	1.1075	0.03	-0.00323673	1.10611	0.2467	0.0888528
1.11	0.257	0.00971897	1.1075	0.1612	0.081077	1.11167	0.0762	-0.00698744	1.10889	0.0304	-0.00312248	1.1075	0.2462	0.0889934
1.11139	0.2569	0.00984026	1.10889	0.1605	0.0811721	1.11306	0.0758	-0.00688013	1.11028	0.0307	-0.00300823	1.10889	0.2457	0.089134
1.11278	0.2568	0.00996155	1.11028	0.1599	0.0812673	1.11444	0.0754	-0.00677282	1.11167	0.0311	-0.00289399	1.11056	0.2452	0.0892746
1.11417	0.2568	0.0100828	1.11167	0.1592	0.0813625	1.11583	0.075	-0.00666551	1.11306	0.0315	-0.00277974	1.11194	0.2447	0.0894152
1.11556	0.2567	0.0102041	1.11306	0.1586	0.0814576	1.11722	0.0746	-0.0065582	1.11444	0.0319	-0.00266549	1.11333	0.2442	0.0895558
1.11694	0.2567	0.0103254	1.11444	0.158	0.0815528	1.11889	0.0742	-0.00645089	1.11583	0.0323	-0.00255124	1.11472	0.2437	0.0896964
1.11861	0.2566	0.0104467	1.11583	0.1573	0.081648	1.12028	0.0737	-0.00634358	1.11722	0.0327	-0.002437	1.11611	0.2432	0.089837
1.12	0.2565	0.010568	1.11722	0.1566	0.0817432	1.12167	0.0733	-0.00623627	1.11861	0.0331	-0.00232275	1.1175	0.2428	0.0899776
1.12139	0.2564	0.0106893	1.11861	0.156	0.0818383	1.12306	0.0728	-0.00612896	1.12028	0.0335	-0.0022085	1.11889	0.2424	0.0901182
1.12278	0.2562	0.0108106	1.12028	0.1553	0.0819335	1.12444	0.0724	-0.00602165	1.12167	0.0339	-0.00209425	1.12028	0.242	0.0902588
1.12417	0.2561	0.0109319	1.12167	0.1546	0.0820287	1.12583	0.072	-0.00591434	1.12306	0.0344	-0.00198	1.12167	0.2416	0.0903994
1.12556	0.2558	0.0110532	1.12306	0.154	0.0821239	1.12722	0.0716	-0.00580703	1.12444	0.0348	-0.00186576	1.12306	0.2412	0.0905399
1.12694	0.2556	0.0111745	1.12444	0.1533	0.082219	1.12861	0.0713	-0.00569971	1.12583	0.0353	-0.00175151	1.12444	0.2408	0.0906805
1.12833	0.2553	0.0112958	1.12583	0.1527	0.0823142	1.13	0.0709	-0.0055924	1.12722	0.0358	-0.00163726	1.12583	0.2404	0.0908211
1.12972	0.255	0.0114171	1.12722	0.1522	0.0824094	1.13139	0.0706	-0.00548509	1.12861	0.0363	-0.00152301	1.12722	0.24	0.0909617
1.13111	0.2546	0.0115384	1.12861	0.1516	0.0825046	1.13278	0.0702	-0.00537778	1.13	0.0368	-0.00140877	1.12861	0.2396	0.0911023
1.1325	0.2542	0.0116596	1.13	0.1511	0.0825997	1.13417	0.0698	-0.00527047	1.13139	0.0373	-0.00129452	1.13	0.2393	0.0912429
1.13389	0.2538	0.0117809	1.13139	0.1507	0.0826949	1.13556	0.0695	-0.00516316	1.13278	0.0378	-0.00118027	1.13139	0.2389	0.0913835
1.13528	0.2533	0.0119022	1.13278	0.1503	0.0827901	1.13694	0.0691	-0.00505585	1.13417	0.0382	-0.00106602	1.13278	0.2386	0.0915241
1.13667	0.2528	0.0120235	1.13417	0.1498	0.0828853	1.13833	0.0687	-0.00494854	1.13556	0.0387	-0.000951775	1.13417	0.2383	0.0916647
1.13806	0.2523	0.0121448	1.13556	0.1494	0.0829804	1.13972	0.0683	-0.00484123	1.13694	0.0393	-0.000837528	1.13556	0.238	0.0918053
1.13944	0.2517	0.0122661	1.13694	0.1489	0.0830756	1.14111	0.068	-0.00473392	1.13833	0.0398	-0.00072328	1.13694	0.2378	0.0919459
1.14083	0.2511	0.0123874	1.13833	0.1486	0.0831708	1.1425	0.0677	-0.00462661	1.13972	0.0403	-0.000609032	1.13833	0.2375	0.0920865
1.14222	0.2505	0.0125087	1.13972	0.1482	0.083266	1.14389	0.0674	-0.0045193	1.14111	0.0409	-0.000494785	1.13972	0.2372	0.0922271
1.14361	0.25	0.01263	1.14111	0.1478	0.0833611	1.14528	0.067	-0.00441199	1.1425	0.0415	-0.000380537	1.14111	0.237	0.0923677
1.145	0.2494	0.0127513	1.1425	0.1474	0.0834563	1.14667	0.0667	-0.00430468	1.14389	0.042	-0.000266289	1.1425	0.2367	0.0925082
1.14639	0.2488	0.0128726	1.14389	0.1471	0.0835515	1.14806	0.0664	-0.00419737	1.14528	0.0426	-0.000152042	1.14389	0.2365	0.0926488
1.14778	0.2482	0.0129939	1.14528	0.1468	0.0836466	1.14944	0.0661	-0.00409006	1.14667	0.0433	-3.7794e-05	1.14528	0.2362	0.0927894
1.14917	0.2475	0.0131152	1.14667	0.1464	0.0837418	1.15111	0.0659	-0.00398275	1.14806	0.0439	7.64537e-05	1.14667	0.2359	0.09293
1.15056	0.2469	0.0132364	1.14806	0.1461	0.083837	1.1525	0.0656	-0.00387544	1.14944	0.0445	0.000190701	1.14806	0.2355	0.0930706
1.15194	0.2462	0.0133577	1.14944	0.1457	0.0839322	1.15389	0.0654	-0.00376813	1.15083	0.0451	0.000304949	1.14944	0.2352	0.0932112
1.15333	0.2456	0.013479	1.15083	0.1454	0.0840273	1.15528	0.0652	-0.00366082	1.15222	0.0457	0.000419197	1.15083	0.2348	0.0933518
1.15472	0.2449	0.0136003	1.15222	0.145	0.0841225	1.15667	0.065	-0.0035535	1.15361	0.0463	0.000533444	1.15222	0.2345	0.0934924
1.15639	0.2441	0.0137216	1.15361	0.1447	0.0842177	1.15806	0.0648	-0.00344619	1.155	0.0469	0.000647692	1.15361	0.2342	0.093633
1.15778	0.2434	0.0138429	1.155	0.1444	0.0843129	1.15944	0.0646	-0.00333888	1.15667	0.0475	0.00076194	1.155	0.2338	0.0937736
1.15917	0.2426	0.0139642	1.15639	0.1441	0.084408	1.16083	0.0644	-0.00323157	1.15806	0.0481	0.000876187	1.15639	0.2335	0.0939142
1.16056	0.2418	0.0140855	1.15778	0.1438	0.0845032	1.16222	0.0642	-0.00312426	1.15944	0.0487	0.000990435	1.15778	0.2332	0.0940548
1.16194	0.241	0.0142068	1.15917	0.1434	0.0845984	1.16361	0.064	-0.00301695	1.16083	0.0494	0.00110468	1.15917	0.2328	0.0941954
1.16333	0.2401	0.0143281	1.16056	0.1431	0.0846936	1.165	0.0638	-0.00290964	1.16222	0.05	0.00121893	1.16056	0.2324	0.0943359
1.16472	0.2393	0.0144494	1.16194	0.1429	0.0847887	1.16639	0.0636	-0.00280233	1.16361	0.0506	0.00133318	1.16194	0.232	0.0944765
1.16611	0.2384	0.0145707	1.16333	0.1426	0.0848839	1.16778	0.0634	-0.00269502	1.165	0.0513	0.00144743	1.16333	0.2317	0.0946171
1.1675	0.2376	0.014692	1.16472	0.1423	0.0849791	1.16917	0.0631	-0.00258771	1.16639	0.0519	0.00156167	1.16472	0.2313	0.0947577
1.16889	0.2367	0.0148132	1.16611	0.142	0.0850743	1.17056	0.0629	-0.0024804	1.16778	0.0526	0.00167592	1.16611	0.2309	0.0948983
1.17028	0.2358	0.0149345	1.1675	0.1418	0.0851694	1.17194	0.0626	-0.00237309	1.16917	0.0533	0.00179017	1.1675	0.2306	0.0950389
1.17167	0.2348	0.0150558	1.16889	0.1415	0.0852646	1.17333	0.0623	-0.00226578	1.17056	0.0539	0.00190442	1.16889	0.2302	0.0951795
1.17306	0.2338	0.0151771	1.17028	0.1413	0.0853598	1.17472	0.062	-0.00215847	1.17194	0.0546	0.00201866	1.17028	0.2298	0.0953201
1.17444	0.2328	0.0152984	1.17167	0.1411	0.0854549	1.17611	0.0618	-0.00205116	1.17333	0.0553	0.00213291	1.17167	0.2294	0.0954607
1.17583	0.2319	0.0154197	1.17306	0.141	0.0855501	1.1775	0.0615	-0.00194385	1.17472	0.0559	0.00224716	1.17306	0.229	0.0956013
1.17722	0.2309	0.015541	1.17472	0.1408	0.0856453	1.17889	0.0612	-0.00183654	1.17611	0.0566	0.00236141	1.17472	0.2286	0.0957419
1.17861	0.23	0.0156623	1.17611	0.1406	0.0857405	1.18028	0.0609	-0.00172923	1.1775	0.0573	0.00247566	1.17611	0.2283	0.0958825
1.18	0.229	0.0157836	1.1775	0.1404	0.0858356	1.18194	0.0607	-0.00162192	1.17889	0.0579	0.0025899	1.1775	0.2279	0.0960231
1.18139	0.2281	0.0159049	1.17889	0.1402	0.0859308	1.18333	0.0604	-0.00151461	1.18028	0.0586	0.00270415	1.17889	0.2275	0.0961637
1.18278	0.2272	0.0160262	1.18028	0.14	0.086026	1.18472	0.0602	-0.0014073	1.18167	0.0593	0.0028184	1.18028	0.2271	0.0963042
1.18417	0.2262	0.0161475	1.18167	0.1399	0.0861212	1.18611	0.06	-0.00129998	1.18306	0.06	0.00293265	1.18167	0.2266	0.0964448
1.18556	0.2253	0.0162688	1.18306	0.1398	0.0862163	1.1875	0.0598	-0.00119267	1.18444	0.0607	0.00304689	1.18306	0.2262	0.0965854
1.18694	0.2243	0.01639	1.18444	0.1396	0.0863115	1.18889	0.0596	-0.00108536	1.18583	0.0614	0.00316114	1.18444	0.2258	0.096726
1.18833	0.2234	0.0165113	1.18583	0.1395	0.0864067	1.19028	0.0594	-0.000978053	1.18722	0.062	0.00327539	1.18583	0.2254	0.0968666
1.18972	0.2225	0.0166326	1.18722	0.1393	0.0865019	1.19167	0.0592	-0.000870743	1.18861	0.0627	0.00338964	1.18722	0.225	0.0970072
1.19111	0.2215	0.0167539	1.18861	0.1392	0.086597	1.19306	0.059	-0.000763432	1.19	0.0634	0.00350388	1.18861	0.2246	0.0971478
1.1925	0.2206	0.0168752	1.19	0.1391	0.0866922	1.19444	0.0589	-0.000656122	1.19139	0.0641	0.00361813	1.19	0.2242	0.0972884
1.19417	0.2196	0.0169965	1.19139	0.139	0.0867874	1.19583	0.0587	-0.000548811	1.19278	0.0648	0.00373238	1.19139	0.2238	0.097429
1.19556	0.2187	0.0171178	1.19278	0.139	0.0868826	1.19722	0.0586	-0.000441501	1.19444	0.0655	0.00384663	1.19278	0.2234	0.0975696
1.19694	0.2177	0.0172391	1.19417	0.1389	0.0869777	1.19861	0.0584	-0.00033419	1.19583	0.0663	0.00396087	1.19417	0.223	0.0977102
1.19833	0.2167	0.0173604	1.19556	0.1389	0.0870729	1.2	0.0583	-0.00022688	1.19722	0.067	0.00407512	1.19556	0.2226	0.0978508
1.19972	0.2158	0.0174817	1.19694	0.1388	0.0871681	1.20139	0.0582	-0.000119569	1.19861	0.0677	0.00418937	1.19694	0.2222	0.0979914
1.20111	0.2148	0.017603	1.19833	0.1388	0.0872633	1.20278	0.0581	-1.22586e-05	1.2	0.0684	0.00430362	1.19833	0.2218	0.0981319
1.2025	0.2138	0.0177243	1.19972	0.1388	0.0873584	1.20417	0.0579	9.50519e-05	1.20139	0.0691	0.00441787	1.19972	0.2214	0.0982725
1.20389	0.2129	0.0178456	1.20111	0.1388	0.0874536	1.20556	0.0578	0.000202362	1.20278	0.0699	0.00453211	1.20111	0.221	0.0984131
1.20528	0.212	0.0179669	1.2025	0.1388	0.0875488	1.20694	0.0576	0.000309673	1.20417	0.0706	0.00464636	1.2025	0.2206	0.0985537
1.20667	0.2111	0.0180881	1.20389	0.1389	0.0876439	1.20833	0.0575	0.000416983	1.20556	0.0713	0.00476061	1.20389	0.2202	0.0986943
1.20806	0.2101	0.0182094	1.20528	0.1388	0.0877391	1.20972	0.0573	0.000524294	1.20694	0.072	0.00487486	1.20528	0.2198	0.0988349
1.20944	0.2092	0.0183307	1.20667	0.1388	0.0878343	1.21111	0.0572	0.000631604	1.20833	0.0728	0.0049891	1.20667	0.2194	0.0989755
1.21083	0.2083	0.018452	1.20806	0.1388	0.0879295	1.2125	0.057	0.000738915	1.20972	0.0735	0.00510335	1.20806	0.219	0.0991161
1.21222	0.2074	0.0185733	1.20944	0.1388	0.0880246	1.21389	0.0569	0.000846225	1.21111	0.0742	0.0052176	1.20944	0.2186	0.0992567
1.21361	0.2065	0.0186946	1.21083	0.1389	0.0881198	1.21528	0.0568	0.000953536	1.2125	0.075	0.00533185	1.21083	0.2182	0.0993973
1.215	0.2055	0.0188159	1.21222	0.139	0.088215	1.21694	0.0566	0.00106085	1.21389	0.0757	0.00544609	1.21222	0.2177	0.0995379
1.21639	0.2046	0.0189372	1.21361	0.1391	0.0883102	1.21833	0.0566	0.00116816	1.21528	0.0764	0.00556034	1.21361	0.2173	0.0996785
1.21778	0.2038	0.0190585	1.215	0.1392	0.0884053	1.21972	0.0565	0.00127547	1.21667	0.0771	0.00567459	1.215	0.2169	0.0998191
1.21917	0.2028	0.0191798	1.21639	0.1393	0.0885005	1.22111	0.0564	0.00138278	1.21806	0.0779	0.00578884	1.21639	0.2164	0.0999596
1.22056	0.2018	0.0193011	1.21778	0.1394	0.0885957	1.2225	0.0563	0.00149009	1.21944	0.0786	0.00590309	1.21778	0.216	0.1001
1.22194	0.2009	0.0194224	1.21917	0.1395	0.0886909	1.22389	0.0563	0.0015974	1.22083	0.0793	0.00601733	1.21917	0.2155	0.100241
1.22333	0.2	0.0195437	1.22056	0.1397	0.088786	1.22528	0.0562	0.00170471	1.22222	0.08	0.00613158	1.22056	0.2151	0.100381
1.22472	0.1991	0.0196649	1.22194	0.1398	0.0888812	1.22667	0.0562	0.00181202	1.22361	0.0808	0.00624583	1.22194	0.2146	0.100522
1.22611	0.1981	0.0197862	1.22333	0.1399	0.0889764	1.22806	0.0562	0.00191933	1.225	0.0814	0.00636008	1.22333	0.2141	0.100663
1.2275	0.1972	0.0199075	1.22472	0.1401	0.0890716	1.22944	0.0562	0.00202664	1.22639	0.0821	0.00647432	1.22472	0.2136	0.100803
1.22889	0.1963	0.0200288	1.22611	0.1402	0.0891667	1.23083	0.0562	0.00213395	1.22778	0.0828	0.00658857	1.22611	0.2131	0.100944
1.23028	0.1953	0.0201501	1.2275	0.1403	0.0892619	1.23222	0.0562	0.00224126	1.22917	0.0835	0.00670282	1.2275	0.2126	0.101084
1.23167	0.1944	0.0202714	1.22889	0.1403	0.0893571	1.23361	0.0562	0.00234857	1.23056	0.0842	0.00681707	1.22889	0.2122	0.101225
1.23306	0.1934	0.0203927	1.23028	0.1404	0.0894522	1.235	0.0562	0.00245588	1.23222	0.0848	0.00693131	1.23028	0.2117	0.101366
1.23444	0.1925	0.020514	1.23167	0.1405	0.0895474	1.23639	0.0561	0.00256319	1.23361	0.0855	0.00704556	1.23167	0.2112	0.101506
1.23611	0.1915	0.0206353	1.23306	0.1406	0.0896426	1.23778	0.0562	0.0026705	1.235	0.0862	0.00715981	1.23306	0.2107	0.101647
1.2375	0.1906	0.0207566	1.23472	0.1406	0.0897378	1.23917	0.0561	0.00277781	1.23639	0.0869	0.00727406	1.23444	0.2103	0.101787
1.23889	0.1897	0.0208779	1.23611	0.1407	0.0898329	1.24056	0.0561	0.00288512	1.23778	0.0876	0.00738831	1.23583	0.2099	0.101928
1.24028	0.1887	0.0209992	1.2375	0.1407	0.0899281	1.24194	0.0561	0.00299244	1.23917	0.0883	0.00750255	1.23722	0.2094	0.102069
1.24167	0.1878	0.0211205	1.23889	0.1407	0.0900233	1.24333	0.0562	0.00309975	1.24056	0.089	0.0076168	1.23889	0.2089	0.102209
1.24306	0.1868	0.0212417	1.24028	0.1407	0.0901185	1.24472	0.0561	0.00320706	1.24194	0.0896	0.00773105	1.24028	0.2084	0.10235
1.24444	0.1859	0.021363	1.24167	0.1407	0.0902136	1.24611	0.0562	0.00331437	1.24333	0.0903	0.0078453	1.24167	0.2079	0.10249
1.24583	0.185	0.0214843	1.24306	0.1407	0.0903088	1.2475	0.0562	0.00342168	1.24472	0.0909	0.00795954	1.24306	0.2074	0.102631
1.24722	0.1841	0.0216056	1.24444	0.1407	0.090404	1.24917	0.0561	0.00352899	1.24611	0.0915	0.00807379	1.24444	0.2069	0.102772
1.24861	0.1832	0.0217269	1.24583	0.1407	0.0904992	1.25056	0.0561	0.0036363	1.2475	0.0922	0.00818804	1.24583	0.2065	0.102912
1.25	0.1824	0.0218482	1.24722	0.1407	0.0905943	1.25194	0.0561	0.00374361	1.24889	0.0928	0.00830229	1.24722	0.206	0.103053
1.25139	0.1815	0.0219695	1.24861	0.1407	0.0906895	1.25333	0.0561	0.00385092	1.25028	0.0934	0.00841653	1.24861	0.2055	0.103193
1.25278	0.1807	0.0220908	1.25	0.1407	0.0907847	1.25472	0.0561	0.00395823	1.25167	0.094	0.00853078	1.25	0.205	0.103334
1.25417	0.1799	0.0222121	1.25139	0.1407	0.0908799	1.25611	0.056	0.00406554	1.25306	0.0946	0.00864503	1.25139	0.2045	0.103474
1.25556	0.1791	0.0223334	1.25278	0.1407	0.090975	1.2575	0.056	0.00417285	1.25444	0.0952	0.00875928	1.25278	0.204	0.103615
1.25694	0.1783	0.0224547	1.25417	0.1407	0.0910702	1.25889	0.0559	0.00428016	1.25583	0.0958	0.00887353	1.25417	0.2035	0.103756
1.25833	0.1775	0.022576	1.25556	0.1406	0.0911654	1.26028	0.0559	0.00438747	1.25722	0.0964	0.00898777	1.25556	0.203	0.103896
1.25972	0.1768	0.0226973	1.25694	0.1406	0.0912606	1.26167	0.0559	0.00449478	1.25861	0.097	0.00910202	1.25694	0.2025	0.104037
1.26111	0.176	0.0228185	1.25833	0.1406	0.0913557	1.26306	0.0558	0.00460209	1.26	0.0976	0.00921627	1.25833	0.202	0.104177
1.2625	0.1753	0.0229398	1.25972	0.1405	0.0914509	1.26444	0.0557	0.0047094	1.26139	0.0982	0.00933052	1.25972	0.2015	0.104318
1.26389	0.1746	0.0230611	1.26111	0.1404	0.0915461	1.26583	0.0557	0.00481671	1.26278	0.0987	0.00944476	1.26111	0.201	0.104459
1.26528	0.1739	0.0231824	1.2625	0.1404	0.0916412	1.26722	0.0556	0.00492402	1.26417	0.0993	0.00955901	1.2625	0.2005	0.104599
1.26667	0.1732	0.0233037	1.26389	0.1403	0.0917364	1.26861	0.0554	0.00503133	1.26556	0.0999	0.00967326	1.26389	0.2	0.10474
1.26806	0.1725	0.023425	1.26528	0.1402	0.0918316	1.27	0.0553	0.00513865	1.26694	0.1004	0.00978751	1.26528	0.1995	0.10488
1.26944	0.1718	0.0235463	1.26667	0.1402	0.0919268	1.27139	0.0552	0.00524596	1.26833	0.1009	0.00990175	1.26667	0.199	0.105021
1.27083	0.1711	0.0236676	1.26806	0.1401	0.0920219	1.27278	0.0551	0.00535327	1.26972	0.1015	0.010016	1.26806	0.1985	0.105162
1.27222	0.1705	0.0237889	1.26944	0.14	0.0921171	1.27417	0.0549	0.00546058	1.27111	0.102	0.0101302	1.26944	0.1981	0.105302
1.27361	0.1699	0.0239102	1.27083	0.1398	0.0922123	1.27556	0.0547	0.00556789	1.2725	0.1025	0.0102445	1.27083	0.1976	0.105443
1.27528	0.1692	0.0240315	1.27222	0.1397	0.0923075	1.27694	0.0546	0.0056752	1.27389	0.103	0.0103587	1.27222	0.1972	0.105583
1.27667	0.1686	0.0241528	1.27361	0.1396	0.0924026	1.27833	0.0545	0.00578251	1.27556	0.1035	0.010473	1.27361	0.1967	0.105724
1.27806	0.168	0.0242741	1.275	0.1395	0.0924978	1.27972	0.0544	0.00588982	1.27694	0.104	0.0105872	1.275	0.1962	0.105865
1.27944	0.1674	0.0243953	1.27639	0.1394	0.092593	1.28111	0.0542	0.00599713	1.27833	0.1045	0.0107015	1.27639	0.1957	0.106005
1.28083	0.1668	0.0245166	1.27778	0.1392	0.0926882	1.28278	0.0541	0.00610444	1.27972	0.1049	0.0108157	1.27778	0.1952	0.106146
1.28222	0.1663	0.0246379	1.27917	0.1391	0.0927833	1.28417	0.054	0.00621175	1.28111	0.1054	0.01093	1.27917	0.1947	0.106286
1.28361	0.1658	0.0247592	1.28056	0.139	0.0928785	1.28556	0.0538	0.00631906	1.2825	0.1059	0.0110442	1.28056	0.1942	0.106427
1.285	0.1654	0.0248805	1.28194	0.1389	0.0929737	1.28694	0.0537	0.00642637	1.28389	0.1064	0.0111585	1.28194	0.1936	0.106567
1.28639	0.1649	0.0250018	1.28333	0.1387	0.0930689	1.28833	0.0535	0.00653368	1.28528	0.1069	0.0112727	1.28333	0.1932	0.106708
1.28778	0.1644	0.0251231	1.28472	0.1386	0.093164	1.28972	0.0533	0.00664099	1.28667	0.1073	0.011387	1.28472	0.1927	0.106849
1.28917	0.1639	0.0252444	1.28611	0.1384	0.0932592	1.29111	0.0531	0.0067483	1.28806	0.1078	0.0115012	1.28611	0.1922	0.106989
1.29056	0.1633	0.0253657	1.2875	0.1382	0.0933544	1.2925	0.0529	0.00685561	1.28944	0.1083	0.0116155	1.2875	0.1918	0.10713
1.29194	0.1627	0.025487	1.28889	0.138	0.0934495	1.29389	0.0528	0.00696292	1.29083	0.1087	0.0117297	1.28889	0.1914	0.10727
1.29333	0.1621	0.0256083	1.29028	0.1378	0.0935447	1.29528	0.0526	0.00707023	1.29222	0.1092	0.011844	1.29028	0.191	0.107411
1.29472	0.1615	0.0257296	1.29194	0.1376	0.0936399	1.29667	0.0524	0.00717754	1.29361	0.1096	0.0119582	1.29167	0.1905	0.107552
1.29611	0.1609	0.0258509	1.29333	0.1374	0.0937351	1.29806	0.0523	0.00728485	1.295	0.1101	0.0120725	1.29306	0.1901	0.107692
1.2975	0.1603	0.0259721	1.29472	0.1372	0.0938302	1.29944	0.0521	0.00739217	1.29639	0.1106	0.0121867	1.29444	0.1897	0.107833
1.29889	0.1597	0.0260934	1.29611	0.137	0.0939254	1.30083	0.0519	0.00749948	1.29778	0.111	0.012301	1.29583	0.1892	0.107973
1.30028	0.159	0.0262147	1.2975	0.1368	0.0940206	1.30222	0.0518	0.00760679	1.29917	0.1115	0.0124152	1.29722	0.1888	0.108114
1.30167	0.1584	0.026336	1.29889	0.1365	0.0941158	1.30361	0.0516	0.0077141	1.30056	0.112	0.0125295	1.29861	0.1884	0.108255
1.30306	0.1578	0.0264573	1.30028	0.1363	0.0942109	1.305	0.0515	0.00782141	1.30194	0.1124	0.0126437	1.3	0.188	0.108395
1.30444	0.1571	0.0265786	1.30167	0.1361	0.0943061	1.30639	0.0513	0.00792872	1.30333	0.1129	0.0127579	1.30139	0.1876	0.108536
1.30583	0.1565	0.0266999	1.30306	0.1359	0.0944013	1.30778	0.0511	0.00803603	1.30472	0.1133	0.0128722	1.30306	0.1872	0.108676
1.30722	0.1559	0.0268212	1.30444	0.1357	0.0944965	1.30917	0.051	0.00814334	1.30611	0.1138	0.0129864	1.30444	0.1868	0.108817
1.30861	0.1553	0.0269425	1.30583	0.1355	0.0945916	1.31056	0.0508	0.00825065	1.3075	0.1143	0.0131007	1.30583	0.1863	0.108958
1.31	0.1546	0.0270638	1.30722	0.1353	0.0946868	1.31194	0.0507	0.00835796	1.30889	0.1147	0.0132149	1.30722	0.1859	0.109098
1.31139	0.154	0.0271851	1.30861	0.1351	0.094782	1.31333	0.0505	0.00846527	1.31028	0.1152	0.0133292	1.30861	0.1855	0.109239
1.31278	0.1534	0.0273064	1.31	0.1349	0.0948772	1.31472	0.0503	0.00857258	1.31167	0.1157	0.0134434	1.31	0.1851	0.109379
1.31417	0.1528	0.0274277	1.31139	0.1347	0.0949723	1.31639	0.0502	0.00867989	1.31306	0.1161	0.0135577	1.31139	0.1847	0.10952
1.31556	0.1522	0.0275489	1.31278	0.1345	0.0950675	1.31778	0.05	0.0087872	1.31444	0.1166	0.0136719	1.31278	0.1842	0.109661
1.31694	0.1515	0.0276702	1.31417	0.1343	0.0951627	1.31917	0.0499	0.00889451	1.31583	0.1171	0.0137862	1.31417	0.1838	0.109801
1.31833	0.1509	0.0277915	1.31556	0.1341	0.0952579	1.32056	0.0497	0.00900182	1.31722	0.1175	0.0139004	1.31556	0.1834	0.109942
1.31972	0.1503	0.0279128	1.31694	0.1339	0.095353	1.32194	0.0495	0.00910913	1.31861	0.118	0.0140147	1.31694	0.183	0.110082
1.32111	0.1497	0.0280341	1.31833	0.1337	0.0954482	1.32333	0.0494	0.00921644	1.32	0.1185	0.0141289	1.31833	0.1826	0.110223
1.3225	0.1491	0.0281554	1.31972	0.1335	0.0955434	1.32472	0.0492	0.00932375	1.32139	0.119	0.0142432	1.31972	0.1822	0.110363
1.32389	0.1484	0.0282767	1.32111	0.1333	0.0956385	1.32611	0.049	0.00943106	1.32278	0.1194	0.0143574	1.32111	0.1817	0.110504
1.32528	0.1478	0.028398	1.3225	0.1331	0.0957337	1.3275	0.0489	0.00953838	1.32417	0.1199	0.0144717	1.3225	0.1813	0.110645
1.32667	0.1472	0.0285193	1.32389	0.1329	0.0958289	1.32889	0.0487	0.00964569	1.32556	0.1204	0.0145859	1.32389	0.1809	0.110785
1.32806	0.1466	0.0286406	1.32528	0.1327	0.0959241	1.33028	0.0485	0.009753	1.32694	0.1208	0.0147002	1.32528	0.1805	0.110926
1.32944	0.1459	0.0287619	1.32667	0.1326	0.0960192	1.33167	0.0484	0.00986031	1.32833	0.1213	0.0148144	1.32667	0.1801	0.111066
1.33083	0.1453	0.0288832	1.32806	0.1324	0.0961144	1.33306	0.0482	0.00996762	1.32972	0.1218	0.0149287	1.32806	0.1797	0.111207
1.3325	0.1447	0.0290045	1.32944	0.1322	0.0962096	1.33444	0.048	0.0100749	1.33139	0.1222	0.0150429	1.32944	0.1793	0.111348
1.33389	0.1441	0.0291257	1.33083	0.132	0.0963048	1.33583	0.0479	0.0101822	1.33278	0.1227	0.0151571	1.33083	0.1789	0.111488
1.33528	0.1434	0.029247	1.33222	0.1318	0.0963999	1.33722	0.0477	0.0102895	1.33417	0.1231	0.0152714	1.33222	0.1785	0.111629
1.33667	0.1428	0.0293683	1.33361	0.1316	0.0964951	1.33861	0.0476	0.0103969	1.33556	0.1236	0.0153856	1.33361	0.178	0.111769
1.33806	0.1422	0.0294896	1.335	0.1314	0.0965903	1.34	0.0474	0.0105042	1.33694	0.1241	0.0154999	1.335	0.1776	0.11191
1.33944	0.1415	0.0296109	1.33639	0.1312	0.0966855	1.34139	0.0472	0.0106115	1.33833	0.1245	0.0156141	1.33639	0.1772	0.112051
1.34083	0.1409	0.0297322	1.33778	0.131	0.0967806	1.34278	0.0471	0.0107188	1.33972	0.125	0.0157284	1.33778	0.1768	0.112191
1.34222	0.1403	0.0298535	1.33917	0.1308	0.0968758	1.34417	0.0469	0.0108261	1.34111	0.1254	0.0158426	1.33917	0.1764	0.112332
1.34361	0.1396	0.0299748	1.34056	0.1306	0.096971	1.34556	0.0468	0.0109334	1.3425	0.1259	0.0159569	1.34056	0.176	0.112472
1.345	0.139	0.0300961	1.34194	0.1304	0.0970662	1.34694	0.0466	0.0110407	1.34389	0.1264	0.0160711	1.34194	0.1756	0.112613
1.34639	0.1384	0.0302174	1.34333	0.1303	0.0971613	1.34833	0.0464	0.011148	1.34528	0.1268	0.0161854	1.34333	0.1752	0.112754
1.34778	0.1377	0.0303387	1.345	0.1301	0.0972565	1.34972	0.0463	0.0112553	1.34667	0.1273	0.0162996	1.34472	0.1748	0.112894
1.34917	0.1371	0.03046	1.34639	0.1298	0.0973517	1.35139	0.0461	0.0113627	1.34806	0.1277	0.0164139	1.34611	0.1744	0.113035
1.35056	0.1365	0.0305813	1.34778	0.1296	0.0974468	1.35278	0.046	0.01147	1.34944	0.1282	0.0165281	1.3475	0.174	0.113175
1.35194	0.1359	0.0307025	1.34917	0.1294	0.097542	1.35417	0.0458	0.0115773	1.35083	0.1287	0.0166424	1.34889	0.1735	0.113316
1.35333	0.1352	0.0308238	1.35056	0.1292	0.0976372	1.35556	0.0456	0.0116846	1.35222	0.1291	0.0167566	1.35028	0.1731	0.113457
1.35472	0.1346	0.0309451	1.35194	0.129	0.0977324	1.35694	0.0455	0.0117919	1.35361	0.1296	0.0168709	1.35167	0.1727	0.113597
1.35611	0.134	0.0310664	1.35333	0.1288	0.0978275	1.35833	0.0453	0.0118992	1.355	0.1301	0.0169851	1.35306	0.1723	0.113738
1.3575	0.1334	0.0311877	1.35472	0.1286	0.0979227	1.35972	0.0451	0.0120065	1.35639	0.1305	0.0170994	1.35444	0.1719	0.113878
1.35889	0.1327	0.031309	1.35611	0.1284	0.0980179	1.36111	0.045	0.0121138	1.35778	0.131	0.0172136	1.35583	0.1715	0.114019
1.36028	0.1321	0.0314303	1.3575	0.1282	0.0981131	1.3625	0.0448	0.0122211	1.35917	0.1315	0.0173279	1.35722	0.1711	0.114159
1.36167	0.1315	0.0315516	1.35889	0.128	0.0982082	1.36389	0.0446	0.0123284	1.36056	0.132	0.0174421	1.35861	0.1707	0.1143
1.36306	0.1309	0.0316729	1.36028	0.1278	0.0983034	1.36528	0.0445	0.0124358	1.36194	0.1324	0.0175563	1.36	0.1702	0.114441
1.36444	0.1302	0.0317942	1.36167	0.1276	0.0983986	1.36667	0.0443	0.0125431	1.36333	0.1329	0.0176706	1.36139	0.1698	0.114581
1.36583	0.1296	0.0319155	1.36306	0.1274	0.0984938	1.36806	0.0442	0.0126504	1.36472	0.1334	0.0177848	1.36278	0.1694	0.114722
1.36722	0.129	0.0320368	1.36444	0.1272	0.0985889	1.36944	0.044	0.0127577	1.36611	0.1338	0.0178991	1.36444	0.169	0.114862
1.36861	0.1283	0.0321581	1.36583	0.127	0.0986841	1.37083	0.0438	0.012865	1.3675	0.1343	0.0180133	1.36583	0.1686	0.115003
1.37	0.1277	0.0322794	1.36722	0.1268	0.0987793	1.37222	0.0437	0.0129723	1.36889	0.1347	0.0181276	1.36722	0.1682	0.115144
1.37139	0.1271	0.0324006	1.36861	0.1266	0.0988745	1.37361	0.0435	0.0130796	1.37028	0.1352	0.0182418	1.36861	0.1677	0.115284
1.37278	0.1265	0.0325219	1.37	0.1264	0.0989696	1.375	0.0433	0.0131869	1.37167	0.1357	0.0183561	1.37	0.1673	0.115425
1.37417	0.1258	0.0326432	1.37139	0.1262	0.0990648	1.37639	0.0432	0.0132942	1.37306	0.1361	0.0184703	1.37139	0.1669	0.115565
1.37556	0.1252	0.0327645	1.37278	0.126	0.09916	1.37778	0.043	0.0134016	1.37444	0.1366	0.0185846	1.37278	0.1665	0.115706
1.37694	0.1246	0.0328858	1.37417	0.1258	0.0992552	1.37917	0.0429	0.0135089	1.37583	0.1371	0.0186988	1.37417	0.1661	0.115847
1.37833	0.1239	0.0330071	1.37556	0.1256	0.0993503	1.38056	0.0427	0.0136162	1.37722	0.1375	0.0188131	1.37556	0.1656	0.115987
1.37972	0.1233	0.0331284	1.37694	0.1254	0.0994455	1.38194	0.0425	0.0137235	1.37861	0.138	0.0189273	1.37694	0.1652	0.116128
1.38111	0.1227	0.0332497	1.37833	0.1252	0.0995407	1.38333	0.0424	0.0138308	1.38	0.1385	0.0190416	1.37833	0.1648	0.116268
1.3825	0.1221	0.033371	1.37972	0.125	0.0996358	1.385	0.0422	0.0139381	1.38139	0.1389	0.0191558	1.37972	0.1644	0.116409
1.38389	0.1214	0.0334923	1.38111	0.1248	0.099731	1.38639	0.0421	0.0140454	1.38278	0.1394	0.0192701	1.38111	0.164	0.11655
1.38528	0.1208	0.0336136	1.3825	0.1246	0.0998262	1.38778	0.0419	0.0141527	1.38417	0.1399	0.0193843	1.3825	0.1636	0.11669
1.38667	0.1202	0.0337349	1.38389	0.1244	0.0999214	1.38917	0.0417	0.01426	1.38556	0.1404	0.0194986	1.38389	0.1632	0.116831
1.38806	0.1196	0.0338562	1.38528	0.1242	0.100017	1.39056	0.0416	0.0143673	1.38694	0.1408	0.0196128	1.38528	0.1627	0.116971
1.38972	0.119	0.0339774	1.38667	0.124	0.100112	1.39194	0.0414	0.0144747	1.38861	0.1413	0.0197271	1.38667	0.1623	0.117112
1.39111	0.1183	0.0340987	1.38806	0.1238	0.100207	1.39333	0.0412	0.014582	1.39	0.1418	0.0198413	1.38806	0.1619	0.117253
1.3925	0.1177	0.03422	1.38944	0.1236	0.100302	1.39472	0.0411	0.0146893	1.39139	0.1422	0.0199556	1.38944	0.1615	0.117393
1.39389	0.1171	0.0343413	1.39083	0.1234	0.100397	1.39611	0.0409	0.0147966	1.39278	0.1427	0.0200698	1.39083	0.1611	0.117534
1.39528	0.1164	0.0344626	1.39222	0.1233	0.100492	1.3975	0.0407	0.0149039	1.39417	0.1431	0.020184	1.39222	0.1607	0.117674
1.39667	0.1158	0.0345839	1.39361	0.1231	0.100588	1.39889	0.0406	0.0150112	1.39556	0.1436	0.0202983	1.39361	0.1603	0.117815
1.39806	0.1152	0.0347052	1.395	0.1229	0.100683	1.40028	0.0404	0.0151185	1.39694	0.1441	0.0204125	1.395	0.1599	0.117955
1.39944	0.1145	0.0348265	1.39639	0.1227	0.100778	1.40167	0.0403	0.0152258	1.39833	0.1445	0.0205268	1.39639	0.1595	0.118096
1.40083	0.1139	0.0349478	1.39778	0.1225	0.100873	1.40306	0.0401	0.0153331	1.39972	0.145	0.020641	1.39778	0.1591	0.118237
1.40222	0.1133	0.0350691	1.39917	0.1223	0.100968	1.40444	0.0399	0.0154405	1.40111	0.1455	0.0207553	1.39917	0.1586	0.118377
1.40361	0.1127	0.0351904	1.40056	0.1221	0.101063	1.40583	0.0398	0.0155478	1.4025	0.1459	0.0208695	1.40056	0.1582	0.118518
1.405	0.112	0.0353117	1.40222	0.1219	0.101159	1.40722	0.0396	0.0156551	1.40389	0.1464	0.0209838	1.40194	0.1578	0.118658
1.40639	0.1114	0.035433	1.40361	0.1217	0.101254	1.40861	0.0395	0.0157624	1.40528	0.1468	0.021098	1.40333	0.1574	0.118799
1.40778	0.1108	0.0355542	1.405	0.1215	0.101349	1.41	0.0393	0.0158697	1.40667	0.1473	0.0212123	1.40472	0.157	0.11894
1.40917	0.1101	0.0356755	1.40639	0.1213	0.101444	1.41139	0.0391	0.015977	1.40806	0.1478	0.0213265	1.40611	0.1566	0.11908
1.41056	0.1095	0.0357968	1.40778	0.1211	0.101539	1.41278	0.039	0.0160843	1.40944	0.1482	0.0214408	1.4075	0.1562	0.119221
1.41194	0.1089	0.0359181	1.40917	0.1209	0.101634	1.41417	0.0388	0.0161916	1.41083	0.1487	0.021555	1.40889	0.1558	0.119361
1.41333	0.1082	0.0360394	1.41056	0.1207	0.10173	1.41583	0.0386	0.0162989	1.41222	0.1491	0.0216693	1.41028	0.1554	0.119502
1.41472	0.1076	0.0361607	1.41194	0.1205	0.101825	1.41722	0.0385	0.0164062	1.41361	0.1496	0.0217835	1.41167	0.155	0.119643
1.41611	0.107	0.036282	1.41333	0.1203	0.10192	1.41861	0.0383	0.0165136	1.415	0.1501	0.0218978	1.41306	0.1546	0.119783
1.4175	0.1063	0.0364033	1.41472	0.1201	0.102015	1.42	0.0382	0.0166209	1.41639	0.1505	0.022012	1.41444	0.1541	0.119924
1.41889	0.1057	0.0365246	1.41611	0.1199	0.10211	1.42139	0.038	0.0167282	1.41778	0.151	0.0221263	1.41583	0.1537	0.120064
1.42028	0.1051	0.0366459	1.4175	0.1197	0.102206	1.42278	0.0378	0.0168355	1.41917	0.1514	0.0222405	1.41722	0.1533	0.120205
1.42167	0.1044	0.0367672	1.41889	0.1195	0.102301	1.42417	0.0377	0.0169428	1.42056	0.1519	0.0223548	1.41861	0.1529	0.120346
1.42306	0.1038	0.0368885	1.42028	0.1193	0.102396	1.42556	0.0375	0.0170501	1.42194	0.1524	0.022469	1.42	0.1525	0.120486
1.42444	0.1032	0.0370098	1.42167	0.1191	0.102491	1.42694	0.0373	0.0171574	1.42333	0.1528	0.0225832	1.42139	0.1521	0.120627
1.42583	0.1026	0.037131	1.42306	0.1189	0.102586	1.42833	0.0372	0.0172647	1.42472	0.1533	0.0226975	1.42278	0.1517	0.120767
1.42722	0.1019	0.0372523	1.42444	0.1187	0.102681	1.42972	0.037	0.017372	1.42611	0.1538	0.0228117	1.42417	0.1513	0.120908
1.42861	0.1013	0.0373736	1.42583	0.1185	0.102777	1.43111	0.0368	0.0174794	1.4275	0.1542	0.022926	1.42583	0.1508	0.121049
1.43	0.1007	0.0374949	1.42722	0.1183	0.102872	1.4325	0.0367	0.0175867	1.42889	0.1547	0.0230402	1.42722	0.1504	0.121189
1.43139	0.1	0.0376162	1.42861	0.1181	0.102967	1.43389	0.0365	0.017694	1.43028	0.1552	0.0231545	1.42861	0.15	0.12133
1.43278	0.0994	0.0377375	1.43	0.1179	0.103062	1.43528	0.0364	0.0178013	1.43167	0.1556	0.0232687	1.43	0.1496	0.12147
1.43417	0.0988	0.0378588	1.43139	0.1177	0.103157	1.43667	0.0362	0.0179086	1.43306	0.1561	0.023383	1.43139	0.1492	0.121611
1.43556	0.0982	0.0379801	1.43278	0.1175	0.103252	1.43806	0.036	0.0180159	1.43444	0.1566	0.0234972	1.43278	0.1487	0.121751
1.43694	0.0975	0.0381014	1.43417	0.1173	0.103348	1.43944	0.0359	0.0181232	1.43583	0.1571	0.0236115	1.43417	0.1483	0.121892
1.43833	0.0969	0.0382227	1.43556	0.1171	0.103443	1.44083	0.0357	0.0182305	1.43722	0.1575	0.0237257	1.43556	0.1479	0.122033
1.43972	0.0963	0.038344	1.43694	0.1169	0.103538	1.44222	0.0355	0.0183378	1.43861	0.158	0.02384	1.43694	0.1475	0.122173
1.44111	0.0957	0.0384653	1.43833	0.1167	0.103633	1.44361	0.0354	0.0184451	1.44	0.1585	0.0239542	1.43833	0.1471	0.122314
1.4425	0.095	0.0385866	1.43972	0.1165	0.103728	1.445	0.0352	0.0185525	1.44139	0.1589	0.0240685	1.43972	0.1467	0.122454
1.44389	0.0944	0.0387078	1.44111	0.1163	0.103823	1.44639	0.0351	0.0186598	1.44278	0.1594	0.0241827	1.44111	0.1462	0.122595
1.44528	0.0938	0.0388291	1.4425	0.1161	0.103919	1.44778	0.0349	0.0187671	1.44417	0.1599	0.024297	1.4425	0.1458	0.122736
1.44667	0.0931	0.0389504	1.44389	0.1159	0.104014	1.44917	0.0347	0.0188744	1.44583	0.1603	0.0244112	1.44389	0.1454	0.122876
1.44833	0.0925	0.0390717	1.44528	0.1157	0.104109	1.45083	0.0346	0.0189817	1.44722	0.1608	0.0245255	1.44528	0.145	0.123017
1.44972	0.0919	0.039193	1.44667	0.1155	0.104204	1.45222	0.0344	0.019089	1.44861	0.1612	0.0246397	1.44667	0.1446	0.123157
1.45111	0.0912	0.0393143	1.44806	0.1153	0.104299	1.45361	0.0343	0.0191963	1.45	0.1617	0.024754	1.44806	0.1442	0.123298
1.4525	0.0906	0.0394356	1.44944	0.1151	0.104395	1.455	0.0341	0.0193036	1.45139	0.1621	0.0248682	1.44944	0.1438	0.123439
1.45389	0.09	0.0395569	1.45083	0.115	0.10449	1.45639	0.0339	0.0194109	1.45278	0.1626	0.0249824	1.45083	0.1433	0.123579
1.45528	0.0893	0.0396782	1.45222	0.1148	0.104585	1.45778	0.0338	0.0195183	1.45417	0.1631	0.0250967	1.45222	0.1429	0.12372
1.45667	0.0887	0.0397995	1.45361	0.1146	0.10468	1.45917	0.0336	0.0196256	1.45556	0.1635	0.0252109	1.45361	0.1425	0.12386
1.45806	0.0881	0.0399208	1.455	0.1144	0.104775	1.46056	0.0334	0.0197329	1.45694	0.164	0.0253252	1.455	0.1421	0.124001
1.45944	0.0874	0.0400421	1.45639	0.1142	0.10487	1.46194	0.0333	0.0198402	1.45833	0.1644	0.0254394	1.45639	0.1417	0.124142
1.46083	0.0868	0.0401634	1.45778	0.114	0.104966	1.46333	0.0331	0.0199475	1.45972	0.1649	0.0255537	1.45778	0.1413	0.124282
1.46222	0.0861	0.0402846	1.45944	0.1138	0.105061	1.46472	0.0329	0.0200548	1.46111	0.1653	0.0256679	1.45917	0.1409	0.124423
1.46361	0.0855	0.0404059	1.46083	0.1136	0.105156	1.46611	0.0328	0.0201621	1.4625	0.1658	0.0257822	1.46056	0.1405	0.124563
1.465	0.0849	0.0405272	1.46222	0.1134	0.105251	1.4675	0.0326	0.0202694	1.46389	0.1662	0.0258964	1.46194	0.1401	0.124704
1.46639	0.0842	0.0406485	1.46361	0.1132	0.105346	1.46889	0.0325	0.0203767	1.46528	0.1667	0.0260107	1.46333	0.1397	0.124845
1.46778	0.0836	0.0407698	1.465	0.113	0.105441	1.47028	0.0323	0.020484	1.46667	0.1672	0.0261249	1.46472	0.1393	0.124985
1.46917	0.083	0.0408911	1.46639	0.1128	0.105537	1.47167	0.0321	0.0205914	1.46806	0.1676	0.0262392	1.46611	0.1389	0.125126
1.47056	0.0823	0.0410124	1.46778	0.1126	0.105632	1.47306	0.032	0.0206987	1.46944	0.1681	0.0263534	1.4675	0.1384	0.125266
1.47194	0.0817	0.0411337	1.46917	0.1124	0.105727	1.47444	0.0318	0.020806	1.47083	0.1685	0.0264677	1.46889	0.138	0.125407
1.47333	0.0811	0.041255	1.47056	0.1122	0.105822	1.47583	0.0316	0.0209133	1.47222	0.169	0.0265819	1.47028	0.1376	0.125547
1.47472	0.0805	0.0413763	1.47194	0.112	0.105917	1.47722	0.0315	0.0210206	1.47361	0.1695	0.0266962	1.47167	0.1372	0.125688
1.47611	0.0798	0.0414976	1.47333	0.1118	0.106012	1.47861	0.0313	0.0211279	1.475	0.1699	0.0268104	1.47306	0.1368	0.125829
1.4775	0.0792	0.0416189	1.47472	0.1116	0.106108	1.48	0.0312	0.0212352	1.47639	0.1704	0.0269247	1.47444	0.1364	0.125969
1.47889	0.0786	0.0417402	1.47611	0.1114	0.106203	1.48139	0.031	0.0213425	1.47778	0.1709	0.0270389	1.47583	0.136	0.12611
1.48028	0.0779	0.0418614	1.4775	0.1112	0.106298	1.48278	0.0308	0.0214498	1.47917	0.1713	0.0271532	1.47722	0.1356	0.12625
1.48167	0.0773	0.0419827	1.47889	0.111	0.106393	1.48444	0.0307	0.0215572	1.48056	0.1718	0.0272674	1.47861	0.1352	0.126391
1.48306	0.0767	0.042104	1.48028	0.1108	0.106488	1.48583	0.0305	0.0216645	1.48194	0.1723	0.0273816	1.48	0.1347	0.126532
1.48444	0.076	0.0422253	1.48167	0.1106	0.106584	1.48722	0.0304	0.0217718	1.48333	0.1727	0.0274959	1.48139	0.1343	0.126672
1.48583	0.0754	0.0423466	1.48306	0.1104	0.106679	1.48861	0.0302	0.0218791	1.48472	0.1732	0.0276101	1.48278	0.1339	0.126813
1.48722	0.0748	0.0424679	1.48444	0.1102	0.106774	1.49	0.03	0.0219864	1.48611	0.1737	0.0277244	1.48417	0.1335	0.126953
1.48861	0.0742	0.0425892	1.48583	0.11	0.106869	1.49139	0.0299	0.0220937	1.4875	0.1741	0.0278386	1.48556	0.1331	0.127094
1.49	0.0735	0.0427105	1.48722	0.1098	0.106964	1.49278	0.0297	0.022201	1.48889	0.1746	0.0279529	1.48694	0.1327	0.127235
1.49139	0.0729	0.0428318	1.48861	0.1096	0.107059	1.49417	0.0295	0.0223083	1.49028	0.1751	0.0280671	1.48833	0.1323	0.127375
1.49278	0.0723	0.0429531	1.49	0.1094	0.107155	1.49556	0.0294	0.0224156	1.49167	0.1755	0.0281814	1.48972	0.1319	0.127516
1.49417	0.0716	0.0430744	1.49139	0.1092	0.10725	1.49694	0.0292	0.0225229	1.49306	0.176	0.0282956	1.49139	0.1315	0.127656
1.49556	0.071	0.0431957	1.49278	0.109	0.107345	1.49833	0.029	0.0226303	1.49444	0.1765	0.0284099	1.49278	0.131	0.127797
1.49694	0.0704	0.043317	1.49417	0.1088	0.10744	1.49972	0.0289	0.0227376	1.49583	0.177	0.0285241	1.49417	0.1306	0.127938
1.49833	0.0698	0.0434382	1.49556	0.1086	0.107535	1.50111	0.0287	0.0228449	1.49722	0.1774	0.0286384	1.49556	0.1302	0.128078
1.49972	0.0691	0.0435595	1.49694	0.1084	0.10763	1.5025	0.0279	0.0229522	1.49861	0.1779	0.0287526	1.49694	0.1298	0.128219
1.50111	0.0685	0.0436808	1.49833	0.1082	0.107726	1.50389	0.027	0.0230595	1.5	0.1784	0.0288669	1.49833	0.1294	0.128359
1.5025	0.0679	0.0438021	1.49972	0.108	0.107821	1.50528	0.0253	0.0231668	1.50139	0.1788	0.0289811	1.49972	0.129	0.1285
1.50389	0.0672	0.0439234	1.50111	0.1078	0.107916	1.50667	0.0253	0.0232741	1.50306	0.1793	0.0290954	1.50111	0.1285	0.128641
1.50556	0.0666	0.0440447	1.5025	0.1082	0.108011	1.50806	0.0243	0.0233814	1.50444	0.1797	0.0292096	1.5025	0.1281	0.128781
1.50694	0.066	0.044166	1.50389	0.1095	0.108106	1.50944	0.025	0.0234887	1.50583	0.1802	0.0293239	1.50389	0.1277	0.128922
1.50833	0.0653	0.0442873	1.50528	0.1097	0.108201	1.51083	0.0231	0.0235961	1.50722	0.1806	0.0294381	1.50528	0.1273	0.129062
1.50972	0.0647	0.0444086	1.50667	0.1099	0.108297	1.51222	0.0218	0.0237034	1.50861	0.1811	0.0295524	1.50667	0.1269	0.129203
1.51111	0.0633	0.0445299	1.50806	0.111	0.108392	1.51361	0.0203	0.0238107	1.51	0.1804	0.0296666	1.50806	0.1261	0.129343
1.5125	0.0632	0.0446512	1.50944	0.1117	0.108487	1.51528	0.0195	0.023918	1.51139	0.1812	0.0297809	1.50944	0.126	0.129484
1.51389	0.0608	0.0447725	1.51083	0.111	0.108582	1.51667	0.0204	0.0240253	1.51278	0.1812	0.0298951	1.51083	0.1266	0.129625
1.51528	0.0619	0.0448938	1.51222	0.1115	0.108677	1.51806	0.0192	0.0241326	1.51417	0.1821	0.0300093	1.51222	0.1258	0.129765
1.51667	0.0612	0.0450151	1.51389	0.1115	0.108773	1.51944	0.0171	0.0242399	1.51556	0.1827	0.0301236	1.51361	0.1252	0.129906
1.51806	0.0622	0.0451363	1.51528	0.1103	0.108868	1.52083	0.0152	0.0243472	1.51694	0.1833	0.0302378	1.515	0.1259	0.130046
1.51944	0.0613	0.0452576	1.51667	0.1106	0.108963	1.52222	0.0155	0.0244545	1.51833	0.1833	0.0303521	1.51639	0.1241	0.130187
1.52083	0.0623	0.0453789	1.51806	0.1098	0.109058	1.52361	0.0155	0.0245618	1.51972	0.1827	0.0304663	1.51778	0.1251	0.130328
1.52222	0.063	0.0455002	1.51944	0.1085	0.109153	1.525	0.0157	0.0246692	1.52111	0.1825	0.0305806	1.51917	0.1243	0.130468
1.52361	0.0624	0.0456215	1.52083	0.1093	0.109248	1.52639	0.014	0.0247765	1.5225	0.182	0.0306948	1.52056	0.122	0.130609
1.525	0.0624	0.0457428	1.52222	0.1097	0.109344	1.52778	0.0158	0.0248838	1.52389	0.1831	0.0308091	1.52194	0.1214	0.130749
1.52639	0.0614	0.0458641	1.52361	0.1095	0.109439	1.52917	0.0142	0.0249911	1.52528	0.1826	0.0309233	1.52333	0.1213	0.13089
1.52778	0.0616	0.0459854	1.525	0.1093	0.109534	1.53056	0.0124	0.0250984	1.52667	0.1839	0.0310376	1.52472	0.1214	0.131031
1.52917	0.0601	0.0461067	1.52639	0.1084	0.109629	1.53194	0.013	0.0252057	1.52806	0.1853	0.0311518	1.52611	0.121	0.131171
1.53056	0.0606	0.046228	1.52778	0.1082	0.109724	1.53333	0.0125	0.025313	1.52944	0.1854	0.0312661	1.5275	0.1213	0.131312
1.53194	0.0591	0.0463493	1.52917	0.107	0.109819	1.53472	0.0142	0.0254203	1.53083	0.1853	0.0313803	1.52889	0.121	0.131452
1.53333	0.0575	0.0464706	1.53056	0.1087	0.109915	1.53611	0.0188	0.0255276	1.53222	0.1853	0.0314946	1.53028	0.1215	0.131593
1.53472	0.0562	0.0465919	1.53194	0.1094	0.11001	1.5375	0.0179	0.0256349	1.53361	0.1866	0.0316088	1.53167	0.1216	0.131734
1.53611	0.056	0.0467131	1.53333	0.1088	0.110105	1.53889	0.0189	0.0257423	1.535	0.188	0.0317231	1.53306	0.1203	0.131874
1.5375	0.0541	0.0468344	1.53472	0.1088	0.1102	1.54028	0.0189	0.0258496	1.53639	0.1874	0.0318373	1.53444	0.1199	0.132015
1.53889	0.0567	0.0469557	1.53611	0.1089	0.110295	1.54167	0.019	0.0259569	1.53778	0.1882	0.0319516	1.53583	0.1185	0.132155
1.54028	0.0565	0.047077	1.5375	0.1095	0.11039	1.54306	0.0181	0.0260642	1.53917	0.1884	0.0320658	1.53722	0.1188	0.132296
1.54167	0.0571	0.0471983	1.53889	0.1078	0.110486	1.54444	0.0189	0.0261715	1.54056	0.1889	0.0321801	1.53861	0.1182	0.132437
1.54306	0.056	0.0473196	1.54028	0.1095	0.110581	1.54583	0.0186	0.0262788	1.54194	0.1894	0.0322943	1.54	0.1185	0.132577
1.54444	0.0574	0.0474409	1.54167	0.1104	0.110676	1.54722	0.0181	0.0263861	1.54333	0.1884	0.0324085	1.54139	0.1181	0.132718
1.54583	0.0582	0.0475622	1.54306	0.1106	0.110771	1.54861	0.018	0.0264934	1.54472	0.1901	0.0325228	1.54278	0.1185	0.132858
1.54722	0.0578	0.0476835	1.54444	0.1118	0.110866	1.55	0.0184	0.0266007	1.54611	0.1906	0.032637	1.54417	0.1185	0.132999
1.54861	0.0604	0.0478048	1.54583	0.1122	0.110962	1.55167	0.02	0.0267081	1.5475	0.1909	0.0327513	1.54556	0.1188	0.133139
1.55	0.0618	0.0479261	1.54722	0.1123	0.111057	1.55306	0.0189	0.0268154	1.54889	0.1925	0.0328655	1.54694	0.1189	0.13328
1.55139	0.0632	0.0480474	1.54861	0.1109	0.111152	1.55444	0.0183	0.0269227	1.55028	0.1931	0.0329798	1.54833	0.1179	0.133421
1.55278	0.0614	0.0481687	1.55	0.1099	0.111247	1.55583	0.0183	0.02703	1.55167	0.1933	0.033094	1.54972	0.1188	0.133561
1.55417	0.0617	0.0482899	1.55139	0.1098	0.111342	1.55722	0.0188	0.0271373	1.55306	0.1934	0.0332083	1.55139	0.1174	0.133955
1.55556	0.0624	0.0484112	1.55278	0.1098	0.111437	1.55861	0.0183	0.0272446	1.55444	0.1931	0.0333225	1.55278	0.1186	0.134347
1.55694	0.0603	0.0485325	1.55417	0.1095	0.111533	1.56	0.0178	0.0273519	1.55583	0.1938	0.0334368	1.55417	0.1186	0.134738
1.55833	0.0606	0.0486538	1.55556	0.11	0.111628	1.56139	0.0193	0.0274592	1.55722	0.1949	0.033551	1.55556	0.1201	0.135128
1.55972	0.0585	0.0487751	1.55694	0.1092	0.111723	1.56278	0.0182	0.0275665	1.55861	0.1946	0.0336653	1.55694	0.1195	0.135518
1.56139	0.0578	0.0488964	1.55833	0.1105	0.111818	1.56417	0.0193	0.0276738	1.56028	0.1956	0.0337795	1.55833	0.1207	0.135909
1.56278	0.0547	0.0490177	1.55972	0.1102	0.111913	1.56556	0.0185	0.0277812	1.56167	0.1968	0.0338938	1.55972	0.1229	0.136298
1.56417	0.0548	0.049139	1.56111	0.1098	0.112008	1.56694	0.0192	0.0278885	1.56306	0.1969	0.034008	1.56111	0.1215	0.136686
1.56556	0.0529	0.0492603	1.5625	0.1108	0.112104	1.56833	0.0181	0.0279958	1.56444	0.1971	0.0341223	1.5625	0.1206	0.137073
1.56694	0.052	0.0493816	1.56389	0.1118	0.112199	1.56972	0.0165	0.0281031	1.56583	0.1964	0.0342365	1.56389	0.1218	0.13746
1.56833	0.0506	0.0495029	1.56528	0.1119	0.112294	1.57111	0.018	0.0282104	1.56722	0.1968	0.0343508	1.56528	0.12	0.137845
1.56972	0.0497	0.0496242	1.56667	0.1115	0.112389	1.5725	0.0193	0.0283177	1.56861	0.1972	0.034465	1.56667	0.1213	0.13823
1.57111	0.0505	0.0497455	1.56806	0.1122	0.112484	1.57389	0.0175	0.028425	1.57	0.1974	0.0345793	1.56806	0.1207	0.138615
1.5725	0.0495	0.0498667	1.56944	0.1126	0.112579	1.57528	0.0176	0.0285323	1.57139	0.198	0.0346935	1.56944	0.1195	0.138997
1.57389	0.0491	0.049988	1.57083	0.1107	0.112675	1.57667	0.018	0.0286396	1.57278	0.1987	0.0348077	1.57083	0.1185	0.139379
1.57528	0.0482	0.0501093	1.5725	0.1114	0.11277	1.57806	0.0179	0.028747	1.57417	0.1994	0.034922	1.57222	0.1178	0.139758
1.57667	0.0473	0.0504838	1.57389	0.1093	0.112865	1.57944	0.0169	0.0288543	1.57556	0.1983	0.0350362	1.57361	0.1162	0.140138
1.57806	0.0445	0.0508559	1.57528	0.109	0.11296	1.58083	0.016	0.0289616	1.57694	0.1969	0.0351505	1.575	0.1169	0.140517
1.57944	0.0446	0.0512263	1.57667	0.1076	0.113055	1.58222	0.0158	0.0290689	1.57833	0.1947	0.0352647	1.57639	0.1171	0.140895
1.58083	0.0416	0.051594	1.57806	0.1081	0.113151	1.58389	0.0139	0.0291762	1.57972	0.1964	0.035379	1.57778	0.1188	0.141272
1.58222	0.0389	0.0519591	1.57944	0.1071	0.113246	1.58528	0.0145	0.0292835	1.58111	0.1965	0.0354932	1.57917	0.1192	0.141648
1.58361	0.04	0.0523234	1.58083	0.1078	0.113341	1.58667	0.0154	0.0293908	1.5825	0.1954	0.0356075	1.58056	0.1203	0.142022
1.585	0.0395	0.052686	1.58222	0.1095	0.113436	1.58806	0.0162	0.0294981	1.58389	0.1951	0.0357217	1.58194	0.1197	0.142395
1.58639	0.0413	0.0530463	1.58361	0.1092	0.113531	1.58944	0.0133	0.0297953	1.58528	0.195	0.035836	1.58333	0.1192	0.142768
1.58778	0.0404	0.0534063	1.585	0.1089	0.113626	1.59083	0.014	0.0300923	1.58667	0.1954	0.0359502	1.58472	0.1174	0.143138
1.58917	0.0398	0.0537644	1.58639	0.1088	0.113722	1.59222	0.0131	0.030389	1.58806	0.1958	0.0360645	1.58611	0.1165	0.143508
1.59056	0.0407	0.0541206	1.58778	0.1065	0.113817	1.59361	0.0142	0.0306852	1.58944	0.195	0.0361787	1.5875	0.1176	0.143876
1.59194	0.0399	0.0544748	1.58917	0.1079	0.113912	1.595	0.0148	0.0309795	1.59083	0.1948	0.036293	1.58889	0.1184	0.144243
1.59333	0.0412	0.0548278	1.59056	0.1066	0.114007	1.59639	0.0149	0.0312722	1.59222	0.1945	0.0364072	1.59028	0.1186	0.144609
1.59472	0.0411	0.0551778	1.59194	0.1081	0.114102	1.59778	0.0145	0.0315639	1.59361	0.1952	0.0365215	1.59167	0.1182	0.144975
1.59611	0.0393	0.0555259	1.59333	0.108	0.114197	1.59917	0.0131	0.0318551	1.595	0.1955	0.0366357	1.59306	0.1175	0.14534
1.5975	0.0398	0.0558712	1.59472	0.1077	0.114293	1.60056	0.0123	0.0321457	1.59639	0.1957	0.03675	1.59444	0.1194	0.145704
1.59889	0.0396	0.0562155	1.59611	0.1059	0.114388	1.60194	0.0151	0.0324357	1.59778	0.1949	0.0368642	1.59583	0.1192	0.146066
1.60028	0.0387	0.0565578	1.5975	0.1046	0.114483	1.60333	0.0146	0.0327252	1.59917	0.1959	0.0369785	1.59722	0.1187	0.146427
1.60167	0.0396	0.0568978	1.59889	0.1052	0.114578	1.60472	0.0145	0.0330135	1.60056	0.1958	0.0370927	1.59861	0.1197	0.146787
1.60306	0.0397	0.0572361	1.60028	0.1045	0.114673	1.60611	0.0149	0.0333003	1.60194	0.1969	0.037207	1.6	0.12	0.147146
1.60444	0.0399	0.0575725	1.60167	0.1035	0.114768	1.6075	0.0131	0.0335853	1.60333	0.1967	0.0373212	1.60139	0.119	0.147504
1.60583	0.0376	0.057907	1.60306	0.1026	0.114864	1.60889	0.0132	0.0338705	1.60472	0.196	0.0374354	1.60278	0.1186	0.147862
1.60722	0.0375	0.0582404	1.60444	0.1021	0.114959	1.61028	0.0121	0.0341552	1.60611	0.1966	0.0375497	1.60417	0.12	0.148219
1.60861	0.0376	0.0585714	1.60583	0.1025	0.115054	1.61167	0.0127	0.0344387	1.6075	0.1968	0.0376639	1.60556	0.1199	0.148574
1.61	0.0379	0.0589015	1.60722	0.1019	0.115149	1.61306	0.01	0.0347214	1.60889	0.1972	0.0377782	1.60694	0.1214	0.148929
1.61139	0.0362	0.0592287	1.60861	0.1018	0.115244	1.61444	0.0085	0.0350029	1.61028	0.1966	0.0378924	1.60833	0.1219	0.149283
1.61278	0.0367	0.0595528	1.61	0.1015	0.11534	1.61583	0.0077	0.0352843	1.61167	0.1964	0.0380067	1.60972	0.1217	0.149636
1.61417	0.035	0.0598753	1.61139	0.1017	0.115435	1.6175	0.0038	0.0355649	1.61306	0.1968	0.0381209	1.61111	0.1223	0.149988
1.61556	0.0342	0.0601963	1.61278	0.1007	0.11553	1.61889	0.0036	0.0358442	1.61444	0.1973	0.0382352	1.61278	0.1203	0.150339
1.61694	0.0331	0.0605145	1.61417	0.1013	0.115625	1.62028	-0.0001	0.0361226	1.61583	0.197	0.0383494	1.61417	0.1204	0.150689
1.61861	0.0309	0.0608312	1.61556	0.1005	0.11572	1.62167	-0.0028	0.0364011	1.6175	0.1969	0.0384637	1.61556	0.1205	0.151038
1.62	0.0309	0.0611466	1.61694	0.099	0.115815	1.62306	-0.0013	0.0366782	1.61889	0.1958	0.0385779	1.61694	0.1213	0.151386
1.62139	0.0314	0.0614611	1.61833	0.0984	0.116162	1.62444	-0.0037	0.0369549	1.62028	0.1947	0.0386922	1.61833	0.1227	0.151733
1.62278	0.0316	0.0617743	1.61972	0.0989	0.116508	1.62583	-0.0028	0.037231	1.62167	0.1948	0.0388064	1.61972	0.1222	0.152078
1.62417	0.0317	0.0620856	1.62111	0.0994	0.11685	1.62722	-0.0027	0.0375062	1.62306	0.1942	0.0389207	1.62111	0.1212	0.152422
1.62556	0.0328	0.0623951	1.6225	0.0968	0.117193	1.62861	-0.0022	0.0377806	1.62444	0.1941	0.0390349	1.6225	0.1211	0.152765
1.62694	0.0318	0.0627034	1.62389	0.0982	0.117533	1.63	-0.0035	0.0380539	1.62583	0.1936	0.0391492	1.62389	0.1203	0.153107
1.62833	0.0343	0.0630086	1.62528	0.0969	0.117873	1.63139	-0.0025	0.0383275	1.62722	0.1937	0.0392634	1.62528	0.1197	0.153447
1.62972	0.0332	0.0633127	1.62667	0.0954	0.11821	1.63278	-0.001	0.0386001	1.62861	0.1919	0.0393777	1.62667	0.1192	0.153787
1.63111	0.0336	0.0636154	1.62806	0.0958	0.118546	1.63417	-0.0009	0.0388723	1.63	0.1919	0.0394919	1.62806	0.1187	0.154126
1.6325	0.0319	0.0639168	1.62944	0.0951	0.118881	1.63556	0.0028	0.0391426	1.63139	0.1918	0.0396062	1.62944	0.1185	0.154463
1.63389	0.0288	0.0642163	1.63111	0.0929	0.119214	1.63694	0.0008	0.0394135	1.63278	0.1928	0.0399091	1.63083	0.1182	0.1548
1.63528	0.0284	0.0645143	1.6325	0.0931	0.119546	1.63833	0.0023	0.0396832	1.63417	0.1937	0.0402105	1.63222	0.1178	0.155135
1.63667	0.0288	0.0648095	1.63389	0.0941	0.119877	1.63972	0.0039	0.0399521	1.63556	0.1933	0.0405114	1.63361	0.1175	0.155468
1.63806	0.0295	0.0651029	1.63528	0.0957	0.120206	1.64111	0.0053	0.0402208	1.63694	0.1935	0.0408114	1.635	0.1167	0.155801
1.63944	0.0279	0.0653953	1.63667	0.0945	0.120534	1.6425	0.0044	0.0404881	1.63833	0.1922	0.0411105	1.63639	0.1172	0.156133
1.64083	0.0255	0.0656861	1.63806	0.0947	0.120861	1.64389	0.0047	0.0407548	1.63972	0.1922	0.041409	1.63778	0.1163	0.156463
1.64222	0.027	0.0659758	1.63944	0.0932	0.121188	1.64528	0.0058	0.0410215	1.64111	0.1931	0.0417071	1.63917	0.1162	0.156793
1.64361	0.0236	0.0662649	1.64083	0.0926	0.121512	1.64667	0.0047	0.041288	1.6425	0.1927	0.0420044	1.64056	0.1148	0.157122
1.645	0.0235	0.0665531	1.64222	0.0928	0.121835	1.64806	0.0035	0.041554	1.64389	0.1924	0.0423009	1.64194	0.1158	0.157449
1.64639	0.0211	0.0668398	1.64361	0.0937	0.122157	1.64972	0.004	0.041819	1.64528	0.1927	0.0425966	1.64333	0.1147	0.157776
1.64778	0.0205	0.0671258	1.645	0.094	0.122478	1.65111	0.0053	0.0420826	1.64667	0.1929	0.0428921	1.64472	0.1143	0.158101
1.64917	0.0184	0.0674097	1.64639	0.0939	0.122797	1.6525	0.0059	0.0423452	1.64806	0.192	0.0431871	1.64611	0.1129	0.158425
1.65056	0.0184	0.067691	1.64778	0.0956	0.123115	1.65389	0.0055	0.0426075	1.64944	0.1928	0.0434807	1.6475	0.1142	0.158748
1.65194	0.0165	0.0679707	1.64917	0.0955	0.123432	1.65528	0.005	0.0428694	1.65083	0.1918	0.0437735	1.64889	0.1148	0.15907
1.65333	0.0167	0.0682484	1.65056	0.0942	0.123748	1.65667	0.0053	0.0431304	1.65222	0.1929	0.0440654	1.65028	0.1159	0.159391
1.65472	0.0164	0.0685231	1.65194	0.095	0.124062	1.65806	0.0059	0.0433916	1.65361	0.1927	0.0443561	1.65167	0.1162	0.159711
1.65611	0.0157	0.0687964	1.65333	0.096	0.124374	1.65944	0.0061	0.0436516	1.655	0.1936	0.0446467	1.65306	0.1148	0.16003
1.6575	0.0145	0.0690681	1.65472	0.0946	0.124686	1.66083	0.0059	0.0439118	1.65639	0.1934	0.0449361	1.65444	0.1162	0.160348
1.65889	0.0135	0.0693387	1.65611	0.0948	0.124996	1.66222	0.0063	0.0441706	1.65778	0.194	0.0452242	1.65583	0.1151	0.160666
1.66028	0.0143	0.0696081	1.6575	0.0947	0.125305	1.66361	0.0069	0.0444276	1.65917	0.1935	0.0455113	1.65722	0.1164	0.160982
1.66167	0.0122	0.069876	1.65889	0.0947	0.125611	1.665	0.0066	0.0446831	1.66056	0.1924	0.0457978	1.65861	0.1161	0.161297
1.66306	0.0102	0.0701437	1.66028	0.0953	0.125915	1.66639	0.0075	0.0449379	1.66194	0.1923	0.0460832	1.66	0.1166	0.161611
1.66444	0.0118	0.0704101	1.66167	0.0949	0.126219	1.66778	0.0079	0.0451921	1.66333	0.1924	0.0463675	1.66139	0.1185	0.161923
1.66583	0.0113	0.0706755	1.66306	0.0941	0.126522	1.66917	0.0082	0.0454461	1.66472	0.1921	0.0466513	1.66278	0.1191	0.162234
1.66722	0.0146	0.0709397	1.66444	0.0938	0.126823	1.67056	0.0091	0.0456992	1.66611	0.1919	0.0469343	1.66417	0.119	0.162545
1.66861	0.0124	0.0712029	1.66583	0.0928	0.127123	1.67194	0.0109	0.0459519	1.6675	0.1925	0.0472164	1.66556	0.1195	0.162852
1.67	0.0114	0.0714651	1.66722	0.0943	0.127423	1.67333	0.0122	0.0462029	1.66889	0.1927	0.0474975	1.66694	0.1197	0.163159
1.67139	0.0109	0.0717259	1.66861	0.0921	0.127722	1.67472	0.0123	0.0464536	1.67028	0.1929	0.0477778	1.66833	0.1207	0.163464
1.67278	0.0098	0.0719854	1.67	0.0906	0.128018	1.67611	0.0132	0.0467034	1.67167	0.1927	0.0480568	1.66972	0.1229	0.163769
1.67417	0.0098	0.0722434	1.67139	0.0919	0.128314	1.6775	0.0127	0.046953	1.67306	0.1926	0.0483346	1.67111	0.1229	0.164073
1.67583	0.0089	0.0725	1.67278	0.0903	0.128608	1.67889	0.0133	0.0472014	1.67444	0.1927	0.048612	1.67278	0.1229	0.164377
1.67722	0.0084	0.0727551	1.67417	0.0917	0.1289	1.68028	0.0136	0.0474486	1.67611	0.1926	0.0488886	1.67417	0.1221	0.16468
1.67861	0.0076	0.0730098	1.67556	0.0914	0.129191	1.68167	0.0125	0.0476946	1.6775	0.1925	0.0491644	1.67556	0.1236	0.164983
1.68	0.0077	0.0732627	1.67694	0.0918	0.12948	1.68306	0.0132	0.0479395	1.67889	0.1928	0.0494398	1.67694	0.1233	0.165284
1.68139	0.0086	0.0735139	1.67833	0.0924	0.129767	1.68472	0.0139	0.0481836	1.68028	0.1921	0.0497141	1.67833	0.1242	0.165584
1.68278	0.0065	0.0737633	1.67972	0.0931	0.130053	1.68611	0.0134	0.0484267	1.68167	0.1922	0.049988	1.67972	0.1249	0.165884
1.68417	0.0056	0.074012	1.68111	0.0924	0.130338	1.6875	0.0121	0.0486691	1.68306	0.1916	0.0502612	1.68111	0.1259	0.166182
1.68556	0.006	0.0742593	1.6825	0.0932	0.130622	1.68889	0.0112	0.0489108	1.68444	0.1921	0.0505335	1.6825	0.1271	0.16648
1.68694	0.0065	0.0745046	1.68389	0.0915	0.130904	1.69028	0.0104	0.0491518	1.68583	0.1911	0.0508051	1.68389	0.1264	0.166777
1.68833	0.0063	0.0747483	1.68528	0.0925	0.131185	1.69167	0.0115	0.0493921	1.68722	0.1923	0.0510757	1.68528	0.1274	0.167073
1.68972	0.0052	0.0749909	1.68667	0.0933	0.131465	1.69306	0.0128	0.049632	1.68861	0.192	0.0513453	1.68667	0.1281	0.167367
1.69111	0.0039	0.0752315	1.68806	0.0934	0.131744	1.69444	0.0122	0.049871	1.69	0.1925	0.051615	1.68806	0.129	0.167661
1.6925	0.0056	0.0754708	1.68944	0.0922	0.132021	1.69583	0.0144	0.0501082	1.69139	0.192	0.0518837	1.68944	0.1298	0.167953
1.69389	0.0044	0.0757083	1.69083	0.091	0.132296	1.69722	0.014	0.0503439	1.69278	0.1917	0.0521519	1.69083	0.1304	0.168244
1.69528	0.0038	0.0759444	1.69222	0.0908	0.13257	1.69861	0.0146	0.0505795	1.69417	0.1905	0.0524192	1.69222	0.1305	0.168535
1.69667	0.0034	0.0761791	1.69389	0.0902	0.132843	1.7	0.0162	0.050814	1.69556	0.1907	0.0526855	1.69361	0.131	0.168825
1.69806	0.0042	0.076413	1.69528	0.0904	0.133114	1.70139	0.014	0.0510473	1.69694	0.1905	0.0529508	1.695	0.1297	0.169114
1.69944	0.0036	0.0766467	1.69667	0.0902	0.133385	1.70278	0.0178	0.0512792	1.69833	0.1907	0.0532153	1.69639	0.1296	0.169401
1.70083	0.0047	0.0768793	1.69806	0.09	0.133654	1.70417	0.0181	0.0515092	1.69972	0.1901	0.0534787	1.69778	0.1287	0.169689
1.70222	0.0032	0.0771108	1.69944	0.0892	0.133921	1.70556	0.0165	0.0517375	1.70111	0.1898	0.0537414	1.69917	0.1284	0.169975
1.70361	0.0025	0.0773404	1.70083	0.0893	0.134187	1.70694	0.0176	0.0519655	1.7025	0.1888	0.0540038	1.70056	0.1273	0.170261
1.705	0.0009	0.0775687	1.70222	0.0887	0.134453	1.70833	0.0192	0.0521921	1.70389	0.1881	0.0542655	1.70194	0.1263	0.170545
1.70639	0.0017	0.0777956	1.70361	0.0892	0.134717	1.70972	0.0185	0.0524177	1.70528	0.1887	0.0545263	1.70333	0.1265	0.170828
1.70778	0.0002	0.0780204	1.705	0.0882	0.13498	1.71111	0.0202	0.0526422	1.70667	0.1877	0.0547864	1.70472	0.1257	0.17111
1.70917	-0.0005	0.0782425	1.70639	0.0882	0.135242	1.7125	0.0204	0.052866	1.70806	0.1878	0.0550456	1.70611	0.1248	0.171391
1.71056	-0.002	0.0784636	1.70778	0.0869	0.135502	1.71389	0.0216	0.0530887	1.70944	0.188	0.0553045	1.7075	0.1256	0.171671
1.71194	-0.0006	0.0786845	1.70917	0.0862	0.135762	1.71528	0.0203	0.0533096	1.71083	0.1879	0.055563	1.70889	0.1255	0.17195
1.71333	-0.0001	0.0789041	1.71056	0.0851	0.13602	1.71667	0.0216	0.0535303	1.71222	0.1877	0.0558204	1.71028	0.1256	0.172228
1.71472	0	0.0791232	1.71194	0.085	0.136278	1.71806	0.0204	0.053749	1.71361	0.1878	0.0560772	1.71167	0.1245	0.172504
1.71611	-0.0004	0.0793407	1.71333	0.085	0.136533	1.71972	0.0209	0.0539668	1.715	0.1875	0.056333	1.71306	0.125	0.17278
1.7175	0.0014	0.0795567	1.71472	0.0855	0.136788	1.72111	0.0201	0.0541832	1.71639	0.1887	0.056588	1.71444	0.1235	0.173054
1.71889	0.0017	0.0797699	1.71611	0.0849	0.137042	1.7225	0.021	0.054398	1.71778	0.1888	0.0568421	1.71583	0.1237	0.173327
1.72028	0.0037	0.0799825	1.7175	0.0852	0.137295	1.72389	0.0201	0.0546119	1.71917	0.1877	0.0570952	1.71722	0.1221	0.173599
1.72167	0.0029	0.0801921	1.71889	0.0856	0.137546	1.72528	0.0203	0.0548241	1.72056	0.1865	0.0573473	1.71861	0.1226	0.173871
1.72306	0.0039	0.0804017	1.72028	0.0869	0.137797	1.72667	0.0194	0.0550357	1.72194	0.1858	0.0575991	1.72	0.1214	0.174142
1.72444	0.0039	0.0806097	1.72167	0.0849	0.138047	1.72806	0.0189	0.0552458	1.72333	0.1854	0.0578497	1.72139	0.1205	0.174411
1.72583	0.0052	0.0808167	1.72306	0.0858	0.138297	1.72944	0.0176	0.0554547	1.72472	0.1849	0.0580999	1.72278	0.1199	0.174679
1.72722	0.0061	0.0810209	1.72444	0.0857	0.138545	1.73083	0.0187	0.055662	1.72611	0.1852	0.0583492	1.72417	0.1209	0.174947
1.72861	0.0041	0.0812249	1.72583	0.0848	0.138791	1.73222	0.0201	0.0558687	1.7275	0.1846	0.0585982	1.72556	0.1233	0.175213
1.73	0.0044	0.0814279	1.72722	0.0835	0.139035	1.73361	0.0216	0.0560748	1.72889	0.1856	0.0588471	1.72722	0.1229	0.175479
1.73139	0.0029	0.0816309	1.72861	0.0819	0.139278	1.735	0.0202	0.0562818	1.73028	0.1829	0.0590946	1.72861	0.1219	0.175744
1.73278	0.0041	0.0818318	1.73	0.0813	0.13952	1.73639	0.0208	0.0564883	1.73167	0.1847	0.0593415	1.73	0.1223	0.176008
1.73444	0.0055	0.0820326	1.73139	0.0807	0.139761	1.73778	0.0206	0.0566944	1.73333	0.1837	0.0595878	1.73139	0.1222	0.176272
1.73583	0.0061	0.0822336	1.73278	0.081	0.139999	1.73917	0.0208	0.0568997	1.73472	0.1836	0.0598335	1.73278	0.1219	0.176535
1.73722	0.0056	0.0824341	1.73417	0.0814	0.140237	1.74056	0.0215	0.0571042	1.73611	0.1839	0.0600784	1.73417	0.1224	0.176797
1.73861	0.006	0.0826339	1.73556	0.0807	0.140472	1.74194	0.0209	0.0573083	1.7375	0.1836	0.060322	1.73556	0.1229	0.177059
1.74	0.0048	0.0828328	1.73694	0.0821	0.140706	1.74333	0.0221	0.0575118	1.73889	0.1839	0.0605645	1.73694	0.1232	0.177319
1.74139	0.0039	0.083029	1.73833	0.0823	0.140939	1.74472	0.0224	0.0577137	1.74028	0.1831	0.0608063	1.73833	0.1241	0.177578
1.74278	0.0049	0.0832246	1.73972	0.0823	0.141169	1.74611	0.0232	0.0579153	1.74167	0.183	0.0610474	1.73972	0.1236	0.177836
1.74417	0.0044	0.0834197	1.74111	0.081	0.141399	1.7475	0.0228	0.0581161	1.74306	0.182	0.0612881	1.74111	0.1235	0.178092
1.74556	0.0055	0.0836141	1.7425	0.0803	0.141627	1.74889	0.0235	0.0583163	1.74444	0.1818	0.0615283	1.7425	0.1231	0.178347
1.74694	0.0058	0.0838081	1.74389	0.0803	0.141853	1.75028	0.0253	0.0585146	1.74583	0.1816	0.0617681	1.74389	0.1241	0.178602
1.74833	0.0071	0.0839999	1.74528	0.0801	0.142078	1.75167	0.0249	0.0587113	1.74722	0.1812	0.0620072	1.74528	0.125	0.178855
1.74972	0.0083	0.0841908	1.74667	0.0799	0.142301	1.75306	0.026	0.0589074	1.74861	0.1816	0.0622458	1.74667	0.1256	0.179107
1.75111	0.007	0.0843809	1.74806	0.0781	0.142523	1.75472	0.0243	0.0591034	1.75	0.1815	0.0624835	1.74806	0.1256	0.179358
1.7525	0.0061	0.0845699	1.74944	0.0783	0.142743	1.75611	0.0243	0.0592989	1.75139	0.181	0.0627204	1.74944	0.1248	0.179608
1.75389	0.0058	0.0847583	1.75083	0.078	0.142963	1.7575	0.0243	0.0594945	1.75278	0.1807	0.0629566	1.75083	0.1256	0.179856
1.75528	0.0058	0.0849456	1.75222	0.0789	0.143181	1.75889	0.0232	0.0596898	1.75417	0.1807	0.063192	1.75222	0.1265	0.180104
1.75667	0.0053	0.0851325	1.75361	0.0789	0.143398	1.76028	0.023	0.0598837	1.75556	0.1794	0.0634263	1.75361	0.1279	0.180351
1.75806	0.0063	0.0853199	1.75528	0.0799	0.143614	1.76167	0.0237	0.0600764	1.75694	0.1789	0.0636598	1.755	0.1278	0.180598
1.75944	0.0053	0.0855074	1.75667	0.0804	0.143829	1.76306	0.0247	0.0602681	1.75833	0.1783	0.0638928	1.75639	0.128	0.180843
1.76083	0.0033	0.0856944	1.75806	0.0805	0.144042	1.76444	0.0238	0.0604591	1.75972	0.1779	0.0641255	1.75778	0.1291	0.181087
1.76222	0.004	0.0858806	1.75944	0.0812	0.144254	1.76583	0.0249	0.0606493	1.76111	0.177	0.0643576	1.75917	0.1275	0.18133
1.76361	0.0038	0.0860657	1.76083	0.0801	0.144465	1.76722	0.0248	0.0608391	1.7625	0.1767	0.064589	1.76056	0.1263	0.181572
1.765	0.0036	0.0862493	1.76222	0.0809	0.144674	1.76861	0.0254	0.0610277	1.76389	0.1757	0.06482	1.76194	0.1271	0.181814
1.76639	0.0031	0.0864321	1.76361	0.0801	0.144882	1.77	0.0251	0.0612152	1.76528	0.1759	0.06505	1.76333	0.1276	0.182055
1.76778	0.0016	0.0866147	1.765	0.0799	0.145089	1.77139	0.0278	0.0614015	1.76667	0.1743	0.0652795	1.76472	0.1286	0.182294
1.76917	0.0014	0.0867964	1.76639	0.08	0.145294	1.77278	0.027	0.0615865	1.76806	0.1731	0.0655081	1.76611	0.1287	0.182532
1.77056	0.0014	0.0869782	1.76778	0.0799	0.145498	1.77417	0.0279	0.0617705	1.76944	0.1719	0.0657359	1.7675	0.1293	0.182768
1.77194	0.0018	0.0871593	1.76917	0.0792	0.145701	1.77556	0.0275	0.0619529	1.77083	0.1707	0.0659626	1.76889	0.1288	0.183003
1.77333	-0.0002	0.0873399	1.77056	0.0771	0.145901	1.77694	0.0289	0.0621342	1.77222	0.1707	0.0661882	1.77028	0.1306	0.183236
1.77472	0.0004	0.0875201	1.77194	0.0765	0.1461	1.77833	0.0287	0.0623143	1.77361	0.1702	0.0664127	1.77167	0.1312	0.183469
1.77611	0.0005	0.0877002	1.77333	0.0761	0.146299	1.77972	0.0291	0.062493	1.775	0.1694	0.0666363	1.77306	0.1301	0.183701
1.7775	0.0006	0.0878805	1.77472	0.0772	0.146495	1.78111	0.0292	0.0626717	1.77639	0.1696	0.0668592	1.77444	0.13	0.183931
1.77889	0.0004	0.0880595	1.77611	0.078	0.146691	1.7825	0.0318	0.0628495	1.77778	0.1689	0.0670813	1.77583	0.1303	0.18416
1.78028	-0.0011	0.0882378	1.7775	0.0771	0.146886	1.78389	0.0328	0.0630263	1.77917	0.1679	0.0673023	1.77722	0.1307	0.184388
1.78167	-0.0009	0.0884153	1.77889	0.0785	0.147078	1.78528	0.0318	0.0632021	1.78056	0.1669	0.0675215	1.77861	0.1292	0.184615
1.78306	-0.0014	0.0885934	1.78028	0.0783	0.14727	1.78667	0.0334	0.0633775	1.78194	0.1661	0.0677391	1.78	0.1288	0.18484
1.78444	-0.002	0.0887709	1.78167	0.0777	0.14746	1.78806	0.0342	0.0635529	1.78333	0.1648	0.0679567	1.78139	0.1295	0.185064
1.78583	-0.0019	0.0889482	1.78306	0.0775	0.147648	1.78972	0.0355	0.0637262	1.78472	0.165	0.0681735	1.78278	0.1303	0.185287
1.78722	-0.0005	0.0891254	1.78444	0.0763	0.147835	1.79111	0.0344	0.0638991	1.78611	0.1642	0.0683891	1.78417	0.129	0.185509
1.78861	-0.0005	0.089301	1.78583	0.0756	0.148022	1.7925	0.0354	0.0640715	1.7875	0.1646	0.0686039	1.78556	0.1304	0.185729
1.79	0.0011	0.0894756	1.78722	0.0749	0.148206	1.79389	0.0344	0.0642431	1.78889	0.1638	0.0688171	1.78722	0.1304	0.185948
1.79167	0.0008	0.0896502	1.78861	0.0752	0.14839	1.79528	0.0342	0.0644147	1.79028	0.1639	0.0690296	1.78861	0.1308	0.186165
1.79306	0.0012	0.0898228	1.79	0.0743	0.148571	1.79667	0.0331	0.064586	1.79194	0.1632	0.0692407	1.79	0.1315	0.18638
1.79444	0.0005	0.0899941	1.79139	0.0743	0.148751	1.79806	0.0326	0.0647574	1.79333	0.1627	0.0694509	1.79139	0.1318	0.186594
1.79583	0.0001	0.0901644	1.79278	0.0729	0.148929	1.79944	0.0339	0.0649281	1.79472	0.1631	0.0696602	1.79278	0.1319	0.186808
1.79722	-0.0003	0.0903343	1.79417	0.0729	0.149107	1.80083	0.0337	0.0650985	1.79611	0.1629	0.0698684	1.79417	0.1316	0.18702
1.79861	0.0002	0.0905043	1.79556	0.073	0.149283	1.80222	0.0357	0.0652683	1.7975	0.161	0.0700758	1.79556	0.1308	0.187231
1.8	0.0009	0.0906729	1.79694	0.0733	0.149458	1.80361	0.0348	0.0654372	1.79889	0.1606	0.0702823	1.79694	0.1311	0.18744
1.80139	0.0012	0.0908414	1.79833	0.0736	0.149633	1.805	0.0352	0.0656054	1.80028	0.1596	0.0704886	1.79833	0.131	0.187649
1.80278	0.0006	0.0910083	1.79972	0.0737	0.149806	1.80639	0.0342	0.0657723	1.80167	0.1592	0.0706935	1.79972	0.1311	0.187856
1.80417	0.0006	0.0911732	1.80111	0.0734	0.149978	1.80778	0.0349	0.0659386	1.80306	0.1589	0.0708979	1.80111	0.1307	0.188061
1.80556	0.0002	0.0913367	1.8025	0.0739	0.15015	1.80917	0.0343	0.0661035	1.80444	0.1582	0.0711014	1.8025	0.1303	0.188265
1.80694	-0.0003	0.0914999	1.80389	0.0749	0.15032	1.81056	0.0347	0.0662681	1.80583	0.1582	0.0713042	1.80389	0.1313	0.188468
1.80833	0.0027	0.0916631	1.80528	0.0756	0.150489	1.81194	0.0364	0.0664311	1.80722	0.1581	0.0715058	1.80528	0.1318	0.18867
1.80972	0.0015	0.0918256	1.80667	0.0748	0.150658	1.81333	0.0363	0.0665931	1.80861	0.1563	0.0717062	1.80667	0.1311	0.18887
1.81111	0.0027	0.0919864	1.80806	0.0745	0.150826	1.81472	0.0369	0.066754	1.81	0.156	0.0719054	1.80806	0.1314	0.189069
1.8125	0.0042	0.0921459	1.80944	0.0741	0.150992	1.81611	0.0375	0.0669148	1.81139	0.1549	0.0721045	1.80944	0.1306	0.189267
1.81389	0.0048	0.0923045	1.81083	0.0741	0.151156	1.8175	0.0374	0.0670746	1.81278	0.1538	0.0723029	1.81083	0.1308	0.189463
1.81528	0.0048	0.092462	1.81222	0.0735	0.15132	1.81889	0.0371	0.0672334	1.81417	0.154	0.0725003	1.81222	0.1308	0.189659
1.81667	0.0057	0.092618	1.81389	0.0742	0.151483	1.82028	0.0373	0.0673919	1.81556	0.1539	0.0726966	1.81361	0.1316	0.189853
1.81806	0.0066	0.0927732	1.81528	0.0759	0.151645	1.82167	0.0392	0.0675492	1.81694	0.1532	0.0728918	1.815	0.1315	0.190046
1.81944	0.0058	0.0929272	1.81667	0.0759	0.151806	1.82333	0.0401	0.0677055	1.81833	0.1523	0.0730866	1.81639	0.1321	0.190237
1.82083	0.0053	0.0930799	1.81806	0.0752	0.151964	1.82472	0.0411	0.0678596	1.81972	0.1523	0.0732804	1.81778	0.1313	0.190426
1.82222	0.0044	0.0932308	1.81944	0.0753	0.152123	1.82611	0.0405	0.0680138	1.82111	0.1521	0.073473	1.81917	0.1312	0.190614
1.82361	0.0059	0.0933803	1.82083	0.0747	0.152279	1.8275	0.0411	0.0681663	1.8225	0.1511	0.0736645	1.82056	0.1313	0.1908
1.825	0.0071	0.0935288	1.82222	0.0744	0.152434	1.82889	0.0413	0.0683191	1.82389	0.1516	0.0738557	1.82194	0.1321	0.190986
1.82639	0.0063	0.0936767	1.82361	0.0748	0.152588	1.83028	0.0416	0.0684712	1.82528	0.1509	0.0740465	1.82333	0.1316	0.19117
1.82778	0.0063	0.0938233	1.825	0.0753	0.15274	1.83167	0.0417	0.0686226	1.82667	0.1511	0.0742356	1.82472	0.1324	0.191354
1.82917	0.0066	0.0939691	1.82639	0.0749	0.152891	1.83306	0.0435	0.0687729	1.82806	0.15	0.0744236	1.82611	0.1333	0.191537
1.83056	0.0058	0.0941135	1.82778	0.0753	0.153042	1.83444	0.0437	0.0689218	1.82944	0.1495	0.0746102	1.8275	0.1332	0.191718
1.83194	0.0061	0.0942566	1.82917	0.0746	0.15319	1.83583	0.0425	0.0690713	1.83083	0.1505	0.0747959	1.82889	0.1333	0.191899
1.83333	0.0056	0.0943983	1.83056	0.0752	0.153336	1.83722	0.0423	0.0692202	1.83222	0.1495	0.0749801	1.83028	0.1342	0.192077
1.83472	0.0048	0.0945388	1.83194	0.0745	0.153481	1.83861	0.042	0.0693677	1.83361	0.1494	0.0751632	1.83167	0.1353	0.192255
1.83611	0.0047	0.094679	1.83333	0.0754	0.153624	1.84	0.0441	0.0695142	1.835	0.1487	0.075345	1.83306	0.1363	0.192431
1.8375	0.0052	0.0948184	1.83472	0.0743	0.153767	1.84139	0.0433	0.0696598	1.83639	0.1487	0.0755265	1.83444	0.1362	0.192605
1.83889	0.0047	0.0949566	1.83611	0.075	0.153909	1.84278	0.0435	0.0698039	1.83778	0.1475	0.0757071	1.83583	0.1366	0.192778
1.84028	0.0037	0.0950938	1.8375	0.0748	0.154047	1.84417	0.0429	0.0699474	1.83917	0.1477	0.0758862	1.83722	0.1364	0.192948
1.84167	0.0037	0.0952297	1.83889	0.0738	0.154183	1.84556	0.0421	0.0700895	1.84056	0.1472	0.076064	1.83861	0.1368	0.193118
1.84306	0.0028	0.0953649	1.84028	0.0752	0.154317	1.84694	0.0416	0.0702307	1.84194	0.1477	0.0762407	1.84028	0.1358	0.193286
1.84444	0.0023	0.0954979	1.84167	0.0737	0.154449	1.84833	0.0422	0.0703708	1.84333	0.1464	0.0764162	1.84167	0.1359	0.193452
1.84583	0.0039	0.0956289	1.84306	0.0725	0.15458	1.84972	0.0423	0.07051	1.84472	0.1455	0.0765907	1.84306	0.1364	0.193617
1.84722	0.0025	0.0957589	1.84444	0.0731	0.15471	1.85111	0.042	0.070647	1.84611	0.1446	0.0767637	1.84444	0.1373	0.193781
1.84889	0.0024	0.0958876	1.84583	0.0733	0.154838	1.8525	0.0417	0.0707832	1.8475	0.1447	0.0769354	1.84583	0.1374	0.193942
1.85028	0.0017	0.0960138	1.84722	0.0733	0.154965	1.85389	0.0414	0.0709183	1.84917	0.1442	0.0771057	1.84722	0.138	0.194103
1.85167	-0.0004	0.0961381	1.84861	0.0736	0.15509	1.85528	0.0415	0.071053	1.85056	0.1439	0.0772744	1.84861	0.1392	0.194261
1.85306	0.0007	0.0962617	1.85	0.0728	0.155215	1.85694	0.0417	0.0711853	1.85194	0.1442	0.077442	1.85	0.1396	0.194417
1.85444	-0.0007	0.0963841	1.85139	0.0721	0.155337	1.85833	0.0428	0.0713166	1.85333	0.1436	0.0776089	1.85139	0.1401	0.194571
1.85583	-0.0008	0.0965043	1.85278	0.0727	0.155458	1.85972	0.0438	0.0714471	1.85472	0.1435	0.0777747	1.85278	0.1405	0.194724
1.85722	-0.0015	0.0966236	1.85417	0.0732	0.155577	1.86111	0.0443	0.0715759	1.85611	0.144	0.0779394	1.85417	0.1419	0.194875
1.85861	-0.0012	0.0967409	1.85556	0.074	0.155695	1.8625	0.0425	0.071704	1.8575	0.1435	0.0781036	1.85556	0.1411	0.195024
1.86	0.0009	0.0968565	1.85694	0.073	0.155811	1.86389	0.0432	0.071831	1.85889	0.1431	0.0782667	1.85694	0.1401	0.195171
1.86139	0.0012	0.0969707	1.85833	0.0741	0.155925	1.86528	0.0439	0.0719571	1.86028	0.1426	0.0784282	1.85833	0.141	0.195318
1.86278	0.001	0.0970839	1.85972	0.0733	0.156037	1.86667	0.043	0.0720826	1.86167	0.1422	0.0785887	1.85972	0.1412	0.195462
1.86417	0.0022	0.097196	1.86111	0.0747	0.156147	1.86806	0.0424	0.0722066	1.86306	0.1414	0.0787477	1.86111	0.1422	0.195605
1.86556	0.0006	0.0973071	1.8625	0.0747	0.156256	1.86944	0.0437	0.0723308	1.86444	0.1409	0.0789061	1.8625	0.1416	0.195747
1.86694	0.0016	0.0974166	1.86389	0.0742	0.156362	1.87083	0.0448	0.0724535	1.86583	0.1399	0.0790626	1.86389	0.143	0.195887
1.86833	0.0019	0.0975255	1.86528	0.0745	0.156467	1.87222	0.0449	0.0725754	1.86722	0.1399	0.0792182	1.86528	0.1428	0.196025
1.86972	0.0008	0.0976326	1.86667	0.0745	0.15657	1.87361	0.0459	0.0726967	1.86861	0.1387	0.0793728	1.86667	0.1439	0.196161
1.87111	0.0007	0.0977388	1.86806	0.0739	0.15667	1.875	0.0444	0.0728172	1.87	0.1388	0.0795262	1.86806	0.1438	0.196296
1.8725	-0.0003	0.097844	1.86944	0.0736	0.156769	1.87639	0.0457	0.0729368	1.87139	0.138	0.0796782	1.86944	0.1443	0.19643
1.87389	0.0003	0.0979477	1.87083	0.0739	0.156866	1.87778	0.0457	0.0730551	1.87278	0.1385	0.0798289	1.87083	0.1445	0.196562
1.87528	0.0017	0.0980488	1.87222	0.0731	0.15696	1.87917	0.0449	0.0731734	1.87417	0.1372	0.0799785	1.87222	0.1443	0.196694
1.87667	0.0017	0.0981486	1.87389	0.072	0.157053	1.88056	0.0449	0.0732907	1.87556	0.138	0.0801271	1.87361	0.1439	0.196823
1.87806	0.003	0.0982467	1.87528	0.0714	0.157144	1.88194	0.0451	0.0734068	1.87694	0.1367	0.0802743	1.875	0.1444	0.196951
1.87944	0.0041	0.0983432	1.87667	0.0704	0.157233	1.88333	0.0459	0.0735217	1.87833	0.1358	0.0804204	1.87639	0.1444	0.197078
1.88083	0.006	0.0984395	1.87806	0.0709	0.15732	1.88472	0.0458	0.073636	1.87972	0.1347	0.0805649	1.87778	0.1452	0.197203
1.88222	0.005	0.0985342	1.87944	0.0709	0.157405	1.88611	0.0464	0.073749	1.88111	0.135	0.0807086	1.87917	0.1453	0.197327
1.88361	0.0052	0.0986278	1.88083	0.0704	0.157487	1.8875	0.0449	0.0738605	1.8825	0.1349	0.0808511	1.88056	0.1455	0.19745
1.885	0.0053	0.0987195	1.88222	0.0695	0.157567	1.88917	0.0452	0.0739708	1.88389	0.1347	0.0809921	1.88194	0.1453	0.197571
1.88639	0.0051	0.0988107	1.88361	0.0692	0.157646	1.89056	0.046	0.0740799	1.88528	0.1345	0.0811321	1.88333	0.1463	0.197691
1.88778	0.005	0.0988998	1.885	0.0699	0.157722	1.89194	0.0464	0.0741887	1.88667	0.1343	0.0812706	1.88472	0.1475	0.197809
1.88944	0.0063	0.0989874	1.88639	0.069	0.157797	1.89333	0.0474	0.0742968	1.88806	0.1331	0.0814077	1.88611	0.1468	0.197926
1.89083	0.0082	0.0990739	1.88778	0.0688	0.157869	1.89472	0.0481	0.074404	1.88944	0.1326	0.0815433	1.8875	0.147	0.198041
1.89222	0.0087	0.0991593	1.88917	0.0682	0.15794	1.89611	0.048	0.0745101	1.89083	0.1316	0.0816772	1.88889	0.1466	0.198156
1.89361	0.0088	0.0992435	1.89056	0.0674	0.158009	1.8975	0.0487	0.074614	1.89222	0.1321	0.0818096	1.89028	0.1459	0.198269
1.895	0.0075	0.099327	1.89194	0.0667	0.158075	1.89889	0.0509	0.0747161	1.89361	0.1309	0.0819408	1.89167	0.146	0.198382
1.89639	0.0068	0.0994096	1.89333	0.0665	0.15814	1.90028	0.0502	0.0748172	1.895	0.1305	0.0820708	1.89306	0.1456	0.198496
1.89778	0.0069	0.0994917	1.89472	0.0665	0.158202	1.90167	0.0499	0.0749173	1.89639	0.1303	0.0821999	1.89444	0.145	0.198608
1.89917	0.0076	0.0995726	1.89611	0.0677	0.158263	1.90306	0.0497	0.0750168	1.89778	0.1297	0.0823277	1.89583	0.145	0.198719
1.90056	0.0082	0.0996518	1.8975	0.0683	0.158322	1.90444	0.0497	0.0751152	1.89917	0.1295	0.0824542	1.8975	0.1453	0.198829
1.90194	0.008	0.0997304	1.89889	0.0686	0.15838	1.90583	0.0492	0.0752123	1.90056	0.1295	0.0825799	1.89889	0.1444	0.198937
1.90333	0.0075	0.0998084	1.90028	0.0683	0.158436	1.90722	0.0498	0.0753088	1.90194	0.1295	0.0827045	1.90028	0.1448	0.199044
1.90472	0.0076	0.099885	1.90167	0.0685	0.158489	1.90861	0.0496	0.0754047	1.90333	0.1288	0.0828278	1.90167	0.1449	0.19915
1.90611	0.008	0.0999604	1.90306	0.0687	0.158542	1.91	0.0475	0.0754993	1.90472	0.1278	0.0829494	1.90306	0.1454	0.199254
1.9075	0.0071	0.100036	1.90444	0.069	0.158591	1.91139	0.0483	0.0755922	1.90639	0.1274	0.0830698	1.90444	0.1452	0.199357
1.90889	0.0076	0.10011	1.90583	0.0688	0.158639	1.91278	0.0494	0.0756845	1.90778	0.1267	0.0831887	1.90583	0.1455	0.199459
1.91028	0.0068	0.100184	1.90722	0.0687	0.158685	1.91417	0.0495	0.0757754	1.90917	0.1258	0.0833069	1.90722	0.146	0.199559
1.91167	0.0072	0.100256	1.90861	0.0685	0.158729	1.91556	0.0496	0.0758651	1.91056	0.1255	0.0834237	1.90861	0.1469	0.199659
1.91306	0.0085	0.100328	1.91	0.0681	0.158771	1.91694	0.0494	0.0759546	1.91194	0.125	0.0835393	1.91	0.1482	0.199757
1.91444	0.0093	0.1004	1.91139	0.0691	0.15881	1.91833	0.049	0.0760426	1.91333	0.1237	0.0836543	1.91139	0.1472	0.199855
1.91583	0.0083	0.10047	1.91278	0.0689	0.158848	1.91972	0.0488	0.0761297	1.91472	0.1231	0.083768	1.91278	0.1472	0.199951
1.91722	0.01	0.10054	1.91417	0.0682	0.158883	1.92111	0.0487	0.076216	1.91611	0.1232	0.0838804	1.91417	0.1474	0.200046
1.91861	0.0105	0.100609	1.91556	0.0676	0.158917	1.92278	0.0493	0.0763011	1.9175	0.1232	0.083992	1.91556	0.1488	0.20014
1.92	0.011	0.100678	1.91694	0.0678	0.158949	1.92417	0.0493	0.0763856	1.91889	0.1224	0.0841025	1.91694	0.1488	0.200233
1.92139	0.0098	0.100745	1.91833	0.0675	0.15898	1.92556	0.0493	0.0764684	1.92028	0.1227	0.0842124	1.91833	0.1487	0.200325
1.92278	0.009	0.100811	1.91972	0.0675	0.159008	1.92694	0.0498	0.0765512	1.92167	0.1222	0.084321	1.91972	0.1488	0.200416
1.92417	0.0077	0.100876	1.92111	0.0673	0.159035	1.92833	0.05	0.0766329	1.92306	0.1215	0.0844287	1.92111	0.1492	0.200506
1.92583	0.0087	0.10094	1.9225	0.0668	0.159059	1.92972	0.0518	0.0767136	1.92444	0.1213	0.0845351	1.9225	0.1504	0.200594
1.92722	0.0087	0.101004	1.92389	0.0674	0.159082	1.93111	0.0531	0.0767933	1.92583	0.1211	0.0846398	1.92389	0.1502	0.200682
1.92861	0.009	0.101067	1.92528	0.0668	0.159103	1.9325	0.054	0.0768718	1.92722	0.1201	0.0847434	1.92528	0.1498	0.200768
1.93	0.0081	0.10113	1.92667	0.0657	0.159122	1.93389	0.0561	0.0769502	1.92861	0.1197	0.084846	1.92667	0.1495	0.200854
1.93139	0.0085	0.101193	1.92806	0.0654	0.15914	1.93528	0.0577	0.077028	1.93	0.1183	0.0849475	1.92806	0.1498	0.200938
1.93278	0.0086	0.101255	1.92944	0.0655	0.159156	1.93667	0.0572	0.0771048	1.93139	0.1188	0.0850481	1.92944	0.1498	0.201022
1.93417	0.0091	0.101317	1.93083	0.0659	0.159171	1.93806	0.0593	0.0771808	1.93278	0.1185	0.0851475	1.93083	0.1489	0.201104
1.93556	0.0097	0.101378	1.93222	0.065	0.159185	1.93944	0.059	0.0772564	1.93417	0.1179	0.0852459	1.93222	0.1478	0.201185
1.93694	0.0107	0.10144	1.93361	0.0642	0.159197	1.94083	0.059	0.0773302	1.93556	0.1165	0.0853434	1.93361	0.1489	0.201265
1.93833	0.0103	0.101502	1.93528	0.0652	0.159209	1.94222	0.0597	0.0774035	1.93694	0.1175	0.0854398	1.935	0.1488	0.201343
1.93972	0.0105	0.101563	1.93667	0.0648	0.159219	1.94361	0.0597	0.0774754	1.93833	0.117	0.0855349	1.93639	0.1495	0.20142
1.94111	0.0125	0.101624	1.93806	0.0645	0.159229	1.945	0.0601	0.0775473	1.93972	0.1159	0.0856283	1.93778	0.1493	0.201496
1.9425	0.0121	0.101684	1.93944	0.0636	0.159237	1.94639	0.0604	0.0776179	1.94111	0.1141	0.0857206	1.93917	0.1494	0.201572
1.94389	0.012	0.101744	1.94083	0.0639	0.159244	1.94778	0.0602	0.0776881	1.9425	0.1141	0.0858117	1.94056	0.1479	0.201646
1.94528	0.012	0.101802	1.94222	0.0632	0.15925	1.94917	0.0616	0.0777582	1.94389	0.1117	0.0859012	1.94194	0.1477	0.201719
1.94667	0.0123	0.101859	1.94361	0.0627	0.159254	1.95056	0.0623	0.0778277	1.94528	0.111	0.0859895	1.94333	0.1471	0.201792
1.94806	0.0136	0.101915	1.945	0.0623	0.159256	1.95194	0.0641	0.0778964	1.94667	0.1097	0.0860771	1.94472	0.1477	0.201863
1.94944	0.0125	0.101972	1.94639	0.0625	0.159257	1.95333	0.0637	0.0779651	1.94806	0.1096	0.0861631	1.94611	0.147	0.201934
1.95083	0.0128	0.10203	1.94778	0.0614	0.159257	1.95472	0.0639	0.0780328	1.94944	0.1084	0.0862474	1.9475	0.1474	0.202004
1.95222	0.0127	0.102087	1.94917	0.0615	0.159256	1.95639	0.0652	0.0781002	1.95083	0.1069	0.0863303	1.94889	0.1479	0.202073
1.95361	0.0138	0.102144	1.95056	0.0614	0.159253	1.95778	0.0648	0.0781676	1.95222	0.1053	0.0864118	1.95028	0.1482	0.202142
1.955	0.0134	0.1022	1.95194	0.0608	0.159249	1.95917	0.0661	0.0782337	1.95361	0.1059	0.0864926	1.95167	0.1482	0.20221
1.95639	0.0134	0.102257	1.95333	0.0615	0.159244	1.96056	0.0655	0.0782991	1.955	0.1046	0.0865722	1.95306	0.1487	0.202276
1.95778	0.0143	0.102313	1.95472	0.0612	0.159237	1.96194	0.065	0.0783653	1.95639	0.1034	0.0866506	1.95444	0.1478	0.202343
1.95917	0.0155	0.10237	1.95611	0.0617	0.159229	1.96333	0.0643	0.0784309	1.95778	0.1023	0.0867275	1.95583	0.1477	0.202408
1.96056	0.0129	0.102425	1.9575	0.0616	0.15922	1.96472	0.0641	0.0784974	1.95917	0.1017	0.086803	1.95722	0.1479	0.202473
1.96222	0.0134	0.102481	1.95889	0.0621	0.15921	1.96611	0.0639	0.0785634	1.96056	0.1017	0.0868777	1.95889	0.1492	0.202538
1.96361	0.0145	0.102536	1.96028	0.0622	0.159199	1.9675	0.065	0.0786299	1.96194	0.1011	0.0869513	1.96028	0.1495	0.202601
1.965	0.0156	0.102591	1.96167	0.0617	0.159188	1.96889	0.0669	0.0786955	1.96361	0.1002	0.0870238	1.96167	0.1505	0.202664
1.96639	0.015	0.102645	1.96306	0.061	0.159175	1.97028	0.066	0.0787599	1.965	0.1002	0.0870953	1.96306	0.15	0.202727
1.96778	0.0148	0.102699	1.96444	0.0606	0.15916	1.97167	0.067	0.0788238	1.96639	0.0993	0.0871657	1.96444	0.1509	0.202788
1.96917	0.0156	0.102752	1.96583	0.0611	0.159143	1.97306	0.0681	0.078887	1.96778	0.099	0.0872347	1.96583	0.151	0.20285
1.97056	0.0169	0.102805	1.96722	0.0609	0.159125	1.97444	0.069	0.0789508	1.96917	0.0988	0.0873025	1.96722	0.1508	0.20291
1.97194	0.0163	0.102858	1.96861	0.0619	0.159106	1.97583	0.0691	0.0790135	1.97056	0.0978	0.0873689	1.96861	0.1509	0.202968
1.97333	0.0177	0.102911	1.97	0.0612	0.159087	1.97722	0.069	0.0790755	1.97194	0.0965	0.0874341	1.97	0.1514	0.203026
1.97472	0.019	0.102963	1.97139	0.0613	0.159066	1.97861	0.0702	0.0791377	1.97333	0.0967	0.087498	1.97139	0.1513	0.203084
1.97611	0.0206	0.103015	1.97278	0.0613	0.159044	1.98	0.0728	0.0791989	1.97472	0.0956	0.0875613	1.97278	0.1516	0.203141
1.9775	0.0197	0.103067	1.97417	0.0607	0.159021	1.98139	0.0747	0.0792605	1.97611	0.0955	0.0876233	1.97417	0.1509	0.203198
1.97889	0.0208	0.103118	1.97556	0.0611	0.158997	1.98278	0.0754	0.0793217	1.9775	0.094	0.0876837	1.97556	0.1511	0.203253
1.98028	0.021	0.103168	1.97694	0.0611	0.158972	1.98417	0.0756	0.0793817	1.97889	0.0935	0.0877428	1.97694	0.1517	0.203307
1.98167	0.0227	0.103219	1.97833	0.0616	0.158945	1.98556	0.0757	0.0794426	1.98028	0.0926	0.0878014	1.97833	0.1523	0.203362
1.98306	0.0223	0.10327	1.97972	0.0615	0.158918	1.98694	0.0768	0.0795031	1.98167	0.0924	0.0878589	1.97972	0.1525	0.203415
1.98444	0.0212	0.10332	1.98111	0.0616	0.158889	1.98833	0.0771	0.0795632	1.98306	0.0915	0.0879152	1.98111	0.1528	0.203469
1.98583	0.0217	0.10337	1.9825	0.0619	0.15886	1.98972	0.0781	0.0796235	1.98444	0.0906	0.08797	1.9825	0.1528	0.203521
1.98722	0.0211	0.10342	1.98389	0.0613	0.15883	1.99111	0.0785	0.0796832	1.98583	0.0899	0.0880237	1.98389	0.1524	0.203574
1.98861	0.0219	0.103469	1.98528	0.0604	0.158798	1.99278	0.0778	0.0797422	1.98722	0.0903	0.0880766	1.98528	0.1533	0.203626
1.99	0.0216	0.103518	1.98667	0.062	0.158766	1.99417	0.0781	0.0798011	1.98861	0.089	0.0881283	1.98667	0.1533	0.203677
1.99139	0.0233	0.103566	1.98806	0.0619	0.158733	1.99556	0.0786	0.07986	1.99	0.0881	0.0881786	1.98806	0.1535	0.203727
1.99278	0.0234	0.103614	1.98944	0.0611	0.158699	1.99694	0.0788	0.0799189	1.99139	0.0884	0.0882275	1.98944	0.1532	0.203777
1.99417	0.023	0.103661	1.99083	0.0607	0.158664	1.99833	0.0779	0.0799777	1.99278	0.0869	0.0882749	1.99083	0.1533	0.203826
1.99556	0.0224	0.103706	1.9925	0.0615	0.158628	1.99972	0.0779	0.0800369	1.99417	0.0852	0.0883213	1.99222	0.1537	0.203876
1.99694	0.0232	0.103751	1.99389	0.0615	0.15859	2.00111	0.0794	0.0800955	1.99556	0.0848	0.0883666	1.99361	0.1533	0.203925
1.99833	0.0245	0.103795	1.99528	0.062	0.158552	2.0025	0.0796	0.0801532	1.99694	0.0852	0.0884107	1.995	0.1531	0.203973
2	0.0222	0.103838	1.99667	0.062	0.158513	2.00389	0.0797	0.0802103	1.99833	0.0842	0.0884541	1.99639	0.1533	0.204021
2.00139	0.0214	0.103881	1.99806	0.0614	0.158473	2.00528	0.0801	0.0802662	1.99972	0.0839	0.0884963	1.99778	0.1526	0.204068
2.00278	0.022	0.103924	1.99944	0.061	0.158432	2.00667	0.0797	0.0803223	2.00111	0.0834	0.0885372	1.99917	0.1528	0.204115
2.00417	0.0222	0.103968	2.00083	0.0614	0.15839	2.00806	0.0805	0.0803777	2.0025	0.0829	0.0885768	2.00056	0.1532	0.204161
2.00556	0.0217	0.10401	2.0025	0.0608	0.158348	2.00944	0.08	0.0804328	2.00389	0.0822	0.0886155	2.00194	0.1527	0.204207
2.00694	0.0223	0.104052	2.00389	0.0608	0.158304	2.01083	0.0806	0.0804873	2.00528	0.0821	0.0886537	2.00333	0.1531	0.204253
2.00833	0.023	0.104094	2.00528	0.0605	0.15826	2.01222	0.0819	0.0805417	2.00667	0.0813	0.0886911	2.00472	0.1541	0.204299
2.00972	0.0218	0.104136	2.00667	0.06	0.158216	2.01361	0.0822	0.0805957	2.00806	0.0802	0.0887272	2.00611	0.1541	0.204345
2.01111	0.0204	0.104177	2.00806	0.0599	0.158171	2.015	0.0823	0.0806488	2.00944	0.0795	0.0887624	2.0075	0.1536	0.20439
2.0125	0.0205	0.104218	2.00944	0.0588	0.158125	2.01639	0.0819	0.0807022	2.01083	0.0794	0.0887965	2.00889	0.1535	0.204435
2.01389	0.0201	0.104257	2.01083	0.0582	0.158079	2.01778	0.0826	0.0807553	2.01222	0.0787	0.0888295	2.01028	0.1537	0.20448
2.01528	0.0206	0.104296	2.01222	0.0585	0.158033	2.01917	0.0824	0.0808078	2.01361	0.0774	0.0888618	2.01167	0.1535	0.204524
2.01667	0.0198	0.104335	2.01361	0.0573	0.157986	2.02056	0.0824	0.0808602	2.015	0.0772	0.0888929	2.01306	0.1542	0.204567
2.01806	0.0214	0.104373	2.015	0.0575	0.157937	2.02194	0.0824	0.0809126	2.01639	0.0765	0.0889235	2.01444	0.1533	0.20461
2.01944	0.0198	0.104411	2.01639	0.0569	0.157888	2.02333	0.0832	0.0809643	2.01778	0.0753	0.0889532	2.01583	0.1549	0.204653
2.02083	0.0211	0.104449	2.01778	0.057	0.157837	2.02472	0.0828	0.0810153	2.01917	0.0747	0.0889815	2.01722	0.1555	0.204696
2.02222	0.0201	0.104486	2.01917	0.0569	0.157786	2.02611	0.0837	0.081066	2.02083	0.0744	0.0890092	2.01861	0.1551	0.204737
2.02361	0.0203	0.104523	2.02056	0.0567	0.157734	2.0275	0.0835	0.0811171	2.02222	0.074	0.0890359	2.02	0.1558	0.204778
2.025	0.0214	0.104559	2.02194	0.0562	0.15768	2.02917	0.0844	0.0811684	2.02361	0.0738	0.0890617	2.02139	0.1558	0.204818
2.02639	0.0216	0.104594	2.02333	0.0556	0.157627	2.03056	0.0838	0.0812194	2.025	0.0718	0.0890865	2.02278	0.1557	0.204858
2.02778	0.0216	0.104629	2.02472	0.0559	0.157573	2.03194	0.0845	0.0812705	2.02639	0.0716	0.0891009	2.02417	0.1553	0.204897
2.02917	0.021	0.104664	2.02611	0.0558	0.157518	2.03333	0.0843	0.0813221	2.02778	0.0711	0.0891153	2.02556	0.1553	0.204937
2.03056	0.0233	0.104698	2.0275	0.056	0.157462	2.03472	0.0838	0.0813729	2.02917	0.0709	0.0891298	2.02722	0.1551	0.204976
2.03194	0.0222	0.104732	2.02889	0.0563	0.157406	2.03611	0.0847	0.0814226	2.03056	0.0702	0.0891433	2.02861	0.155	0.205014
2.03333	0.0228	0.104766	2.03028	0.0565	0.157349	2.0375	0.0839	0.0814718	2.03194	0.0697	0.0891569	2.03	0.1545	0.205052
2.03472	0.0219	0.104798	2.03167	0.0571	0.157292	2.03889	0.0861	0.0815207	2.03333	0.069	0.0891695	2.03139	0.1554	0.205089
2.03611	0.0224	0.104831	2.03306	0.057	0.157234	2.04028	0.0861	0.0815684	2.03472	0.0688	0.0891813	2.03278	0.1552	0.205127
2.03778	0.0214	0.104863	2.03444	0.0582	0.157176	2.04167	0.0862	0.0816155	2.03611	0.0673	0.0891923	2.03417	0.1558	0.205164
2.03917	0.0205	0.104895	2.03611	0.0574	0.157116	2.04306	0.086	0.0816634	2.0375	0.0675	0.0892025	2.03556	0.1554	0.205201
2.04056	0.0206	0.104927	2.0375	0.0572	0.157052	2.04444	0.0846	0.0817115	2.03889	0.0662	0.0892116	2.03694	0.1565	0.205237
2.04194	0.0203	0.104958	2.03889	0.0576	0.156987	2.04583	0.0855	0.0817588	2.04028	0.0647	0.0892204	2.03833	0.1564	0.205273
2.04333	0.0201	0.104989	2.04028	0.058	0.156921	2.04722	0.0861	0.0818059	2.04167	0.0634	0.0892281	2.03972	0.156	0.205309
2.04472	0.0195	0.105019	2.04167	0.0581	0.156856	2.04861	0.0864	0.0818532	2.04306	0.0635	0.0892345	2.04111	0.1568	0.205345
2.04611	0.0181	0.105048	2.04306	0.0572	0.15679	2.05	0.0853	0.0819	2.04444	0.063	0.08924	2.0425	0.1566	0.20538
2.0475	0.0181	0.105077	2.04444	0.0574	0.156725	2.05139	0.0854	0.0819464	2.04583	0.0628	0.0892446	2.04389	0.1571	0.205415
2.04889	0.0184	0.105105	2.04583	0.0575	0.156658	2.05278	0.0853	0.0819936	2.04722	0.0628	0.0892483	2.04528	0.1576	0.20545
2.05028	0.0187	0.105132	2.04722	0.0572	0.156592	2.05417	0.085	0.0820407	2.04861	0.0625	0.0892514	2.04667	0.1571	0.205485
2.05167	0.0192	0.105159	2.04861	0.0575	0.156525	2.05556	0.0848	0.0820882	2.05	0.0617	0.089254	2.04806	0.1573	0.205519
2.05306	0.0188	0.105186	2.05	0.0562	0.156457	2.05694	0.0847	0.0821362	2.05139	0.0618	0.0892548	2.04944	0.1576	0.205552
2.05444	0.0181	0.105212	2.05139	0.056	0.156389	2.05833	0.0852	0.0821849	2.05278	0.0609	0.0892556	2.05083	0.1576	0.205584
2.05583	0.0176	0.105237	2.05278	0.0558	0.156319	2.05972	0.0853	0.0822333	2.05417	0.0611	0.0892554	2.05222	0.157	0.205616
2.05722	0.0177	0.105262	2.05417	0.056	0.15625	2.06139	0.0854	0.082281	2.05556	0.0603	0.0892553	2.05361	0.1579	0.205649
2.05861	0.0173	0.105286	2.05556	0.0551	0.15618	2.06278	0.0854	0.082329	2.05694	0.06	0.0892552	2.055	0.1576	0.205681
2.06	0.0178	0.105309	2.05694	0.0545	0.156108	2.06417	0.086	0.0823769	2.05833	0.0589	0.0892546	2.05639	0.1578	0.205714
2.06139	0.0173	0.105332	2.05833	0.0551	0.156035	2.06556	0.0869	0.0824258	2.05972	0.0588	0.0892542	2.05778	0.1583	0.205747
2.06278	0.0178	0.105355	2.05972	0.0556	0.155962	2.06694	0.0865	0.0824743	2.06111	0.0576	0.0892531	2.05917	0.1583	0.205779
2.06417	0.018	0.105378	2.06111	0.0551	0.155889	2.06833	0.0865	0.0825217	2.0625	0.0574	0.0892514	2.06056	0.1587	0.205811
2.06556	0.0174	0.1054	2.0625	0.0544	0.155815	2.06972	0.0868	0.0825698	2.06389	0.0569	0.0892486	2.06194	0.1589	0.205844
2.06694	0.0173	0.105421	2.06389	0.0548	0.155741	2.07111	0.0871	0.0826178	2.06528	0.0565	0.0892454	2.06333	0.1581	0.205876
2.06833	0.0175	0.105442	2.06528	0.0546	0.155667	2.0725	0.0885	0.0826656	2.06667	0.0568	0.089241	2.06472	0.1579	0.205907
2.06972	0.0185	0.105462	2.06667	0.0549	0.155592	2.07389	0.0881	0.0827137	2.06806	0.056	0.0892361	2.06611	0.1581	0.205939
2.07139	0.0189	0.105481	2.06806	0.0549	0.155517	2.07528	0.0891	0.082762	2.06944	0.0555	0.0892306	2.0675	0.159	0.20597
2.07278	0.0178	0.1055	2.06944	0.055	0.155441	2.07667	0.088	0.0828108	2.07083	0.0553	0.0892244	2.06889	0.1579	0.206001
2.07417	0.0198	0.105518	2.07083	0.0556	0.155365	2.07806	0.0883	0.08286	2.07222	0.0546	0.0892178	2.07028	0.1583	0.206031
2.07556	0.0197	0.105535	2.07222	0.056	0.155288	2.07944	0.0883	0.08291	2.07361	0.0551	0.0892096	2.07167	0.1586	0.206061
2.07694	0.0205	0.105552	2.07361	0.0565	0.155211	2.08083	0.0885	0.0829608	2.075	0.054	0.0892004	2.07306	0.1575	0.206091
2.07833	0.0198	0.105568	2.075	0.0557	0.155132	2.08222	0.0882	0.0830112	2.07639	0.0546	0.0891907	2.07444	0.1571	0.206121
2.07972	0.0206	0.105583	2.07639	0.0568	0.155053	2.08361	0.0874	0.08306	2.07806	0.0535	0.0891806	2.07583	0.1563	0.206151
2.08111	0.0209	0.105597	2.07778	0.0564	0.154973	2.085	0.0872	0.0831085	2.07944	0.0525	0.0891698	2.07722	0.1564	0.20618
2.0825	0.0212	0.10561	2.07917	0.0567	0.154894	2.08639	0.0869	0.083157	2.08083	0.0514	0.0891585	2.07861	0.1565	0.206209
2.08389	0.0213	0.105623	2.08056	0.0556	0.154813	2.08778	0.0865	0.083205	2.08222	0.0523	0.0891467	2.08	0.1566	0.206237
2.08528	0.0216	0.10562	2.08194	0.0559	0.154732	2.08917	0.087	0.0832541	2.08361	0.0508	0.0891346	2.08139	0.1572	0.206265
2.08667	0.0216	0.105615	2.08333	0.0566	0.15465	2.09056	0.0864	0.0833037	2.085	0.0501	0.0891221	2.08278	0.1576	0.206292
2.08806	0.021	0.105609	2.08472	0.0574	0.154567	2.09222	0.0849	0.0833526	2.08639	0.0496	0.0891093	2.08417	0.1588	0.206319
2.08944	0.0217	0.105603	2.08611	0.0574	0.154483	2.09361	0.0869	0.0834007	2.08778	0.0507	0.089096	2.08583	0.159	0.206347
2.09083	0.0212	0.105596	2.0875	0.0581	0.154399	2.095	0.0868	0.0834489	2.08917	0.0498	0.0890824	2.08722	0.1595	0.206374
2.09222	0.0212	0.105588	2.08889	0.0577	0.154315	2.09639	0.087	0.0834959	2.09056	0.0491	0.089068	2.08861	0.16	0.206401
2.09361	0.0213	0.105579	2.09028	0.0573	0.15423	2.09778	0.0875	0.0835426	2.09194	0.0478	0.0890526	2.09	0.1602	0.206427
2.095	0.0274	0.105569	2.09167	0.0609	0.154145	2.09917	0.1016	0.0835886	2.09333	0.0154	0.0890369	2.09139	0.1701	0.206454
2.09639	0.0292	0.105557	2.09306	0.064	0.154059	2.10056	0.1027	0.083634	2.09472	0.0142	0.0890203	2.09278	0.1691	0.20648
2.09778	0.0308	0.105544	2.09472	0.0641	0.153973	2.10194	0.1021	0.0836785	2.09611	0.0129	0.089003	2.09417	0.1687	0.206505
2.09917	0.0302	0.105529	2.09611	0.0652	0.153886	2.10333	0.1022	0.0837231	2.0975	0.0123	0.0889854	2.09556	0.1659	0.206532
2.10056	0.0325	0.105514	2.0975	0.064	0.153799	2.10472	0.103	0.0837685	2.09889	0.013	0.0889682	2.09694	0.1664	0.206558
2.10194	0.0347	0.105499	2.09889	0.0655	0.153711	2.10611	0.1024	0.0838141	2.10028	0.0147	0.0889509	2.09833	0.1663	0.206583
2.10333	0.0352	0.105484	2.10028	0.0653	0.153623	2.1075	0.1017	0.0838582	2.10167	0.0144	0.0889336	2.09972	0.1679	0.206609
2.10472	0.0367	0.105468	2.10167	0.0659	0.153535	2.10889	0.0999	0.0839028	2.10306	0.0155	0.0889152	2.10111	0.1671	0.206633
2.10639	0.0377	0.105453	2.10306	0.0653	0.153448	2.11028	0.0977	0.0839477	2.10444	0.016	0.0888968	2.1025	0.1679	0.206658
2.10778	0.0363	0.105437	2.10444	0.0658	0.15336	2.11167	0.0972	0.0839924	2.10583	0.0165	0.0888776	2.10389	0.1692	0.206674
2.10917	0.0366	0.105419	2.10583	0.0683	0.153272	2.11306	0.0965	0.0840367	2.10722	0.0156	0.0888585	2.10528	0.1691	0.206689
2.11056	0.0394	0.105401	2.10722	0.0684	0.153183	2.11444	0.0954	0.0840805	2.10861	0.0174	0.0888396	2.10667	0.171	0.206704
2.11194	0.0369	0.105383	2.10861	0.0675	0.153094	2.11583	0.0995	0.0841245	2.11	0.017	0.0888208	2.10806	0.1711	0.206719
2.11333	0.0378	0.105364	2.11	0.0672	0.153003	2.11722	0.097	0.0841682	2.11139	0.0173	0.088802	2.10944	0.171	0.206733
2.11472	0.0365	0.105344	2.11139	0.0691	0.152913	2.11861	0.0976	0.0842121	2.11278	0.0174	0.0887827	2.11083	0.1715	0.206749
2.11611	0.0355	0.105323	2.11278	0.0713	0.152821	2.12	0.0944	0.0842572	2.11417	0.0181	0.0887637	2.11222	0.1706	0.206764
2.1175	0.0358	0.105301	2.11417	0.071	0.152729	2.12139	0.0916	0.0843019	2.11556	0.0183	0.0887443	2.11361	0.1684	0.206779
2.11889	0.0352	0.105278	2.11556	0.0701	0.152637	2.12278	0.0929	0.0843459	2.11694	0.0177	0.0887251	2.115	0.1665	0.206794
2.12028	0.0361	0.105255	2.11694	0.0704	0.152544	2.12444	0.0911	0.0843897	2.11833	0.0181	0.0887056	2.11639	0.1679	0.206809
2.12167	0.0336	0.10523	2.11833	0.0708	0.15245	2.12583	0.0924	0.0844334	2.11972	0.0194	0.0886859	2.11778	0.1674	0.206823
2.12306	0.0314	0.105204	2.11972	0.0696	0.152357	2.12722	0.0917	0.0844759	2.12111	0.0197	0.0886661	2.11917	0.1679	0.206837
2.12444	0.031	0.105177	2.12111	0.0686	0.152263	2.12861	0.0939	0.0845186	2.1225	0.0189	0.0886455	2.12056	0.1678	0.20685
2.12583	0.0316	0.105149	2.1225	0.0706	0.152169	2.13	0.0905	0.0845616	2.12389	0.0192	0.0886248	2.12194	0.168	0.206864
2.12722	0.0316	0.105119	2.12389	0.0711	0.152074	2.13139	0.0902	0.084606	2.12528	0.0181	0.0886031	2.12333	0.169	0.206878
2.12861	0.0323	0.105089	2.12528	0.0699	0.151978	2.13278	0.0901	0.0846505	2.12667	0.0201	0.0885805	2.12472	0.1685	0.206892
2.13	0.0329	0.105057	2.12667	0.072	0.151883	2.13417	0.0889	0.0846933	2.12806	0.0207	0.0885579	2.12611	0.1699	0.206906
2.13139	0.0331	0.105025	2.12806	0.0729	0.151788	2.13556	0.0889	0.0847359	2.12944	0.0201	0.0885351	2.1275	0.1702	0.20692
2.13278	0.0333	0.104991	2.12944	0.0744	0.151692	2.13694	0.0904	0.0847785	2.13083	0.0204	0.0885113	2.12889	0.1695	0.206934
2.13417	0.0346	0.104957	2.13083	0.0756	0.151596	2.13833	0.0928	0.0848211	2.13222	0.0207	0.0884872	2.13028	0.1695	0.206948
2.13556	0.0327	0.104921	2.13222	0.0753	0.1515	2.13972	0.0911	0.084864	2.13361	0.0195	0.0884627	2.13167	0.1683	0.206962
2.13694	0.0314	0.104885	2.13361	0.0772	0.151405	2.14111	0.0901	0.084906	2.13528	0.0198	0.0884376	2.13306	0.1682	0.206977
2.13833	0.0305	0.104846	2.135	0.0764	0.151309	2.1425	0.0898	0.0849476	2.13667	0.0195	0.0884123	2.13444	0.1681	0.206993
2.14	0.0285	0.104807	2.13639	0.0782	0.151213	2.14389	0.0881	0.0849883	2.13806	0.0203	0.088387	2.13583	0.1681	0.207008
2.14139	0.0274	0.104766	2.13778	0.079	0.151115	2.14528	0.0892	0.0850301	2.13944	0.0211	0.0883612	2.13722	0.1662	0.207023
2.14278	0.0275	0.104725	2.13917	0.0784	0.151016	2.14667	0.0868	0.0850714	2.14083	0.0218	0.0883352	2.13889	0.1667	0.207038
2.14417	0.0309	0.104684	2.14056	0.0801	0.150917	2.14806	0.0891	0.0851127	2.14222	0.023	0.0883088	2.14028	0.1677	0.207052
2.14556	0.0293	0.10464	2.14194	0.0801	0.150818	2.14944	0.0896	0.0851542	2.14361	0.0221	0.0882828	2.14167	0.1672	0.207067
2.14694	0.0309	0.104594	2.14333	0.0809	0.150719	2.15083	0.0893	0.085196	2.145	0.0228	0.0882571	2.14306	0.1675	0.207082
2.14833	0.0336	0.104548	2.14472	0.0793	0.150619	2.15222	0.0871	0.0852385	2.14639	0.0234	0.0882306	2.14444	0.1683	0.207098
2.14972	0.0335	0.104502	2.14611	0.0789	0.150519	2.15361	0.0871	0.0852811	2.14778	0.023	0.0882037	2.14583	0.1698	0.207113
2.15111	0.0315	0.104454	2.1475	0.08	0.150419	2.155	0.0865	0.0853232	2.14917	0.0215	0.088177	2.14722	0.1696	0.207129
2.1525	0.0328	0.104405	2.14889	0.0811	0.150318	2.15667	0.0854	0.0853651	2.15056	0.0209	0.0881496	2.14861	0.1697	0.207146
2.15389	0.0313	0.104355	2.15028	0.0805	0.150217	2.15806	0.0858	0.0854063	2.15194	0.0204	0.088122	2.15	0.17	0.207163
2.15528	0.0333	0.104304	2.15167	0.0807	0.150116	2.15944	0.0835	0.0854487	2.15333	0.0199	0.0880943	2.15139	0.1715	0.20718
2.15667	0.0363	0.104252	2.15306	0.0817	0.150015	2.16083	0.0838	0.0854913	2.15472	0.0197	0.0880663	2.15278	0.1725	0.207197
2.15806	0.0384	0.104199	2.15444	0.0811	0.149915	2.16222	0.0835	0.0855329	2.15611	0.0202	0.088038	2.15417	0.173	0.207214
2.15944	0.0376	0.104144	2.15611	0.0816	0.149815	2.16361	0.0829	0.085574	2.1575	0.02	0.0880093	2.15556	0.1724	0.20723
2.16083	0.0399	0.104089	2.1575	0.0812	0.149714	2.165	0.0834	0.085616	2.15889	0.0208	0.0879805	2.15694	0.1733	0.207248
2.16222	0.0406	0.104032	2.15889	0.0819	0.149613	2.16639	0.0835	0.0856578	2.16028	0.0206	0.0879519	2.15833	0.1739	0.207266
2.16361	0.0401	0.103975	2.16028	0.0812	0.149511	2.16778	0.0803	0.0856992	2.16167	0.021	0.0879227	2.15972	0.1748	0.207283
2.165	0.0403	0.103916	2.16167	0.0809	0.14941	2.16917	0.0808	0.0857403	2.16306	0.0212	0.0878934	2.16111	0.1751	0.207301
2.16639	0.042	0.103857	2.16306	0.0835	0.149309	2.17056	0.0822	0.0857811	2.16444	0.0208	0.0878639	2.1625	0.1748	0.207319
2.16778	0.0413	0.103797	2.16444	0.0834	0.149207	2.17194	0.0823	0.0858223	2.16583	0.021	0.0878343	2.16389	0.1747	0.207335
2.16917	0.043	0.103736	2.16583	0.0829	0.149105	2.17333	0.0815	0.0858635	2.16722	0.0208	0.0878044	2.16528	0.1743	0.207352
2.17056	0.0438	0.103674	2.16722	0.0841	0.149003	2.17472	0.0813	0.0859049	2.16861	0.0191	0.0877741	2.16667	0.1745	0.20737
2.17194	0.0455	0.103611	2.16861	0.0829	0.1489	2.17611	0.0769	0.0859447	2.17	0.02	0.0877438	2.16806	0.1733	0.207389
2.17361	0.0469	0.103547	2.17	0.0823	0.148796	2.1775	0.0774	0.0859856	2.17139	0.0184	0.0877129	2.16944	0.1723	0.207407
2.175	0.0476	0.103483	2.17139	0.0832	0.148693	2.17889	0.0744	0.0860257	2.17278	0.0189	0.0876821	2.17083	0.1713	0.207426
2.17639	0.0476	0.103418	2.17278	0.0838	0.148589	2.18028	0.0723	0.0860657	2.17417	0.0188	0.0876517	2.17222	0.1731	0.207445
2.17778	0.0471	0.103351	2.17417	0.0845	0.148485	2.18167	0.0696	0.0861045	2.17556	0.0184	0.0876221	2.17361	0.1741	0.207464
2.17917	0.049	0.103283	2.17556	0.086	0.14838	2.18306	0.0697	0.0861431	2.17694	0.0188	0.0875928	2.175	0.173	0.207483
2.18056	0.047	0.103214	2.17694	0.0867	0.148276	2.18444	0.0685	0.0861816	2.17833	0.02	0.0875637	2.17639	0.1731	0.207502
2.18194	0.0477	0.103144	2.17833	0.0853	0.148171	2.18583	0.0672	0.0862207	2.17972	0.0197	0.0875347	2.17778	0.1739	0.207522
2.18333	0.048	0.103073	2.17972	0.0866	0.148066	2.18722	0.0696	0.08626	2.18111	0.019	0.0875058	2.17917	0.1752	0.207541
2.18472	0.0464	0.103002	2.18111	0.0856	0.147961	2.18889	0.071	0.0862995	2.1825	0.0205	0.0874768	2.18056	0.1768	0.207561
2.18611	0.0457	0.102929	2.1825	0.0865	0.147857	2.19028	0.0713	0.0863389	2.18389	0.0194	0.0874489	2.18194	0.1744	0.20758
2.1875	0.0454	0.102853	2.18389	0.0872	0.147752	2.19167	0.0703	0.0863783	2.18528	0.0193	0.0874215	2.18333	0.1762	0.207599
2.18889	0.0459	0.102778	2.18528	0.0872	0.147647	2.19306	0.0699	0.0864181	2.18667	0.0189	0.0873948	2.18472	0.1755	0.207619
2.19028	0.0467	0.102701	2.18667	0.0869	0.147543	2.19444	0.069	0.0864573	2.18806	0.0194	0.0873686	2.18611	0.1768	0.20764
2.19167	0.0482	0.102623	2.18806	0.0866	0.147437	2.19583	0.0711	0.0864969	2.18944	0.0192	0.0873433	2.1875	0.1744	0.207662
2.19306	0.0506	0.102545	2.18944	0.0855	0.147333	2.19722	0.0711	0.0865362	2.19111	0.0179	0.0873186	2.18917	0.1737	0.207684
2.19444	0.0537	0.102465	2.19083	0.0851	0.147228	2.19861	0.0701	0.0865738	2.1925	0.0182	0.087295	2.19056	0.1729	0.207707
2.19583	0.0515	0.102384	2.19222	0.0858	0.147123	2.2	0.0695	0.0866116	2.19389	0.0183	0.0872702	2.19194	0.1726	0.20773
2.19722	0.0545	0.102302	2.19361	0.0866	0.147019	2.20139	0.0691	0.086649	2.19528	0.0192	0.0872457	2.19333	0.1725	0.207754
2.19861	0.0563	0.10222	2.195	0.0862	0.146914	2.20278	0.0697	0.0866861	2.19667	0.0189	0.0872216	2.19472	0.1736	0.207777
2.2	0.0549	0.102137	2.19639	0.0873	0.146809	2.20417	0.0669	0.0867229	2.19806	0.0188	0.0871973	2.19611	0.174	0.2078
2.20139	0.0535	0.102052	2.19778	0.0879	0.146704	2.20556	0.0653	0.0867596	2.19944	0.0186	0.0871733	2.1975	0.1719	0.207823
2.20278	0.055	0.101967	2.19917	0.0874	0.146599	2.20694	0.0637	0.0867959	2.20083	0.0185	0.0871495	2.19889	0.172	0.207846
2.20417	0.0549	0.101879	2.20056	0.0878	0.146494	2.20833	0.0656	0.0868321	2.20222	0.0181	0.0871263	2.20028	0.1726	0.20787
2.20556	0.0549	0.10179	2.20194	0.0877	0.146389	2.20972	0.0635	0.0868681	2.20361	0.0179	0.0871031	2.20167	0.1724	0.207894
2.20694	0.0546	0.101699	2.20333	0.0897	0.146284	2.21111	0.0623	0.0869054	2.205	0.0186	0.0870808	2.20306	0.1707	0.207918
2.20833	0.0574	0.101607	2.20472	0.0911	0.146179	2.2125	0.0608	0.0869429	2.20639	0.017	0.0870591	2.20444	0.1686	0.207942
2.20972	0.0593	0.101513	2.20611	0.0908	0.146074	2.21389	0.0596	0.0869796	2.20778	0.0166	0.0870371	2.20583	0.1664	0.207967
2.21111	0.061	0.101419	2.2075	0.092	0.145969	2.21528	0.0582	0.0870171	2.20917	0.0156	0.0870159	2.20722	0.1656	0.207992
2.21278	0.0596	0.101324	2.20889	0.093	0.145865	2.21667	0.0577	0.0870546	2.21056	0.0159	0.0869949	2.20861	0.1672	0.208017
2.21417	0.0587	0.101228	2.21028	0.0926	0.14576	2.21806	0.0562	0.0870913	2.21194	0.0173	0.0869746	2.21	0.1665	0.208042
2.21556	0.0592	0.101131	2.21167	0.0925	0.145656	2.21944	0.0538	0.0871287	2.21333	0.0173	0.0869545	2.21139	0.166	0.208067
2.21694	0.0611	0.101033	2.21306	0.092	0.145552	2.22083	0.0527	0.0871658	2.21472	0.0167	0.0869348	2.21278	0.1651	0.208092
2.21833	0.06	0.100933	2.21444	0.0933	0.145449	2.22222	0.0519	0.0872034	2.21611	0.0173	0.0869155	2.21417	0.167	0.208117
2.21972	0.0627	0.10083	2.21583	0.0948	0.145344	2.22389	0.0537	0.0872418	2.2175	0.0181	0.0868965	2.21556	0.1671	0.208142
2.22111	0.0617	0.100726	2.2175	0.0943	0.14524	2.22528	0.0535	0.08728	2.21889	0.0183	0.0868773	2.21694	0.1681	0.208167
2.2225	0.0632	0.100619	2.21889	0.0948	0.145136	2.22667	0.0547	0.0873183	2.22028	0.0181	0.0868582	2.21833	0.169	0.208192
2.22389	0.0625	0.10051	2.22028	0.0936	0.145032	2.22806	0.055	0.0873566	2.22167	0.0188	0.0868396	2.21972	0.1676	0.208218
2.22528	0.0614	0.100401	2.22167	0.0946	0.144928	2.22944	0.0545	0.087395	2.22306	0.0195	0.0868215	2.22111	0.1668	0.208243
2.22667	0.0595	0.10029	2.22306	0.0945	0.144824	2.23083	0.0551	0.0874329	2.22444	0.0195	0.0868041	2.2225	0.1673	0.20827
2.22806	0.0592	0.100179	2.22444	0.0951	0.144721	2.23222	0.0562	0.0874709	2.22583	0.0199	0.0867873	2.22389	0.1662	0.208296
2.22944	0.0588	0.100065	2.22583	0.0931	0.144617	2.23361	0.0562	0.0875088	2.22722	0.0198	0.0867708	2.22528	0.1668	0.208323
2.23083	0.0577	0.0999499	2.22722	0.0929	0.144514	2.235	0.0552	0.087548	2.22861	0.0193	0.0867544	2.22667	0.1674	0.20835
2.23222	0.0573	0.0998331	2.22861	0.0908	0.144411	2.23639	0.0544	0.0875865	2.23	0.0201	0.0867382	2.22806	0.1665	0.208377
2.23361	0.0563	0.099714	2.23	0.0922	0.144308	2.23778	0.0519	0.0876249	2.23139	0.0216	0.0867217	2.22944	0.1667	0.208405
2.235	0.0583	0.0995931	2.23139	0.0947	0.144205	2.23917	0.0511	0.087663	2.23278	0.022	0.0867058	2.23083	0.1659	0.208432
2.23639	0.0576	0.0994721	2.23278	0.0943	0.144102	2.24056	0.0517	0.0877013	2.23417	0.0223	0.0866904	2.23222	0.1654	0.208461
2.23778	0.0582	0.0993497	2.23417	0.0945	0.143999	2.24194	0.0526	0.0877396	2.23556	0.0228	0.0866757	2.23361	0.1659	0.208489
2.23917	0.0575	0.0992265	2.23556	0.093	0.143897	2.24333	0.0526	0.0877769	2.23694	0.0234	0.0866614	2.235	0.1656	0.208518
2.24056	0.0582	0.0991015	2.23694	0.0934	0.143795	2.24472	0.0536	0.0878136	2.23833	0.0225	0.0866471	2.23639	0.1657	0.208546
2.24194	0.0586	0.0989749	2.23833	0.0945	0.143694	2.24611	0.0532	0.0878501	2.23972	0.0241	0.0866335	2.23778	0.1681	0.208575
2.24333	0.057	0.0988472	2.23972	0.0924	0.143593	2.2475	0.0533	0.0878862	2.24111	0.0246	0.0866205	2.23917	0.1685	0.208603
2.24472	0.0566	0.0987188	2.24111	0.0929	0.143493	2.24889	0.0549	0.0879225	2.2425	0.0245	0.0866082	2.24056	0.1689	0.208631
2.24611	0.0583	0.09859	2.2425	0.0942	0.143395	2.25028	0.0545	0.0879579	2.24389	0.0248	0.0865965	2.24194	0.1672	0.208659
2.2475	0.0588	0.098461	2.24389	0.095	0.143297	2.25167	0.0561	0.0879935	2.24528	0.0253	0.0865855	2.24333	0.1689	0.208687
2.24889	0.0596	0.0983317	2.24528	0.0937	0.143198	2.25306	0.0534	0.0880277	2.24667	0.0238	0.086575	2.24472	0.1695	0.208715
2.25056	0.0592	0.0982018	2.24667	0.095	0.1431	2.25444	0.0526	0.0880616	2.24806	0.0241	0.0865649	2.24611	0.1703	0.208742
2.25194	0.0596	0.0980717	2.24806	0.0961	0.143001	2.25583	0.0543	0.0880951	2.24972	0.0254	0.0865549	2.2475	0.1697	0.208769
2.25333	0.06	0.0979406	2.24944	0.0976	0.142903	2.2575	0.0554	0.0881279	2.25111	0.0253	0.0865455	2.24889	0.1691	0.208796
2.25472	0.0602	0.0978094	2.25083	0.0983	0.142803	2.25889	0.0551	0.0881598	2.2525	0.025	0.0865367	2.25056	0.169	0.208823
2.25611	0.0589	0.0976764	2.25222	0.0988	0.142704	2.26028	0.0567	0.088193	2.25389	0.0264	0.0865289	2.25194	0.1689	0.208851
2.2575	0.0584	0.0975419	2.25361	0.1001	0.142606	2.26167	0.06	0.0882256	2.25528	0.0274	0.086521	2.25333	0.1683	0.208879
2.25889	0.0583	0.0974068	2.255	0.1005	0.142508	2.26306	0.061	0.0882595	2.25667	0.0281	0.0865136	2.25472	0.1681	0.208906
2.26028	0.0598	0.0972705	2.25639	0.0998	0.14241	2.26444	0.0611	0.0882933	2.25806	0.0264	0.0865065	2.25611	0.1696	0.208933
2.26167	0.0594	0.0971339	2.25778	0.1002	0.142311	2.26583	0.062	0.088326	2.25944	0.027	0.0864989	2.2575	0.1706	0.208961
2.26306	0.0601	0.0969963	2.25917	0.1011	0.142212	2.26722	0.0621	0.0883588	2.26083	0.0254	0.0864913	2.25889	0.1693	0.208988
2.26444	0.0596	0.0968584	2.26056	0.1015	0.142113	2.26861	0.0648	0.088392	2.26222	0.0264	0.0864845	2.26028	0.1703	0.209015
2.26583	0.0613	0.0967192	2.26194	0.1005	0.142015	2.27	0.0662	0.0884251	2.26361	0.027	0.0864779	2.26167	0.1712	0.209043
2.26722	0.0608	0.0965806	2.26333	0.1002	0.141917	2.27139	0.0659	0.0884587	2.265	0.0269	0.0864719	2.26306	0.172	0.209072
2.26861	0.0608	0.09644	2.26472	0.1015	0.141819	2.27278	0.0674	0.0884919	2.26639	0.0266	0.0864664	2.26444	0.1728	0.209101
2.27	0.0611	0.0962976	2.26611	0.1014	0.141721	2.27417	0.0681	0.0885259	2.26778	0.0271	0.0864619	2.26583	0.1723	0.209129
2.27139	0.0604	0.0961551	2.2675	0.1032	0.141624	2.27556	0.0692	0.0885599	2.26917	0.0266	0.0864578	2.26722	0.1714	0.209158
2.27278	0.0613	0.0960115	2.26889	0.1033	0.141526	2.27694	0.0698	0.0885956	2.27056	0.0273	0.0864536	2.26861	0.1702	0.209186
2.27417	0.0622	0.0958677	2.27028	0.1029	0.14143	2.27833	0.0712	0.0886319	2.27194	0.0273	0.08645	2.27	0.1714	0.209215
2.27556	0.0617	0.0957247	2.27167	0.1027	0.141334	2.27972	0.0741	0.0886692	2.27333	0.028	0.0864471	2.27139	0.1707	0.209243
2.27694	0.0623	0.0955821	2.27306	0.103	0.141238	2.28111	0.0753	0.0887064	2.27472	0.0277	0.0864447	2.27278	0.1711	0.209272
2.27833	0.062	0.0954389	2.27444	0.1039	0.141142	2.2825	0.0775	0.0887443	2.27611	0.0292	0.0864428	2.27417	0.1728	0.209301
2.27972	0.0621	0.0952951	2.27583	0.1032	0.141046	2.28389	0.0779	0.0887828	2.2775	0.0293	0.0864412	2.27556	0.1717	0.20933
2.28111	0.0618	0.0951495	2.27722	0.1041	0.14095	2.28528	0.0783	0.0888217	2.27889	0.0298	0.0864402	2.27694	0.1739	0.209358
2.2825	0.0623	0.095003	2.27889	0.1044	0.140853	2.28667	0.0802	0.0888609	2.28028	0.0298	0.0864399	2.27833	0.1738	0.209387
2.28389	0.0631	0.0948546	2.28028	0.1046	0.140756	2.28806	0.0777	0.0889	2.28167	0.0296	0.08644	2.27972	0.1741	0.209416
2.28528	0.0626	0.0947071	2.28167	0.1053	0.14066	2.28944	0.0771	0.0889395	2.28306	0.0304	0.0864408	2.28111	0.1771	0.209445
2.28667	0.0633	0.0945591	2.28306	0.1055	0.140563	2.29083	0.0772	0.0889788	2.28444	0.0307	0.0864422	2.2825	0.1762	0.209473
2.28806	0.0614	0.0944101	2.28444	0.1067	0.140465	2.29222	0.0793	0.0890171	2.28583	0.0314	0.0864435	2.28389	0.1752	0.209502
2.28972	0.0616	0.0942607	2.28583	0.1067	0.140368	2.29361	0.0774	0.0890555	2.28722	0.0316	0.0864449	2.28528	0.1774	0.20953
2.29111	0.0607	0.0941114	2.28722	0.1065	0.140271	2.29528	0.0764	0.089094	2.28861	0.0322	0.0864472	2.28667	0.1778	0.209558
2.2925	0.0604	0.0939618	2.28861	0.1078	0.140174	2.29667	0.0768	0.0891322	2.29	0.0335	0.08645	2.28806	0.1772	0.209586
2.29389	0.0596	0.093812	2.29	0.1085	0.140078	2.29806	0.0745	0.0891715	2.29139	0.0324	0.0864521	2.28944	0.1775	0.209613
2.29528	0.0591	0.0936612	2.29139	0.1098	0.139981	2.29944	0.0745	0.0892111	2.29278	0.033	0.0864541	2.29083	0.1773	0.20964
2.29667	0.0599	0.0935108	2.29278	0.1094	0.139885	2.30083	0.0742	0.0892497	2.29417	0.0316	0.086457	2.29222	0.1766	0.209666
2.29806	0.0593	0.0933599	2.29417	0.112	0.139789	2.30222	0.0746	0.0892883	2.29556	0.0329	0.0864602	2.29361	0.1763	0.209692
2.29944	0.0591	0.0932075	2.29556	0.1122	0.139692	2.30361	0.0726	0.0893266	2.29694	0.0349	0.0864639	2.295	0.176	0.209718
2.30083	0.0593	0.0930534	2.29694	0.1111	0.139596	2.305	0.07	0.089365	2.29833	0.0359	0.086468	2.29639	0.1756	0.209743
2.30222	0.0593	0.0928992	2.29833	0.1109	0.1395	2.30639	0.0694	0.0894028	2.29972	0.036	0.086472	2.29778	0.1763	0.209769
2.30361	0.0592	0.0927441	2.29972	0.1123	0.139403	2.30778	0.0697	0.0894407	2.30111	0.0355	0.0864764	2.29917	0.1774	0.209795
2.305	0.0586	0.0925891	2.30111	0.1118	0.139306	2.30917	0.0659	0.0894795	2.3025	0.0365	0.086481	2.30056	0.1765	0.209821
2.30639	0.0585	0.0924336	2.3025	0.1139	0.13921	2.31056	0.0664	0.0895185	2.30389	0.0352	0.086486	2.30194	0.1768	0.209847
2.30778	0.0589	0.0922787	2.30389	0.1127	0.139116	2.31194	0.0677	0.0895585	2.30528	0.0362	0.0864913	2.30333	0.1792	0.209873
2.30917	0.0597	0.0921224	2.30528	0.113	0.139021	2.31333	0.0667	0.0895986	2.30694	0.0361	0.0864969	2.305	0.1796	0.209899
2.31056	0.0591	0.0919671	2.30667	0.1129	0.138926	2.31472	0.0671	0.0896383	2.30833	0.036	0.0865031	2.30639	0.1797	0.209925
2.31194	0.0604	0.0918115	2.30806	0.1154	0.138832	2.31611	0.0682	0.089679	2.30972	0.0361	0.0865099	2.30778	0.1787	0.209952
2.31333	0.0597	0.0916556	2.30944	0.1145	0.138737	2.3175	0.0677	0.0897193	2.31111	0.0354	0.0865179	2.30917	0.1794	0.209979
2.31472	0.0602	0.0914987	2.31083	0.1146	0.138643	2.31889	0.0668	0.089759	2.3125	0.0357	0.0865267	2.31056	0.1808	0.210007
2.31611	0.0602	0.0913413	2.31222	0.1146	0.138551	2.32028	0.0681	0.0897971	2.31389	0.0358	0.086536	2.31194	0.1823	0.210035
2.3175	0.061	0.0911832	2.31361	0.1148	0.138459	2.32167	0.0682	0.0898352	2.31528	0.0357	0.0865456	2.31333	0.1832	0.210062
2.31889	0.0596	0.0910255	2.315	0.1138	0.138368	2.32306	0.0664	0.0898737	2.31667	0.0348	0.0865553	2.31472	0.1839	0.210089
2.32028	0.0593	0.0908669	2.31639	0.1125	0.138276	2.32444	0.0658	0.0899112	2.31806	0.034	0.086565	2.31611	0.184	0.210115
2.32167	0.0585	0.0907088	2.31778	0.111	0.138184	2.32583	0.0675	0.0899481	2.31944	0.0345	0.0865754	2.3175	0.1832	0.21014
2.32306	0.0588	0.090551	2.31917	0.1126	0.138093	2.32722	0.0676	0.0899844	2.32083	0.0338	0.086586	2.31889	0.1834	0.210167
2.32444	0.0578	0.0903927	2.32056	0.1115	0.138002	2.32861	0.0684	0.0900205	2.32222	0.0339	0.0865968	2.32028	0.1831	0.210193
2.32611	0.0576	0.090234	2.32194	0.112	0.137912	2.33	0.0687	0.0900566	2.32361	0.0335	0.0866078	2.32167	0.1834	0.21022
2.3275	0.0591	0.0900743	2.32333	0.1124	0.137823	2.33139	0.0716	0.090093	2.325	0.0336	0.0866199	2.32306	0.1839	0.210248
2.32889	0.0576	0.0899152	2.32472	0.1116	0.137734	2.33278	0.0703	0.090128	2.32639	0.0337	0.0866323	2.32444	0.1827	0.210276
2.33028	0.0569	0.0897558	2.32611	0.1103	0.137646	2.33417	0.0711	0.0901627	2.32778	0.0326	0.0866453	2.32583	0.1831	0.210304
2.33167	0.0576	0.0895965	2.3275	0.1119	0.137558	2.33583	0.0693	0.0901964	2.32917	0.0343	0.0866587	2.32722	0.1837	0.210333
2.33306	0.0574	0.089437	2.32889	0.1121	0.13747	2.33722	0.07	0.0902299	2.33056	0.0343	0.0866725	2.32861	0.1848	0.210363
2.33444	0.0569	0.0892778	2.33028	0.1134	0.137382	2.33861	0.0703	0.0902633	2.33194	0.0339	0.0866863	2.33	0.1847	0.210393
2.33583	0.0576	0.0891182	2.33167	0.1156	0.137295	2.34	0.07	0.0902973	2.33333	0.0335	0.0867005	2.33139	0.1841	0.210422
2.33722	0.0583	0.0889582	2.33306	0.1148	0.137207	2.34139	0.0685	0.0903303	2.33472	0.0328	0.0867144	2.33278	0.183	0.210452
2.33861	0.0575	0.0887978	2.33444	0.1173	0.137119	2.34278	0.0686	0.0903634	2.33611	0.0336	0.0867287	2.33417	0.1832	0.210482
2.34	0.059	0.0886376	2.33583	0.1164	0.137032	2.34417	0.0679	0.0903962	2.3375	0.0324	0.0867432	2.33556	0.1831	0.210511
2.34139	0.0581	0.0884775	2.33722	0.1171	0.136944	2.34556	0.0676	0.0904287	2.33889	0.0336	0.0867577	2.33694	0.1837	0.21054
2.34278	0.0593	0.0883169	2.33889	0.1159	0.136858	2.34694	0.0655	0.0904606	2.34028	0.034	0.086773	2.33833	0.1832	0.21057
2.34417	0.0615	0.0881556	2.34028	0.1174	0.136772	2.34833	0.0649	0.0904923	2.34167	0.0335	0.0867889	2.33972	0.1817	0.210601
2.34556	0.0622	0.087995	2.34167	0.1171	0.136687	2.34972	0.0645	0.0905248	2.34306	0.034	0.0868054	2.34111	0.1828	0.210633
2.34694	0.0599	0.0878341	2.34306	0.1178	0.136602	2.35111	0.0644	0.0905565	2.34444	0.0338	0.0868225	2.3425	0.1826	0.210665
2.34833	0.0613	0.087673	2.34444	0.1176	0.136518	2.3525	0.0658	0.0905884	2.34583	0.0331	0.0868396	2.34389	0.1839	0.210698
2.34972	0.0617	0.0875117	2.34583	0.1172	0.136434	2.35389	0.0658	0.0906197	2.34722	0.0341	0.0868576	2.34528	0.1849	0.210731
2.35111	0.0614	0.0873501	2.34722	0.1169	0.13635	2.35528	0.0679	0.0906508	2.34861	0.0342	0.0868764	2.34667	0.1844	0.210764
2.3525	0.0569	0.0871887	2.34861	0.1159	0.136268	2.35667	0.0664	0.0906808	2.35	0.0333	0.0868957	2.34806	0.1865	0.210797
2.35389	0.0561	0.0870273	2.35	0.1162	0.136186	2.35806	0.0653	0.0907104	2.35139	0.0337	0.0869154	2.34944	0.1862	0.21083
2.35528	0.0533	0.0868671	2.35139	0.1166	0.136105	2.35944	0.0653	0.0907408	2.35278	0.0343	0.0869355	2.35083	0.1862	0.210864
2.35667	0.0517	0.0867069	2.35278	0.1155	0.136024	2.36083	0.0658	0.0907703	2.35417	0.0343	0.0869559	2.35222	0.1855	0.210898
2.35806	0.052	0.0865465	2.35417	0.1155	0.135945	2.36222	0.0666	0.0907995	2.35556	0.0346	0.086977	2.35361	0.186	0.210933
2.35944	0.0533	0.0863851	2.35556	0.1154	0.135866	2.36361	0.0658	0.090829	2.35694	0.0342	0.0869994	2.355	0.1867	0.210967
2.36083	0.0526	0.0862238	2.35694	0.115	0.135788	2.365	0.0649	0.0908589	2.35833	0.0336	0.087022	2.35639	0.187	0.211002
2.3625	0.0554	0.0860624	2.35833	0.1168	0.13571	2.36639	0.0631	0.0908886	2.35972	0.0334	0.0870451	2.35778	0.1876	0.211037
2.36389	0.0536	0.0859008	2.35972	0.1181	0.135632	2.36778	0.0633	0.0909177	2.36111	0.034	0.0870685	2.35917	0.1881	0.211072
2.36528	0.0547	0.0857396	2.36111	0.1183	0.135555	2.36917	0.0634	0.0909466	2.3625	0.0344	0.0870928	2.36056	0.1886	0.211109
2.36667	0.0556	0.0855778	2.3625	0.1176	0.13548	2.37056	0.0625	0.0909751	2.36417	0.0345	0.0871175	2.36194	0.1926	0.211145
2.36806	0.0546	0.085417	2.36389	0.1175	0.135405	2.37194	0.0639	0.0910036	2.36556	0.0355	0.0871425	2.36333	0.1933	0.211183
2.36944	0.0539	0.085258	2.36528	0.1195	0.135331	2.37361	0.0643	0.0910325	2.36694	0.0364	0.0871678	2.36472	0.1937	0.21122
2.37083	0.0541	0.0850987	2.36667	0.119	0.135257	2.375	0.0652	0.0910616	2.36833	0.0356	0.0871938	2.36611	0.1918	0.211258
2.37222	0.0527	0.0849383	2.36806	0.1199	0.135183	2.37639	0.0664	0.0910901	2.36972	0.036	0.0872213	2.36778	0.1926	0.211297
2.37361	0.0539	0.0847791	2.36944	0.1194	0.135109	2.37778	0.0677	0.0911193	2.37111	0.0345	0.0872496	2.36917	0.1928	0.211336
2.375	0.056	0.0846203	2.37083	0.1203	0.135035	2.37917	0.0663	0.0911492	2.3725	0.0338	0.0872786	2.37056	0.192	0.211375
2.37639	0.0546	0.0844614	2.37222	0.1212	0.134961	2.38056	0.0645	0.0911788	2.37389	0.034	0.087308	2.37194	0.1914	0.211416
2.37778	0.054	0.0843021	2.37361	0.1212	0.134888	2.38194	0.0632	0.0912076	2.37528	0.0346	0.0873374	2.37333	0.191	0.211457
2.37917	0.0517	0.0841421	2.375	0.1207	0.134815	2.38333	0.0639	0.091237	2.37667	0.0348	0.087367	2.37472	0.1911	0.211498
2.38056	0.0523	0.0839826	2.37639	0.1216	0.134743	2.38472	0.0636	0.0912654	2.37806	0.0349	0.0873973	2.37611	0.1902	0.21154
2.38194	0.0505	0.0838224	2.37778	0.1225	0.134672	2.38611	0.0654	0.0912935	2.37944	0.0351	0.0874286	2.3775	0.1906	0.211582
2.38333	0.0485	0.0836622	2.37917	0.1222	0.1346	2.3875	0.0651	0.0913214	2.38083	0.0356	0.0874608	2.37889	0.1927	0.211625
2.38472	0.0493	0.0835028	2.38056	0.1234	0.13453	2.38889	0.0649	0.0913493	2.38222	0.0345	0.0874936	2.38028	0.1922	0.211668
2.38611	0.0512	0.0833439	2.38194	0.1234	0.134459	2.39028	0.0627	0.0913766	2.38361	0.0353	0.0875274	2.38167	0.1908	0.211713
2.3875	0.0501	0.0831857	2.38333	0.1243	0.13439	2.39167	0.0626	0.0914038	2.385	0.0346	0.0875616	2.38306	0.1903	0.211757
2.38889	0.0509	0.0830274	2.38472	0.125	0.134321	2.39306	0.065	0.091431	2.38639	0.0344	0.0875968	2.38444	0.1891	0.211803
2.39028	0.0498	0.0828696	2.38611	0.1266	0.134252	2.39444	0.0642	0.0914579	2.38778	0.0344	0.0876324	2.38583	0.1894	0.211848
2.39167	0.0473	0.0827123	2.3875	0.1258	0.134184	2.39583	0.0635	0.0914851	2.38917	0.0352	0.0876684	2.38722	0.19	0.211894
2.39306	0.0476	0.0825541	2.38889	0.125	0.134117	2.39722	0.064	0.0915112	2.39056	0.0348	0.0877052	2.38861	0.189	0.211941
2.39472	0.0471	0.0823967	2.39028	0.1252	0.134051	2.39861	0.0655	0.0915376	2.39194	0.0352	0.0877423	2.39	0.1884	0.211989
2.39611	0.0472	0.0822381	2.39167	0.1271	0.133984	2.4	0.0654	0.0915625	2.39333	0.035	0.0877803	2.39139	0.1889	0.212036
2.3975	0.0474	0.0820813	2.39306	0.1275	0.133918	2.40139	0.063	0.0915884	2.39472	0.0339	0.0878189	2.39278	0.1885	0.212084
2.39889	0.0455	0.0819248	2.39444	0.1274	0.133852	2.40278	0.063	0.0916125	2.39611	0.0343	0.0878579	2.39417	0.1885	0.212134
2.40028	0.0451	0.0817678	2.39583	0.1276	0.133787	2.40417	0.0623	0.0916358	2.3975	0.0341	0.0878972	2.39556	0.1888	0.212184
2.40167	0.0453	0.0816116	2.39722	0.1292	0.133722	2.40556	0.062	0.0916597	2.39889	0.0337	0.0879377	2.39694	0.1882	0.212234
2.40306	0.0454	0.0814558	2.39861	0.1281	0.133658	2.40694	0.0618	0.0916837	2.40028	0.0337	0.0879788	2.39833	0.189	0.212285
2.40444	0.0444	0.0812998	2.40028	0.1279	0.133594	2.40833	0.0603	0.0917077	2.40167	0.0339	0.0880201	2.39972	0.1892	0.212336
2.40583	0.0441	0.0811443	2.40167	0.1295	0.133531	2.40972	0.0609	0.0917313	2.40306	0.0337	0.0880619	2.40111	0.1891	0.212388
2.40722	0.0442	0.0809899	2.40306	0.1284	0.133468	2.41111	0.0626	0.0917552	2.40444	0.0334	0.0881041	2.4025	0.1891	0.21244
2.40861	0.0443	0.0808345	2.40444	0.1294	0.133405	2.41278	0.0625	0.0917778	2.40583	0.0335	0.088147	2.40389	0.1898	0.212493
2.41	0.0435	0.0806785	2.40583	0.1319	0.133342	2.41417	0.0629	0.0918005	2.40722	0.0349	0.0881912	2.40528	0.1894	0.212546
2.41139	0.0439	0.0805221	2.40722	0.1338	0.13328	2.41556	0.0652	0.0918241	2.40861	0.0339	0.0882368	2.40667	0.1875	0.2126
2.41278	0.0413	0.0803652	2.40861	0.1336	0.133219	2.41694	0.0656	0.0918475	2.41	0.0338	0.0882824	2.40806	0.1874	0.212654
2.41417	0.0424	0.0802093	2.41	0.1331	0.133158	2.41833	0.0648	0.0918707	2.41139	0.034	0.0883286	2.40944	0.187	0.212709
2.41556	0.0418	0.0800539	2.41139	0.1345	0.133098	2.41972	0.0625	0.0918943	2.41278	0.0347	0.0883755	2.41083	0.1872	0.212763
2.41694	0.0429	0.0798986	2.41278	0.1344	0.133038	2.42111	0.0639	0.0919189	2.41417	0.0351	0.0884233	2.41222	0.1871	0.212819
2.41833	0.0434	0.0797435	2.41417	0.1347	0.132977	2.4225	0.0651	0.0919441	2.41556	0.0352	0.088471	2.41361	0.1866	0.212874
2.41972	0.0436	0.0795903	2.41556	0.1359	0.132917	2.42389	0.0666	0.0919686	2.41694	0.035	0.0885192	2.415	0.187	0.212929
2.42111	0.0433	0.0794361	2.41694	0.1387	0.132858	2.42528	0.0693	0.0919931	2.41833	0.0339	0.0885677	2.41639	0.1866	0.212985
2.4225	0.0433	0.079283	2.41833	0.1382	0.132799	2.42667	0.0678	0.0920175	2.41972	0.0349	0.0886168	2.41778	0.1865	0.213041
2.42389	0.044	0.0791296	2.41972	0.1388	0.132741	2.42806	0.069	0.0920411	2.42139	0.035	0.088666	2.41917	0.1864	0.213098
2.42528	0.0455	0.0789774	2.42111	0.14	0.132683	2.42944	0.0703	0.0920658	2.42278	0.0348	0.0887152	2.42056	0.1882	0.213155
2.42667	0.0458	0.0788257	2.4225	0.1404	0.132626	2.43083	0.0734	0.0920902	2.42417	0.035	0.0887643	2.42194	0.1877	0.213213
2.42806	0.0465	0.0786742	2.42389	0.1405	0.132568	2.43222	0.0741	0.092115	2.42556	0.0348	0.0888135	2.42333	0.1892	0.213272
2.42944	0.0468	0.0785239	2.42528	0.1423	0.132512	2.43361	0.0739	0.09214	2.42694	0.0367	0.0888633	2.42472	0.1889	0.213331
2.43111	0.0475	0.0783736	2.42667	0.1404	0.132457	2.435	0.072	0.0921647	2.42833	0.0359	0.0889136	2.42611	0.1894	0.213391
2.4325	0.0474	0.0782231	2.42806	0.1425	0.132401	2.43639	0.0704	0.0921895	2.42972	0.0366	0.0889647	2.4275	0.189	0.213452
2.43389	0.0465	0.0780732	2.42944	0.1434	0.132346	2.43778	0.0709	0.0922144	2.43111	0.0373	0.0890158	2.42889	0.1874	0.213513
2.43528	0.0463	0.0779243	2.43083	0.1454	0.132292	2.43917	0.0708	0.092239	2.4325	0.0383	0.089068	2.43028	0.1871	0.213575
2.43667	0.0462	0.0777759	2.43222	0.1462	0.132238	2.44056	0.0704	0.0922631	2.43389	0.0392	0.0891206	2.43194	0.1887	0.213638
2.43806	0.0453	0.0776279	2.43361	0.1486	0.132186	2.44194	0.0686	0.092288	2.43528	0.039	0.0891729	2.43333	0.1893	0.213701
2.43944	0.0453	0.0774805	2.435	0.1472	0.132133	2.44333	0.069	0.0923133	2.43667	0.0383	0.0892258	2.43472	0.1892	0.213764
2.44083	0.0438	0.0773328	2.43639	0.1472	0.132082	2.44472	0.0699	0.0923387	2.43806	0.0393	0.089279	2.43611	0.1895	0.213827
2.44222	0.0443	0.0771849	2.43778	0.1469	0.132031	2.44611	0.0719	0.0923649	2.43944	0.0394	0.0893322	2.4375	0.1899	0.213889
2.44361	0.0427	0.0770375	2.43917	0.1479	0.13198	2.4475	0.0729	0.0923919	2.44083	0.0396	0.0893859	2.43889	0.1886	0.213952
2.445	0.0424	0.0768907	2.44056	0.148	0.131929	2.44889	0.0732	0.0924171	2.44222	0.0403	0.0894398	2.44028	0.1876	0.214015
2.44639	0.0427	0.076743	2.44194	0.148	0.131877	2.45028	0.0713	0.0924424	2.44361	0.0404	0.0894939	2.44167	0.1871	0.214078
2.44778	0.0429	0.0765964	2.44333	0.1486	0.131826	2.45167	0.0735	0.0924668	2.445	0.0393	0.0895474	2.44306	0.1875	0.214142
2.44917	0.0439	0.0764505	2.44472	0.1488	0.131775	2.45333	0.0712	0.0924914	2.44639	0.0406	0.0896012	2.44444	0.1863	0.214207
2.45056	0.0434	0.0763061	2.44611	0.1472	0.131725	2.45472	0.0688	0.0925158	2.44778	0.0404	0.0896553	2.44583	0.1873	0.214271
2.45194	0.045	0.0761626	2.4475	0.1469	0.131675	2.45611	0.0695	0.0925405	2.44917	0.039	0.0897097	2.44722	0.1865	0.214336
2.45333	0.0456	0.0760204	2.44889	0.1476	0.131625	2.4575	0.0691	0.0925652	2.45056	0.0391	0.0897643	2.44861	0.187	0.214401
2.45472	0.0453	0.0758794	2.45028	0.1482	0.131576	2.45889	0.0681	0.0925897	2.45194	0.0385	0.0898192	2.45	0.1868	0.214465
2.45611	0.0468	0.0757395	2.45167	0.1499	0.131528	2.46028	0.0687	0.0926138	2.45333	0.039	0.0898753	2.45139	0.1874	0.21453
2.4575	0.0471	0.075599	2.45306	0.1494	0.13148	2.46167	0.0671	0.0926378	2.45472	0.0391	0.0899318	2.45278	0.1878	0.214594
2.45889	0.0471	0.0754591	2.45444	0.1483	0.131434	2.46306	0.0664	0.0926614	2.45611	0.04	0.0899885	2.45417	0.1881	0.214659
2.46028	0.0468	0.0753196	2.45583	0.1481	0.131387	2.46444	0.0675	0.0926841	2.4575	0.0408	0.0900452	2.45556	0.1874	0.214725
2.46167	0.0475	0.0751804	2.45722	0.1476	0.131341	2.46583	0.0697	0.0927069	2.45889	0.0409	0.0901022	2.45694	0.1822	0.21479
2.46306	0.0483	0.0750412	2.45861	0.149	0.131295	2.46722	0.067	0.0927294	2.46028	0.0416	0.0901595	2.45833	0.1833	0.214856
2.46444	0.0488	0.0749023	2.46	0.1497	0.131251	2.46861	0.0672	0.0927518	2.46167	0.042	0.0902174	2.45972	0.1828	0.214922
2.46583	0.0488	0.0747639	2.46139	0.1519	0.131207	2.47	0.0674	0.0927745	2.46306	0.0429	0.0902759	2.46111	0.1835	0.214987
2.46722	0.0494	0.0746264	2.46306	0.1524	0.131164	2.47139	0.0675	0.0927974	2.46444	0.0426	0.0903343	2.4625	0.1843	0.215053
2.46861	0.05	0.0744895	2.46444	0.153	0.131121	2.47278	0.069	0.0928206	2.46583	0.0423	0.0903931	2.46389	0.184	0.215119
2.47028	0.0509	0.0743536	2.46583	0.1552	0.131079	2.47417	0.0673	0.0928435	2.46722	0.0436	0.0904518	2.46528	0.1837	0.215185
2.47167	0.0531	0.0742186	2.46722	0.1554	0.131037	2.47556	0.0659	0.0928676	2.46861	0.0442	0.0905104	2.46667	0.184	0.215252
2.47306	0.0532	0.0740852	2.46861	0.1556	0.130994	2.47694	0.0669	0.0928916	2.47	0.0443	0.0905694	2.46806	0.1835	0.215319
2.47444	0.0547	0.0739529	2.47	0.1542	0.130953	2.47833	0.0671	0.0929153	2.47139	0.0456	0.0906281	2.46944	0.1838	0.215386
2.47583	0.056	0.0738211	2.47139	0.1542	0.13091	2.47972	0.0671	0.0929382	2.47278	0.0473	0.0906869	2.47083	0.1852	0.215453
2.47722	0.0562	0.07369	2.47278	0.1536	0.130869	2.48111	0.0661	0.0929608	2.47417	0.0456	0.0907458	2.47222	0.1853	0.21552
2.47861	0.0578	0.0735589	2.47417	0.1534	0.130828	2.4825	0.0663	0.0929836	2.47556	0.0468	0.0908052	2.47361	0.1858	0.215587
2.48	0.0577	0.0734274	2.47556	0.1539	0.130788	2.48389	0.0658	0.0930078	2.47694	0.0472	0.0908646	2.475	0.1847	0.215654
2.48139	0.0579	0.0732964	2.47694	0.1536	0.130749	2.48528	0.0657	0.0930316	2.47861	0.0487	0.0909241	2.47639	0.1861	0.215722
2.48278	0.0585	0.0731662	2.47833	0.1534	0.13071	2.48667	0.068	0.093056	2.48	0.0488	0.0909837	2.47778	0.1863	0.21579
2.48417	0.0599	0.0730368	2.47972	0.1537	0.130672	2.48806	0.0675	0.0930807	2.48139	0.0496	0.0910437	2.47917	0.1857	0.215858
2.48556	0.0595	0.0729081	2.48111	0.1547	0.130635	2.48944	0.0668	0.0931056	2.48278	0.0488	0.0911037	2.48056	0.1873	0.215926
2.48694	0.0605	0.0727806	2.4825	0.1551	0.130598	2.49083	0.0678	0.0931313	2.48417	0.0497	0.0911641	2.48194	0.1862	0.215994
2.48833	0.0627	0.0726553	2.48389	0.1564	0.130562	2.49222	0.0681	0.0931572	2.48556	0.0494	0.0912249	2.48333	0.1873	0.216063
2.48972	0.0627	0.0725305	2.48528	0.1565	0.130526	2.49361	0.0665	0.0931841	2.48694	0.0506	0.0912858	2.48472	0.1865	0.216131
2.49111	0.0642	0.0724055	2.48667	0.1586	0.130491	2.49528	0.0665	0.0932114	2.48833	0.0505	0.0913464	2.48611	0.1877	0.216201
2.4925	0.0651	0.0722819	2.48806	0.1602	0.130455	2.49667	0.0672	0.0932391	2.48972	0.0495	0.0914068	2.4875	0.1884	0.21627
2.49389	0.0667	0.0721581	2.48944	0.1591	0.13042	2.49806	0.0671	0.0932676	2.49111	0.0497	0.0914679	2.48889	0.1885	0.21634
2.49528	0.0686	0.0720355	2.49083	0.1577	0.130386	2.49944	0.0661	0.0932955	2.4925	0.0506	0.0915292	2.49028	0.1879	0.21641
2.49667	0.0693	0.071914	2.49222	0.1585	0.130352	2.50083	0.0655	0.0933241	2.49389	0.0506	0.0915904	2.49167	0.1864	0.216481
2.49806	0.0699	0.0717928	2.49361	0.1586	0.130318	2.50222	0.0665	0.0933523	2.49528	0.0514	0.0916513	2.49306	0.1883	0.216551
2.49944	0.0692	0.0716725	2.495	0.1589	0.130284	2.50361	0.066	0.093381	2.49667	0.0526	0.0917124	2.49444	0.1871	0.216623
2.50083	0.07	0.0715533	2.49639	0.1599	0.13025	2.505	0.0667	0.0934103	2.49806	0.0519	0.0917731	2.49583	0.1873	0.216695
2.50222	0.0698	0.0714343	2.49778	0.1613	0.130217	2.50639	0.0659	0.0934396	2.49944	0.0527	0.0918338	2.4975	0.1879	0.216766
2.50361	0.0727	0.0713175	2.49917	0.1632	0.130184	2.50778	0.0646	0.0934692	2.50083	0.0536	0.0918945	2.49889	0.1878	0.216839
2.50528	0.0748	0.0711994	2.50056	0.163	0.130151	2.50917	0.0654	0.0934987	2.50222	0.0535	0.0919553	2.50028	0.1873	0.216912
2.50667	0.0749	0.0710834	2.50194	0.1647	0.130119	2.51056	0.0649	0.0935287	2.50361	0.0545	0.0920156	2.50167	0.1866	0.216985
2.50806	0.0764	0.0709678	2.50333	0.164	0.130087	2.51194	0.0636	0.0935581	2.505	0.0537	0.0920753	2.50306	0.1859	0.217059
2.50944	0.0766	0.0708525	2.50472	0.1653	0.130056	2.51333	0.0635	0.0935886	2.50639	0.0545	0.092135	2.50444	0.1848	0.217132
2.51083	0.0787	0.0707385	2.50611	0.1664	0.130025	2.51472	0.0624	0.0936187	2.50778	0.0546	0.0921949	2.50583	0.1836	0.217206
2.51222	0.0805	0.0706262	2.5075	0.1682	0.129994	2.51611	0.0624	0.0936493	2.50917	0.055	0.0922549	2.50722	0.1835	0.21728
2.51361	0.0822	0.0705144	2.50889	0.1703	0.129963	2.5175	0.0628	0.0936797	2.51056	0.0562	0.0923155	2.50861	0.1839	0.217354
2.515	0.0827	0.0704024	2.51028	0.1695	0.129932	2.51889	0.064	0.093711	2.51194	0.056	0.092376	2.51	0.1832	0.217427
2.51639	0.0846	0.0702909	2.51167	0.1708	0.129902	2.52028	0.0632	0.0937427	2.51333	0.057	0.0924364	2.51139	0.1835	0.2175
2.51778	0.0849	0.0701799	2.51306	0.171	0.129873	2.52167	0.064	0.0937746	2.51472	0.057	0.0924967	2.51278	0.1849	0.217574
2.51917	0.086	0.0700674	2.51444	0.1706	0.129844	2.52306	0.0632	0.0938063	2.51611	0.0571	0.0925568	2.51417	0.1842	0.217648
2.52056	0.0859	0.0699558	2.51583	0.1722	0.129815	2.52444	0.0636	0.0938383	2.5175	0.0576	0.0926164	2.51556	0.1845	0.217722
2.52194	0.0876	0.0698438	2.51722	0.1724	0.129788	2.52583	0.064	0.0938702	2.51889	0.0588	0.0926757	2.51694	0.1843	0.217797
2.52333	0.0899	0.0697319	2.51861	0.1731	0.12976	2.52722	0.0643	0.0939031	2.52028	0.059	0.0927352	2.51833	0.1853	0.217871
2.52472	0.0919	0.0696201	2.52	0.1736	0.129735	2.52861	0.0633	0.0939364	2.52167	0.0588	0.0927947	2.51972	0.1842	0.217945
2.52611	0.095	0.0695084	2.52139	0.1729	0.129711	2.53	0.0639	0.0939697	2.52306	0.0589	0.0928536	2.52111	0.1832	0.218019
2.5275	0.0964	0.0693979	2.52278	0.1745	0.129686	2.53139	0.0645	0.0940035	2.52444	0.0594	0.0929122	2.5225	0.1822	0.218094
2.52889	0.097	0.0692885	2.52417	0.1756	0.129663	2.53278	0.0652	0.0940375	2.52583	0.0602	0.0929702	2.52389	0.1819	0.21817
2.53028	0.0986	0.0691793	2.52583	0.1749	0.129642	2.53444	0.0665	0.0940717	2.52722	0.0611	0.0930284	2.52528	0.1815	0.218246
2.53167	0.1002	0.0690706	2.52722	0.1769	0.129621	2.53583	0.0662	0.0941064	2.52861	0.062	0.0930863	2.52667	0.1813	0.218322
2.53306	0.1017	0.0689623	2.52861	0.1776	0.1296	2.53722	0.0656	0.0941414	2.53	0.0624	0.0931441	2.52806	0.1815	0.218397
2.53444	0.1029	0.0688547	2.53	0.1781	0.129581	2.53861	0.0658	0.0941764	2.53139	0.0628	0.0932018	2.52944	0.181	0.218473
2.53583	0.1035	0.0687476	2.53139	0.1765	0.129562	2.54	0.0647	0.0942121	2.53278	0.0649	0.0932594	2.53083	0.1806	0.218548
2.53722	0.1054	0.0686422	2.53278	0.1764	0.129545	2.54139	0.066	0.0942487	2.53417	0.0656	0.093317	2.53222	0.1781	0.218622
2.53861	0.1062	0.0685384	2.53417	0.1764	0.129528	2.54278	0.066	0.0942862	2.53556	0.0661	0.0933745	2.53361	0.1783	0.218698
2.54028	0.1071	0.0684359	2.53556	0.1762	0.129513	2.54417	0.0671	0.0943237	2.53722	0.0675	0.0934323	2.535	0.1795	0.218773
2.54167	0.1076	0.0683339	2.53694	0.1765	0.129498	2.54556	0.0672	0.0943619	2.53861	0.0681	0.0934897	2.53639	0.1786	0.218849
2.54306	0.1079	0.068233	2.53833	0.1767	0.129483	2.54694	0.0676	0.0944002	2.54	0.0687	0.0935471	2.53778	0.1787	0.218925
2.54444	0.1079	0.0681328	2.53972	0.1767	0.129469	2.54833	0.0676	0.0944384	2.54139	0.0705	0.0936041	2.53917	0.1784	0.219
2.54583	0.1092	0.0680331	2.54111	0.1737	0.129456	2.54972	0.0689	0.094477	2.54278	0.0698	0.0936615	2.54056	0.1783	0.219075
2.54722	0.1084	0.0679339	2.5425	0.1735	0.129444	2.55111	0.0694	0.0945149	2.54417	0.0702	0.0937187	2.54194	0.178	0.21915
2.54861	0.1089	0.0678362	2.54389	0.1755	0.129432	2.5525	0.0682	0.0945526	2.54556	0.07	0.0937756	2.54333	0.178	0.219225
2.55	0.1103	0.0677387	2.54528	0.1761	0.129422	2.55389	0.0692	0.0945915	2.54694	0.0692	0.0938321	2.54472	0.1793	0.219301
2.55139	0.1098	0.0676401	2.54667	0.1776	0.129412	2.55528	0.0677	0.0946303	2.54833	0.0688	0.0938884	2.54611	0.1791	0.219375
2.55278	0.1107	0.0675418	2.54806	0.1781	0.129403	2.55667	0.0665	0.0946702	2.54972	0.0696	0.0939441	2.5475	0.1803	0.219451
2.55417	0.1132	0.0674445	2.54944	0.1794	0.129395	2.55806	0.0672	0.0947103	2.55111	0.0698	0.094	2.54889	0.18	0.219526
2.55556	0.1144	0.0673469	2.55083	0.1792	0.129386	2.55944	0.0679	0.094751	2.5525	0.07	0.094056	2.55028	0.1816	0.219602
2.55694	0.114	0.0672501	2.55222	0.1797	0.129378	2.56083	0.0679	0.0947921	2.55389	0.0697	0.0941118	2.55167	0.1819	0.219677
2.55833	0.114	0.067154	2.55361	0.1799	0.129371	2.56222	0.0669	0.0948337	2.55528	0.07	0.0941673	2.55306	0.1839	0.219752
2.55972	0.1151	0.0670579	2.555	0.1802	0.129363	2.56361	0.0654	0.0948753	2.55667	0.0706	0.094223	2.55444	0.184	0.219828
2.56111	0.1148	0.0669617	2.55639	0.1801	0.129356	2.565	0.0656	0.094917	2.55806	0.0705	0.094278	2.55583	0.184	0.219903
2.5625	0.1156	0.0668655	2.55778	0.1806	0.129349	2.56639	0.0666	0.094959	2.55944	0.0716	0.0943327	2.55722	0.185	0.219979
2.56389	0.1161	0.0667699	2.55917	0.1807	0.129341	2.56778	0.0672	0.0950014	2.56083	0.0723	0.0943875	2.55889	0.1854	0.220056
2.56528	0.1154	0.0666755	2.56056	0.1812	0.129334	2.56917	0.0679	0.0950432	2.56222	0.0729	0.0944424	2.56028	0.1847	0.220133
2.56667	0.1164	0.0665811	2.56194	0.1821	0.129327	2.57056	0.0676	0.0950851	2.56361	0.0726	0.0944971	2.56167	0.1845	0.220209
2.56806	0.1178	0.0664868	2.56333	0.1825	0.129321	2.57194	0.0674	0.0951265	2.565	0.0721	0.0945519	2.56306	0.1846	0.220286
2.56944	0.1163	0.066393	2.56472	0.1808	0.129317	2.57333	0.0681	0.0951685	2.56639	0.0722	0.0946062	2.56444	0.1853	0.220363
2.57083	0.1162	0.0662995	2.56611	0.1818	0.129313	2.57472	0.069	0.0952111	2.56778	0.0724	0.0946601	2.56583	0.1847	0.220441
2.57222	0.116	0.0662059	2.5675	0.1828	0.12931	2.57639	0.0711	0.0952542	2.56917	0.0715	0.0947136	2.56722	0.1855	0.220518
2.57361	0.1179	0.0661125	2.56889	0.1837	0.129308	2.57778	0.0708	0.0952967	2.57056	0.0718	0.0947676	2.56861	0.1851	0.220595
2.575	0.1183	0.06602	2.57028	0.1842	0.129307	2.57917	0.0714	0.0953396	2.57194	0.0707	0.094821	2.57	0.1861	0.220673
2.57639	0.1193	0.0659278	2.57167	0.1836	0.129307	2.58056	0.0719	0.0953835	2.57333	0.0711	0.094874	2.57139	0.186	0.22075
2.57806	0.1207	0.065837	2.57306	0.1847	0.129307	2.58194	0.0737	0.0954263	2.57472	0.0716	0.0949268	2.57278	0.1884	0.220826
2.57944	0.1206	0.0657463	2.57444	0.185	0.129308	2.58333	0.0738	0.0954702	2.57611	0.071	0.0949796	2.57417	0.1932	0.220903
2.58083	0.1213	0.0656565	2.57583	0.1868	0.129309	2.58472	0.0745	0.0955136	2.5775	0.072	0.0950313	2.57556	0.1942	0.22098
2.58222	0.1223	0.0655659	2.57722	0.1866	0.129311	2.58611	0.0728	0.0955574	2.57889	0.0711	0.0950832	2.57694	0.1941	0.221057
2.58361	0.1223	0.0654755	2.57861	0.1867	0.129314	2.5875	0.0719	0.0956011	2.58028	0.071	0.0951347	2.57833	0.1944	0.221134
2.585	0.1224	0.0653856	2.58	0.1876	0.129317	2.58889	0.0714	0.0956444	2.58167	0.0715	0.0951861	2.57972	0.1947	0.221211
2.58639	0.1225	0.0652955	2.58139	0.1883	0.129321	2.59028	0.0724	0.0956874	2.58306	0.0714	0.0952376	2.58111	0.1953	0.221287
2.58778	0.124	0.0652061	2.58278	0.191	0.129324	2.59167	0.0724	0.0957312	2.58444	0.0717	0.0952889	2.5825	0.1968	0.221364
2.58917	0.1242	0.0651171	2.58417	0.1916	0.129328	2.59306	0.0734	0.0957759	2.58583	0.0719	0.0953397	2.58389	0.1962	0.221442
2.59056	0.1245	0.0650296	2.58556	0.1921	0.12933	2.59444	0.0724	0.09582	2.58722	0.0719	0.0953899	2.58528	0.1957	0.221519
2.59194	0.1246	0.0649429	2.58694	0.1912	0.129335	2.59583	0.0731	0.0958646	2.58861	0.0731	0.0954403	2.58667	0.196	0.221597
2.59333	0.1243	0.0648569	2.58861	0.1927	0.12934	2.59722	0.0721	0.0959095	2.59	0.0737	0.0954903	2.58806	0.1964	0.221675
2.59472	0.1265	0.0647714	2.59	0.1933	0.129346	2.59861	0.0722	0.0959547	2.59139	0.074	0.0955406	2.58944	0.1959	0.221753
2.59611	0.1269	0.0646869	2.59139	0.1922	0.129352	2.6	0.0711	0.0959994	2.59278	0.0746	0.0955907	2.59083	0.1961	0.221832
2.5975	0.1273	0.0646043	2.59278	0.1938	0.129359	2.60139	0.0722	0.0960434	2.59444	0.0754	0.09564	2.59222	0.1966	0.221911
2.59889	0.128	0.0645234	2.59417	0.1925	0.129366	2.60278	0.0711	0.0960874	2.59583	0.0751	0.095689	2.59361	0.1959	0.22199
2.60028	0.1291	0.0644426	2.59556	0.193	0.129374	2.60417	0.0732	0.0961316	2.59722	0.0763	0.0957376	2.595	0.1965	0.222069
2.60167	0.129	0.0643633	2.59694	0.1944	0.129382	2.60556	0.0725	0.0961743	2.59861	0.0762	0.0957863	2.59639	0.1964	0.222149
2.60306	0.1292	0.0642848	2.59833	0.1953	0.129391	2.60694	0.0734	0.0962175	2.6	0.0777	0.0958349	2.59778	0.1965	0.222229
2.60444	0.1283	0.0642066	2.59972	0.1956	0.1294	2.60833	0.0722	0.0962614	2.60139	0.0777	0.0958827	2.59917	0.1975	0.22231
2.60583	0.1307	0.0641286	2.60111	0.1962	0.12941	2.60972	0.0719	0.0963048	2.60278	0.0772	0.0959307	2.60056	0.1963	0.22239
2.60722	0.1317	0.0640521	2.6025	0.1972	0.129421	2.61111	0.0718	0.0963495	2.60417	0.0776	0.095978	2.60194	0.1964	0.222471
2.60861	0.133	0.063976	2.60389	0.198	0.129432	2.6125	0.0708	0.0963943	2.60556	0.0771	0.0960247	2.60333	0.1961	0.222551
2.61	0.1336	0.0639014	2.60528	0.1976	0.129443	2.61389	0.0721	0.0964399	2.60694	0.0776	0.0960711	2.60472	0.1963	0.222631
2.61139	0.1354	0.0638267	2.60667	0.1974	0.129455	2.61556	0.0728	0.0964859	2.60833	0.0775	0.0961171	2.60611	0.1969	0.22271
2.61278	0.1364	0.0637524	2.60806	0.1961	0.129467	2.61694	0.0716	0.0965323	2.60972	0.0777	0.0961627	2.6075	0.1976	0.22279
2.61444	0.136	0.0636784	2.60944	0.1966	0.12948	2.61833	0.0713	0.0965787	2.61111	0.0782	0.0962076	2.60889	0.1976	0.22287
2.61583	0.1363	0.0636053	2.61083	0.1962	0.129494	2.61972	0.0718	0.0966261	2.6125	0.0792	0.0962526	2.61028	0.1976	0.22295
2.61722	0.1359	0.063533	2.61222	0.196	0.129508	2.62111	0.0708	0.0966738	2.61389	0.0791	0.096297	2.61167	0.1979	0.22303
2.61861	0.136	0.0634612	2.61361	0.1968	0.129523	2.6225	0.0722	0.0967208	2.61528	0.0794	0.0963414	2.61306	0.1991	0.22311
2.62	0.1366	0.0633893	2.615	0.1967	0.129538	2.62389	0.0735	0.0967679	2.61667	0.0787	0.0963853	2.61444	0.2001	0.223191
2.62139	0.1363	0.063318	2.61639	0.1979	0.129553	2.62528	0.0743	0.0968152	2.61806	0.0796	0.096429	2.61583	0.1992	0.223272
2.62278	0.1352	0.0632467	2.61778	0.1998	0.129569	2.62667	0.0738	0.0968621	2.61944	0.0801	0.0964722	2.61722	0.1993	0.223353
2.62417	0.1365	0.0631765	2.61917	0.1986	0.129587	2.62806	0.0727	0.0969092	2.62083	0.0804	0.096515	2.61861	0.2003	0.223433
2.62556	0.1362	0.0631067	2.62056	0.1999	0.129604	2.62944	0.0725	0.0969554	2.62222	0.081	0.0965578	2.62	0.201	0.223514
2.62694	0.1361	0.0630378	2.62194	0.2012	0.129622	2.63083	0.0731	0.0970018	2.62361	0.0806	0.0966005	2.62167	0.2013	0.223596
2.62833	0.1378	0.0629698	2.62333	0.2011	0.129641	2.63222	0.075	0.0970483	2.625	0.0795	0.096643	2.62306	0.202	0.223677
2.62972	0.1397	0.0629026	2.62472	0.2006	0.12966	2.63361	0.075	0.097096	2.62639	0.0801	0.0966854	2.62444	0.2032	0.223758
2.63111	0.1398	0.0628358	2.62611	0.201	0.129679	2.635	0.0755	0.0971444	2.62778	0.0797	0.0967278	2.62583	0.2016	0.223838
2.6325	0.14	0.0627686	2.6275	0.2008	0.129699	2.63639	0.0754	0.0971924	2.62917	0.0797	0.0967704	2.62722	0.2018	0.223919
2.63389	0.1418	0.0627022	2.62889	0.2023	0.12972	2.63778	0.0767	0.0972405	2.63056	0.0805	0.0968122	2.62861	0.2018	0.223999
2.63528	0.1436	0.0626367	2.63028	0.2025	0.129741	2.63917	0.0785	0.0972884	2.63194	0.0812	0.0968537	2.63	0.2018	0.22408
2.63667	0.1443	0.0625704	2.63167	0.2035	0.129761	2.64056	0.0792	0.0973365	2.63333	0.0809	0.0968952	2.63139	0.2018	0.22416
2.63806	0.1463	0.0625047	2.63306	0.2048	0.129781	2.64194	0.0773	0.0973849	2.63472	0.0809	0.096937	2.63278	0.2021	0.22424
2.63944	0.1478	0.0624388	2.63444	0.2034	0.129802	2.64333	0.0759	0.0974338	2.63611	0.0812	0.0969786	2.63417	0.2028	0.22432
2.64083	0.1484	0.062373	2.63583	0.2044	0.129823	2.64472	0.0763	0.0974825	2.6375	0.0817	0.0970196	2.63556	0.2042	0.2244
2.64222	0.1499	0.062307	2.63722	0.2047	0.129844	2.64611	0.0773	0.0975313	2.63889	0.0828	0.09706	2.63694	0.2048	0.224479
2.64361	0.1521	0.0622411	2.63861	0.2049	0.129866	2.6475	0.0791	0.0975801	2.64028	0.0821	0.0971002	2.63833	0.2041	0.224559
2.645	0.1523	0.0621771	2.64	0.2036	0.129887	2.64889	0.0794	0.0976284	2.64167	0.0825	0.0971402	2.63972	0.2054	0.224639
2.64639	0.1531	0.0621136	2.64139	0.2045	0.129909	2.65028	0.0806	0.0976766	2.64306	0.0821	0.0971795	2.64111	0.2055	0.224719
2.64778	0.1559	0.0620504	2.64278	0.2049	0.129932	2.65167	0.0798	0.0977252	2.64444	0.0826	0.0972186	2.6425	0.2046	0.224799
2.64917	0.1556	0.0619887	2.64417	0.2059	0.129955	2.65306	0.0817	0.0977738	2.64583	0.0819	0.097257	2.64389	0.2049	0.224878
2.65083	0.1578	0.0619276	2.64556	0.2057	0.129978	2.65444	0.0822	0.0978228	2.64722	0.0825	0.0972946	2.64528	0.2053	0.224958
2.65222	0.1592	0.0618669	2.64722	0.2053	0.130002	2.65583	0.0815	0.0978714	2.64861	0.0817	0.097332	2.64667	0.2065	0.225037
2.65361	0.1609	0.0618063	2.64861	0.2051	0.130027	2.65722	0.0806	0.0979196	2.65	0.0823	0.0973688	2.64806	0.2062	0.225116
2.655	0.1622	0.0617459	2.65	0.2065	0.130053	2.65889	0.0811	0.097968	2.65167	0.0822	0.0974051	2.64944	0.205	0.225196
2.65639	0.162	0.061685	2.65139	0.2068	0.130078	2.66028	0.0797	0.0980159	2.65306	0.0828	0.0974411	2.65083	0.2057	0.225274
2.65778	0.1628	0.0616248	2.65278	0.2043	0.130105	2.66167	0.0813	0.0980639	2.65444	0.082	0.0974765	2.65222	0.2058	0.225353
2.65917	0.1632	0.0615648	2.65417	0.2044	0.130131	2.66306	0.0812	0.098112	2.65583	0.0826	0.0975117	2.65361	0.2056	0.225432
2.66056	0.1637	0.0615062	2.65556	0.2047	0.130157	2.66444	0.0817	0.098159	2.65722	0.0827	0.0975471	2.655	0.2064	0.225511
2.66194	0.1639	0.061448	2.65694	0.2046	0.130184	2.66583	0.0802	0.0982056	2.65861	0.082	0.0975819	2.65639	0.2056	0.225589
2.66333	0.1659	0.0613898	2.65833	0.2068	0.130212	2.66722	0.0806	0.0982514	2.66	0.0824	0.0976166	2.65778	0.206	0.225668
2.66472	0.1659	0.0613323	2.65972	0.2072	0.130241	2.66861	0.0811	0.0982979	2.66139	0.0827	0.0976509	2.65917	0.207	0.225748
2.66611	0.1648	0.0612768	2.66111	0.207	0.13027	2.67	0.0815	0.0983443	2.66278	0.0816	0.0976846	2.66056	0.2062	0.225827
2.6675	0.1615	0.0612228	2.6625	0.2061	0.1303	2.67139	0.0811	0.0983906	2.66417	0.0828	0.0977186	2.66194	0.2066	0.225907
2.66889	0.1634	0.0611689	2.66389	0.2077	0.130329	2.67278	0.0815	0.0984372	2.66556	0.0825	0.0977521	2.66333	0.2061	0.225987
2.67028	0.1654	0.061115	2.66528	0.2083	0.130359	2.67417	0.0799	0.0984835	2.66694	0.0826	0.0977857	2.66472	0.2067	0.226067
2.67167	0.167	0.0610612	2.66667	0.2086	0.130389	2.67556	0.0808	0.0985308	2.66833	0.082	0.0978189	2.66611	0.2061	0.226147
2.67306	0.1679	0.0610073	2.66806	0.2086	0.130419	2.67694	0.0792	0.0985776	2.66972	0.0827	0.0978518	2.6675	0.2065	0.226228
2.67444	0.1698	0.0609535	2.66944	0.2096	0.130449	2.67833	0.079	0.0986243	2.67111	0.082	0.0978845	2.66889	0.2064	0.226308
2.67583	0.1699	0.0609001	2.67083	0.2104	0.13048	2.67972	0.0797	0.0986719	2.6725	0.0826	0.0979168	2.67028	0.2076	0.226389
2.67722	0.1702	0.0608473	2.67222	0.2105	0.130512	2.68111	0.0792	0.0987193	2.67389	0.083	0.0979496	2.67167	0.2079	0.22647
2.67861	0.1707	0.060795	2.67361	0.2115	0.130543	2.6825	0.0791	0.0987673	2.67528	0.0833	0.0979822	2.67306	0.208	0.226551
2.68	0.1728	0.0607427	2.675	0.2121	0.130575	2.68389	0.0781	0.0988158	2.67667	0.083	0.0980148	2.67444	0.2075	0.226632
2.68139	0.1723	0.0606902	2.67639	0.2133	0.130607	2.68528	0.0781	0.0988642	2.67806	0.0828	0.0980475	2.67583	0.2081	0.226714
2.68278	0.173	0.0606391	2.67778	0.2141	0.13064	2.68667	0.078	0.0989128	2.67944	0.0831	0.0980796	2.67722	0.2081	0.226797
2.68417	0.173	0.0605884	2.67917	0.2146	0.130673	2.68806	0.0785	0.0989615	2.68083	0.0838	0.0981114	2.67861	0.209	0.226879
2.68583	0.1744	0.0605382	2.68056	0.2144	0.130706	2.68944	0.0799	0.0990101	2.68222	0.0829	0.0981437	2.68	0.2086	0.226962
2.68722	0.1729	0.0604887	2.68194	0.2155	0.13074	2.69083	0.0812	0.0990585	2.68361	0.0839	0.0981761	2.68139	0.2089	0.227045
2.68861	0.172	0.0604395	2.68333	0.2164	0.130773	2.69222	0.0816	0.099107	2.685	0.0836	0.098208	2.68278	0.2091	0.227128
2.69	0.1721	0.0603901	2.68472	0.2153	0.130807	2.69361	0.0812	0.0991552	2.68639	0.0833	0.0982393	2.68417	0.2087	0.22721
2.69139	0.1728	0.06034	2.68611	0.2152	0.130842	2.695	0.0812	0.0992034	2.68778	0.0841	0.0982697	2.68583	0.209	0.227292
2.69278	0.1723	0.06029	2.6875	0.2149	0.130877	2.69639	0.0821	0.0992513	2.68917	0.0841	0.0982996	2.68722	0.2087	0.227374
2.69417	0.1734	0.0602402	2.68889	0.2167	0.130913	2.69806	0.0824	0.0992984	2.69056	0.0838	0.0983291	2.68861	0.2092	0.227457
2.69556	0.1738	0.0601898	2.69028	0.2187	0.130949	2.69944	0.0826	0.0993455	2.69194	0.0843	0.0983583	2.69	0.2092	0.227541
2.69694	0.1745	0.0601404	2.69167	0.2191	0.130986	2.70083	0.0824	0.0993931	2.69333	0.0848	0.0983869	2.69139	0.21	0.227624
2.69833	0.1747	0.060092	2.69306	0.2179	0.131023	2.70222	0.0818	0.0994414	2.69472	0.086	0.0984153	2.69278	0.2091	0.227707
2.69972	0.1765	0.0600439	2.69444	0.2196	0.131061	2.70361	0.0825	0.099489	2.69611	0.0852	0.0984434	2.69417	0.2084	0.227791
2.70111	0.1765	0.0599961	2.69583	0.2193	0.131099	2.705	0.0829	0.0995373	2.6975	0.086	0.0984706	2.69556	0.2085	0.227874
2.7025	0.1774	0.0599485	2.69722	0.2202	0.131137	2.70639	0.083	0.0995856	2.69889	0.0859	0.0984976	2.69694	0.2083	0.227957
2.70389	0.1787	0.0599016	2.69861	0.2211	0.131175	2.70778	0.0819	0.0996337	2.70028	0.0871	0.098524	2.69833	0.2084	0.22804
2.70528	0.1767	0.0598541	2.7	0.221	0.131214	2.70917	0.0833	0.0996823	2.70167	0.0874	0.09855	2.69972	0.2076	0.228123
2.70667	0.1773	0.0598082	2.70139	0.221	0.131252	2.71056	0.084	0.0997319	2.70306	0.0879	0.0985756	2.70111	0.2075	0.228206
2.70806	0.1754	0.0597631	2.70278	0.2218	0.131291	2.71194	0.0833	0.0997811	2.70444	0.088	0.098601	2.7025	0.2075	0.228289
2.70944	0.1765	0.0597185	2.70417	0.2239	0.131331	2.71333	0.0834	0.0998307	2.70583	0.0873	0.0986259	2.70389	0.2077	0.228373
2.71083	0.1786	0.0596732	2.70556	0.226	0.13137	2.71472	0.0829	0.0998806	2.70722	0.0878	0.0986507	2.70528	0.2088	0.228456
2.71222	0.1791	0.0596288	2.70694	0.2259	0.131408	2.71611	0.082	0.0999317	2.70889	0.0883	0.0986756	2.70667	0.2089	0.22854
2.71361	0.1771	0.059585	2.70833	0.2253	0.131448	2.7175	0.0819	0.0999828	2.71028	0.0882	0.0987002	2.70806	0.2089	0.228624
2.715	0.1756	0.0595414	2.71	0.2255	0.131486	2.71889	0.0809	0.100034	2.71167	0.0894	0.0987246	2.70944	0.2098	0.228707
2.71639	0.1769	0.0594985	2.71139	0.2254	0.131525	2.72028	0.0822	0.100085	2.71306	0.0888	0.0987489	2.71083	0.2096	0.228789
2.71778	0.1767	0.0594555	2.71278	0.2264	0.131565	2.72167	0.081	0.100135	2.71444	0.0902	0.098773	2.71222	0.2103	0.22887
2.71917	0.1759	0.0594137	2.71417	0.2285	0.131606	2.72306	0.0818	0.100186	2.71583	0.0902	0.0987976	2.71361	0.2102	0.228952
2.72056	0.1734	0.0593721	2.71556	0.2286	0.131646	2.72444	0.0812	0.100236	2.71722	0.0908	0.0988221	2.715	0.2118	0.229033
2.72222	0.1733	0.0593305	2.71694	0.2307	0.131687	2.72583	0.0819	0.100286	2.71861	0.0913	0.0988463	2.71639	0.212	0.229114
2.72361	0.1738	0.0592893	2.71833	0.2304	0.131728	2.72722	0.0815	0.100336	2.72	0.0914	0.0988705	2.71778	0.2123	0.229195
2.725	0.1745	0.0592487	2.71972	0.2305	0.131769	2.72861	0.0803	0.100386	2.72139	0.0913	0.0988945	2.71917	0.2114	0.229275
2.72639	0.1755	0.0592088	2.72111	0.2318	0.131811	2.73	0.081	0.100437	2.72278	0.0905	0.0989186	2.72056	0.2117	0.229356
2.72778	0.1735	0.059168	2.7225	0.2317	0.131853	2.73139	0.0819	0.100487	2.72417	0.0902	0.0989437	2.72194	0.2115	0.229437
2.72917	0.1734	0.059127	2.72389	0.2319	0.131896	2.73278	0.0816	0.100536	2.72556	0.0901	0.0989681	2.72333	0.2128	0.229518
2.73056	0.1738	0.0590865	2.72528	0.2316	0.131939	2.73444	0.0805	0.100586	2.72694	0.0906	0.0989919	2.72472	0.2132	0.229599
2.73194	0.1752	0.0590458	2.72667	0.2342	0.131981	2.73583	0.0814	0.100636	2.72833	0.0911	0.0990155	2.72611	0.2142	0.22968
2.73333	0.1742	0.059005	2.72806	0.2335	0.132024	2.73722	0.0824	0.100687	2.72972	0.0916	0.0990395	2.7275	0.2135	0.229762
2.73472	0.1762	0.0589637	2.72944	0.2354	0.132067	2.73861	0.0819	0.100737	2.73111	0.0917	0.0990628	2.72889	0.2137	0.229844
2.73611	0.1767	0.058924	2.73083	0.2347	0.132109	2.74	0.0816	0.100788	2.7325	0.0915	0.0990855	2.73028	0.2135	0.229926
2.7375	0.1762	0.0588836	2.73222	0.235	0.132153	2.74139	0.0803	0.100838	2.73389	0.0914	0.099108	2.73167	0.214	0.230008
2.73889	0.1759	0.0588436	2.73361	0.2361	0.132197	2.74278	0.0794	0.100888	2.73528	0.0911	0.0991303	2.73306	0.2134	0.230089
2.74028	0.1771	0.0588035	2.735	0.2355	0.132249	2.74417	0.0789	0.100939	2.73667	0.0916	0.0991527	2.73444	0.2136	0.230171
2.74167	0.1775	0.0587635	2.73639	0.236	0.132301	2.74556	0.0799	0.10099	2.73806	0.0913	0.099175	2.73583	0.2136	0.230253
2.74306	0.1787	0.0587239	2.73778	0.2356	0.132354	2.74694	0.081	0.101042	2.73944	0.0922	0.0991974	2.73722	0.2132	0.230334
2.74444	0.1806	0.0586846	2.73917	0.2338	0.132407	2.74833	0.0797	0.101094	2.74083	0.0923	0.0992204	2.73861	0.2133	0.230416
2.74583	0.1823	0.058646	2.74056	0.2345	0.13246	2.74972	0.0799	0.101145	2.74222	0.0924	0.0992436	2.74	0.2126	0.230498
2.74722	0.1801	0.0586076	2.74194	0.2336	0.132514	2.75111	0.0801	0.101196	2.74361	0.0922	0.0992664	2.74139	0.2141	0.23058
2.74861	0.1802	0.0585696	2.74333	0.2338	0.132567	2.7525	0.0804	0.101246	2.745	0.091	0.099289	2.74278	0.2149	0.230661
2.75	0.1814	0.0585314	2.74472	0.2327	0.132622	2.75389	0.0807	0.101297	2.74639	0.0921	0.0993116	2.74417	0.2154	0.230743
2.75139	0.1836	0.0584931	2.74611	0.2335	0.132678	2.75528	0.0819	0.101349	2.74778	0.0913	0.0993337	2.74583	0.2154	0.230825
2.75278	0.1843	0.058455	2.7475	0.2333	0.132733	2.75667	0.0836	0.101401	2.74917	0.0913	0.0993552	2.74722	0.2152	0.230906
2.75417	0.1848	0.0584183	2.74889	0.234	0.132789	2.75806	0.084	0.101452	2.75056	0.0906	0.0993764	2.74861	0.2141	0.230988
2.75556	0.184	0.0583817	2.75028	0.234	0.132845	2.75944	0.0826	0.101504	2.75194	0.0907	0.0993977	2.75	0.2146	0.231069
2.75694	0.1837	0.0583457	2.75167	0.2345	0.132901	2.76083	0.0836	0.101555	2.75333	0.0904	0.099419	2.75139	0.2148	0.231151
2.75833	0.1836	0.0583097	2.75306	0.2348	0.132957	2.76222	0.0831	0.101607	2.75472	0.0906	0.0994399	2.75278	0.2156	0.231233
2.76	0.184	0.0582748	2.75444	0.2337	0.133013	2.76361	0.085	0.101657	2.75611	0.0905	0.0994608	2.75417	0.2163	0.231313
2.76139	0.1854	0.0582404	2.75583	0.2326	0.133069	2.765	0.0862	0.101708	2.7575	0.0902	0.0994816	2.75556	0.2165	0.231395
2.76278	0.1835	0.0582073	2.75722	0.2334	0.133124	2.76667	0.0862	0.101758	2.75889	0.089	0.0995025	2.75694	0.2171	0.231477
2.76417	0.1855	0.0581742	2.75861	0.2347	0.13318	2.76806	0.0868	0.101809	2.76028	0.0895	0.0995225	2.75833	0.2171	0.231558
2.76556	0.1869	0.0581409	2.76	0.234	0.133237	2.76944	0.087	0.10186	2.76167	0.0889	0.0995422	2.75972	0.2178	0.231639
2.76694	0.1858	0.0581078	2.76139	0.2339	0.133293	2.77083	0.0872	0.101912	2.76306	0.0886	0.0995617	2.76111	0.217	0.23172
2.76833	0.1834	0.0580753	2.76278	0.2334	0.13335	2.77222	0.0881	0.101963	2.76444	0.0881	0.0995808	2.7625	0.2172	0.231802
2.76972	0.1833	0.0580423	2.76417	0.2339	0.133407	2.77361	0.0874	0.102014	2.76583	0.0889	0.0995996	2.76389	0.2168	0.231884
2.77111	0.1843	0.05801	2.76556	0.2337	0.133463	2.775	0.0873	0.102066	2.7675	0.0883	0.0996185	2.76528	0.2173	0.231967
2.7725	0.1859	0.0579775	2.76694	0.2339	0.13352	2.77639	0.0872	0.102117	2.76889	0.0883	0.0996379	2.76667	0.2171	0.23205
2.77389	0.1862	0.0579448	2.76861	0.2336	0.133577	2.77778	0.0879	0.102167	2.77028	0.087	0.0996571	2.76806	0.2167	0.232133
2.77528	0.1842	0.0579115	2.77	0.2334	0.133634	2.77917	0.0883	0.102217	2.77167	0.0862	0.0996772	2.76944	0.2167	0.232216
2.77667	0.1859	0.0578793	2.77139	0.2337	0.133691	2.78056	0.0882	0.102267	2.77306	0.0856	0.0996979	2.77083	0.2177	0.232299
2.77806	0.1855	0.0578477	2.77278	0.2343	0.13375	2.78194	0.0894	0.102317	2.77444	0.0849	0.0997182	2.77222	0.2179	0.232382
2.77944	0.1857	0.0578163	2.77417	0.2349	0.133807	2.78333	0.0895	0.102367	2.77583	0.0838	0.0997381	2.77361	0.2172	0.232466
2.78083	0.1856	0.0577856	2.77556	0.2357	0.133865	2.78472	0.0895	0.102419	2.77722	0.0836	0.0997583	2.775	0.2177	0.232549
2.78222	0.1855	0.057755	2.77694	0.2357	0.133925	2.78611	0.0888	0.102471	2.77861	0.0839	0.0997781	2.77639	0.2177	0.232632
2.78361	0.1832	0.0577256	2.77833	0.2365	0.133984	2.7875	0.09	0.102523	2.78	0.0828	0.0997974	2.77778	0.2182	0.232715
2.785	0.1842	0.0576946	2.77972	0.2375	0.134044	2.78889	0.0893	0.102577	2.78139	0.0826	0.0998167	2.77917	0.2178	0.232798
2.78639	0.1847	0.0576644	2.78111	0.2367	0.134103	2.79028	0.0894	0.102631	2.78278	0.0824	0.099836	2.78056	0.2185	0.232881
2.78778	0.1841	0.0576336	2.7825	0.2368	0.134163	2.79167	0.0899	0.102685	2.78417	0.0821	0.0998549	2.78194	0.2173	0.232964
2.78917	0.1844	0.0576025	2.78389	0.2374	0.134225	2.79306	0.0913	0.10274	2.78556	0.0823	0.0998728	2.78333	0.219	0.233046
2.79056	0.1826	0.0575715	2.78528	0.2374	0.134287	2.79444	0.0905	0.102796	2.78694	0.0816	0.0998902	2.78472	0.2197	0.233128
2.79194	0.1843	0.0575413	2.78667	0.2374	0.134349	2.79583	0.0903	0.102851	2.78833	0.082	0.0999068	2.78611	0.2194	0.233211
[truncated: 32,385 more rows]
