# Supplementary material for: Reproducible high-quality perovskite single crystals by flux-regulated crystallization with a feedback loop
Source: Nat Synth. 2024 Jun 18;3(10):1212–20. doi: 10.1038/s44160-024-00576-8 (PMC11466857; doi:10.1038/s44160-024-00576-8)
Supplement: Supplementary file 5 — X-ray diffraction source data. [file 44160_2024_576_MOESM5_ESM.xlsx]

## Sheet: Figure 3a
2 theta	Intensity
10.0077	148
10.034	180
10.0603	167
10.0865	152
10.1128	160
10.139	183
10.1653	154
10.1916	157
10.2178	154
10.2441	172
10.2703	168
10.2966	155
10.3229	138
10.3491	144
10.3754	180
10.4016	162
10.4279	156
10.4542	162
10.4804	162
10.5067	163
10.5329	172
10.5592	144
10.5855	167
10.6117	146
10.638	142
10.6642	160
10.6905	149
10.7168	162
10.743	150
10.7693	150
10.7955	151
10.8218	155
10.8481	155
10.8743	175
10.9006	159
10.9269	145
10.9531	140
10.9794	126
11.0056	134
11.0319	149
11.0582	123
11.0844	137
11.1107	162
11.1369	133
11.1632	128
11.1895	144
11.2157	152
11.242	151
11.2682	148
11.2945	137
11.3208	143
11.347	116
11.3733	156
11.3995	145
11.4258	151
11.4521	155
11.4783	147
11.5046	125
11.5308	128
11.5571	123
11.5834	130
11.6096	129
11.6359	149
11.6621	136
11.6884	115
11.7147	129
11.7409	128
11.7672	145
11.7934	147
11.8197	153
11.846	143
11.8722	148
11.8985	138
11.9248	139
11.951	149
11.9773	148
12.0035	142
12.0298	124
12.0561	122
12.0823	145
12.1086	138
12.1348	141
12.1611	125
12.1874	139
12.2136	138
12.2399	123
12.2661	128
12.2924	151
12.3187	125
12.3449	123
12.3712	120
12.3974	131
12.4237	149
12.45	119
12.4762	111
12.5025	123
12.5287	135
12.555	136
12.5813	133
12.6075	136
12.6338	114
12.66	139
12.6863	109
12.7126	102
12.7388	129
12.7651	119
12.7914	132
12.8176	125
12.8439	159
12.8701	137
12.8964	133
12.9227	92
12.9489	125
12.9752	120
13.0014	102
13.0277	116
13.054	101
13.0802	121
13.1065	115
13.1327	148
13.159	102
13.1853	134
13.2115	111
13.2378	129
13.264	125
13.2903	135
13.3166	117
13.3428	119
13.3691	124
13.3953	105
13.4216	106
13.4479	114
13.4741	131
13.5004	107
13.5266	110
13.5529	141
13.5792	87
13.6054	119
13.6317	119
13.6579	113
13.6842	118
13.7105	127
13.7367	98
13.763	112
13.7893	112
13.8155	107
13.8418	115
13.868	113
13.8943	114
13.9206	109
13.9468	109
13.9731	114
13.9993	99
14.0256	78
14.0519	102
14.0781	103
14.1044	99
14.1306	102
14.1569	106
14.1832	98
14.2094	104
14.2357	105
14.2619	101
14.2882	129
14.3145	118
14.3407	109
14.367	84
14.3932	104
14.4195	105
14.4458	127
14.472	88
14.4983	99
14.5245	111
14.5508	94
14.5771	109
14.6033	119
14.6296	108
14.6559	112
14.6821	120
14.7084	104
14.7346	106
14.7609	115
14.7872	135
14.8134	122
14.8397	110
14.8659	137
14.8922	145
14.9185	161
14.9447	215
14.971	220
14.9972	239
15.0235	299
15.0498	350
15.076	534
15.1023	855
15.1285	1085
15.1548	1664
15.1811	2161
15.2073	2009
15.2336	1439
15.2598	1225
15.2861	996
15.3124	640
15.3386	353
15.3649	203
15.3911	195
15.4174	160
15.4437	153
15.4699	111
15.4962	114
15.5224	101
15.5487	101
15.575	82
15.6012	92
15.6275	99
15.6538	87
15.68	90
15.7063	105
15.7325	92
15.7588	82
15.7851	83
15.8113	92
15.8376	104
15.8638	91
15.8901	83
15.9164	93
15.9426	78
15.9689	83
15.9951	97
16.0214	77
16.0477	75
16.0739	92
16.1002	70
16.1264	84
16.1527	89
16.179	85
16.2052	87
16.2315	97
16.2577	74
16.284	110
16.3103	94
16.3365	84
16.3628	68
16.389	72
16.4153	89
16.4416	91
16.4678	85
16.4941	78
16.5204	101
16.5466	85
16.5729	83
16.5991	87
16.6254	104
16.6517	70
16.6779	88
16.7042	89
16.7304	81
16.7567	87
16.783	71
16.8092	91
16.8355	90
16.8617	73
16.888	85
16.9143	81
16.9405	95
16.9668	88
16.993	95
17.0193	77
17.0456	82
17.0718	93
17.0981	79
17.1243	80
17.1506	90
17.1769	77
17.2031	84
17.2294	95
17.2556	75
17.2819	85
17.3082	97
17.3344	95
17.3607	73
17.3869	84
17.4132	76
17.4395	68
17.4657	68
17.492	72
17.5183	87
17.5445	82
17.5708	65
17.597	70
17.6233	82
17.6496	73
17.6758	74
17.7021	76
17.7283	91
17.7546	80
17.7809	71
17.8071	76
17.8334	71
17.8596	83
17.8859	70
17.9122	83
17.9384	66
17.9647	73
17.9909	77
18.0172	87
18.0435	69
18.0697	67
18.096	71
18.1222	72
18.1485	79
18.1748	79
18.201	62
18.2273	69
18.2535	65
18.2798	68
18.3061	71
18.3323	62
18.3586	73
18.3849	59
18.4111	64
18.4374	63
18.4636	66
18.4899	66
18.5162	68
18.5424	79
18.5687	80
18.5949	73
18.6212	54
18.6475	69
18.6737	59
18.7	58
18.7262	57
18.7525	76
18.7788	59
18.805	76
18.8313	69
18.8575	69
18.8838	81
18.9101	80
18.9363	57
18.9626	74
18.9888	66
19.0151	61
19.0414	75
19.0676	64
19.0939	64
19.1201	72
19.1464	66
19.1727	69
19.1989	55
19.2252	72
19.2514	75
19.2777	68
19.304	71
19.3302	53
19.3565	51
19.3828	50
19.409	62
19.4353	73
19.4615	72
19.4878	82
19.5141	75
19.5403	60
19.5666	77
19.5928	69
19.6191	60
19.6454	73
19.6716	62
19.6979	57
19.7241	57
19.7504	54
19.7767	62
19.8029	58
19.8292	71
19.8554	49
19.8817	64
19.908	70
19.9342	69
19.9605	70
19.9867	57
20.013	70
20.0393	56
20.0655	57
20.0918	58
20.118	52
20.1443	56
20.1706	59
20.1968	60
20.2231	48
20.2494	62
20.2756	50
20.3019	59
20.3281	54
20.3544	55
20.3807	60
20.4069	62
20.4332	57
20.4594	67
20.4857	53
20.512	64
20.5382	61
20.5645	52
20.5907	60
20.617	60
20.6433	63
20.6695	60
20.6958	49
20.722	56
20.7483	65
20.7746	70
20.8008	54
20.8271	60
20.8533	58
20.8796	69
20.9059	74
20.9321	62
20.9584	65
20.9846	70
21.0109	68
21.0372	54
21.0634	87
21.0897	74
21.1159	85
21.1422	59
21.1685	78
21.1947	66
21.221	101
21.2473	100
21.2735	115
21.2998	144
21.326	209
21.3523	284
21.3786	355
21.4048	460
21.4311	701
21.4573	903
21.4836	885
21.5099	588
21.5361	428
21.5624	248
21.5886	169
21.6149	117
21.6412	90
21.6674	88
21.6937	70
21.7199	59
21.7462	50
21.7725	62
21.7987	54
21.825	61
21.8512	65
21.8775	51
21.9038	57
21.93	56
21.9563	48
21.9825	41
22.0088	58
22.0351	48
22.0613	56
22.0876	44
22.1139	62
22.1401	61
22.1664	54
22.1926	68
22.2189	64
22.2452	57
22.2714	61
22.2977	50
22.3239	63
22.3502	47
22.3765	51
22.4027	45
22.429	45
22.4552	50
22.4815	45
22.5078	53
22.534	55
22.5603	53
22.5865	43
22.6128	54
22.6391	53
22.6653	38
22.6916	50
22.7178	44
22.7441	47
22.7704	53
22.7966	41
22.8229	47
22.8491	53
22.8754	47
22.9017	43
22.9279	50
22.9542	55
22.9804	47
23.0067	54
23.033	53
23.0592	61
23.0855	59
23.1118	40
23.138	46
23.1643	51
23.1905	47
23.2168	52
23.2431	59
23.2693	54
23.2956	45
23.3218	44
23.3481	47
23.3744	31
23.4006	44
23.4269	41
23.4531	57
23.4794	43
23.5057	42
23.5319	40
23.5582	45
23.5844	48
23.6107	49
23.637	57
23.6632	51
23.6895	43
23.7157	44
23.742	67
23.7683	52
23.7945	60
23.8208	51
23.847	60
23.8733	49
23.8996	39
23.9258	39
23.9521	49
23.9784	48
24.0046	58
24.0309	52
24.0571	42
24.0834	50
24.1097	42
24.1359	52
24.1622	50
24.1884	55
24.2147	43
24.241	52
24.2672	52
24.2935	47
24.3197	50
24.346	55
24.3723	51
24.3985	52
24.4248	50
24.451	55
24.4773	47
24.5036	42
24.5298	47
24.5561	57
24.5823	39
24.6086	43
24.6349	39
24.6611	44
24.6874	55
24.7136	55
24.7399	40
24.7662	40
24.7924	47
24.8187	51
24.8449	55
24.8712	43
24.8975	57
24.9237	55
24.95	57
24.9763	42
25.0025	46
25.0288	51
25.055	55
25.0813	50
25.1076	56
25.1338	54
25.1601	50
25.1863	53
25.2126	35
25.2389	38
25.2651	48
25.2914	45
25.3176	38
25.3439	50
25.3702	51
25.3964	58
25.4227	51
25.4489	47
25.4752	49
25.5015	52
25.5277	53
25.554	39
25.5802	37
25.6065	55
25.6328	45
25.659	47
25.6853	48
25.7115	65
25.7378	47
25.7641	58
25.7903	44
25.8166	63
25.8429	41
25.8691	46
25.8954	36
25.9216	40
25.9479	44
25.9742	46
26.0004	48
26.0267	34
26.0529	38
26.0792	52
26.1055	32
26.1317	47
26.158	49
26.1842	54
26.2105	59
26.2368	74
26.263	68
26.2893	79
26.3155	81
26.3418	65
26.3681	81
26.3943	56
26.4206	48
26.4468	51
26.4731	50
26.4994	41
26.5256	42
26.5519	37
26.5781	58
26.6044	57
26.6307	32
26.6569	52
26.6832	47
26.7094	49
26.7357	32
26.762	38
26.7882	50
26.8145	34
26.8408	30
26.867	46
26.8933	43
26.9195	38
26.9458	46
26.9721	41
26.9983	45
27.0246	46
27.0508	63
27.0771	36
27.1034	36
27.1296	39
27.1559	55
27.1821	35
27.2084	51
27.2347	46
27.2609	52
27.2872	35
27.3134	48
27.3397	42
27.366	47
27.3922	48
27.4185	46
27.4447	49
27.471	51
27.4973	55
27.5235	50
27.5498	39
27.576	38
27.6023	50
27.6286	42
27.6548	48
27.6811	41
27.7074	43
27.7336	34
27.7599	28
27.7861	52
27.8124	51
27.8387	34
27.8649	29
27.8912	51
27.9174	54
27.9437	32
27.97	26
27.9962	48
28.0225	49
28.0487	29
28.075	46
28.1013	56
28.1275	42
28.1538	59
28.18	41
28.2063	39
28.2326	48
28.2588	40
28.2851	43
28.3113	43
28.3376	36
28.3639	47
28.3901	27
28.4164	39
28.4426	30
28.4689	52
28.4952	38
28.5214	43
28.5477	50
28.5739	48
28.6002	49
28.6265	27
28.6527	38
28.679	45
28.7053	36
28.7315	54
28.7578	40
28.784	37
28.8103	26
28.8366	41
28.8628	37
28.8891	47
28.9153	50
28.9416	36
28.9679	51
28.9941	52
29.0204	58
29.0466	48
29.0729	51
29.0992	40
29.1254	55
29.1517	50
29.1779	59
29.2042	36
29.2305	51
29.2567	51
29.283	50
29.3092	45
29.3355	48
29.3618	37
29.388	40
29.4143	48
29.4405	55
29.4668	46
29.4931	52
29.5193	45
29.5456	58
29.5719	41
29.5981	48
29.6244	57
29.6506	46
29.6769	51
29.7032	45
29.7294	47
29.7557	56
29.7819	49
29.8082	52
29.8345	63
29.8607	47
29.887	53
29.9132	48
29.9395	48
29.9658	50
29.992	52
30.0183	50
30.0445	64
30.0708	76
30.0971	89
30.1233	75
30.1496	109
30.1758	142
30.2021	128
30.2284	209
30.2546	258
30.2809	325
30.3071	502
30.3334	966
30.3597	1451
30.3859	1335
30.4122	2000
30.4385	3429
30.4647	2319
30.491	1520
30.5172	1553
30.5435	980
30.5698	476
30.596	233
30.6223	136
30.6485	115
30.6748	79
30.7011	79
30.7273	64
30.7536	68
30.7798	66
30.8061	44
30.8324	60
30.8586	49
30.8849	56
30.9111	52
30.9374	47
30.9637	37
30.9899	46
31.0162	32
31.0424	44
31.0687	50
31.095	54
31.1212	38
31.1475	46
31.1737	43
31.2	40
31.2263	48
31.2525	43
31.2788	32
31.305	63
31.3313	48
31.3576	52
31.3838	46
31.4101	46
31.4364	34
31.4626	38
31.4889	31
31.5151	35
31.5414	50
31.5677	50
31.5939	53
31.6202	48
31.6464	34
31.6727	44
31.699	40
31.7252	22
31.7515	51
31.7777	43
31.804	35
31.8303	38
31.8565	46
31.8828	46
31.909	40
31.9353	43
31.9616	31
31.9878	40
32.0141	35
32.0403	46
32.0666	44
32.0929	35
32.1191	36
32.1454	38
32.1716	32
32.1979	51
32.2242	46
32.2504	49
32.2767	50
32.303	45
32.3292	41
32.3555	38
32.3817	49
32.408	41
32.4343	57
32.4605	40
32.4868	29
32.513	49
32.5393	48
32.5656	47
32.5918	47
32.6181	47
32.6443	39
32.6706	53
32.6969	45
32.7231	44
32.7494	40
32.7756	46
32.8019	39
32.8282	22
32.8544	66
32.8807	34
32.9069	42
32.9332	54
32.9595	55
32.9857	41
33.012	26
33.0382	51
33.0645	47
33.0908	37
33.117	38
33.1433	40
33.1695	51
33.1958	39
33.2221	42
33.2483	58
33.2746	46
33.3009	44
33.3271	55
33.3534	48
33.3796	52
33.4059	54
33.4322	56
33.4584	39
33.4847	63
33.5109	48
33.5372	49
33.5635	45
33.5897	59
33.616	70
33.6422	47
33.6685	55
33.6948	57
33.721	72
33.7473	86
33.7735	79
33.7998	95
33.8261	112
33.8523	147
33.8786	189
33.9048	252
33.9311	380
33.9574	496
33.9836	835
34.0099	1630
34.0361	2513
34.0624	2776
34.0887	2092
34.1149	1892
34.1412	1639
34.1675	1187
34.1937	899
34.22	474
34.2462	253
34.2725	191
34.2988	131
34.325	88
34.3513	59
34.3775	49
34.4038	54
34.4301	28
34.4563	56
34.4826	49
34.5088	25
34.5351	49
34.5614	45
34.5876	47
34.6139	54
34.6401	38
34.6664	34
34.6927	38
34.7189	35
34.7452	42
34.7714	38
34.7977	32
34.824	34
34.8502	30
34.8765	30
34.9027	33
34.929	34
34.9553	38
34.9815	43
35.0078	32
35.034	37
35.0603	31
35.0866	38
35.1128	34
35.1391	44
35.1654	49
35.1916	25
35.2179	32
35.2441	41
35.2704	34
35.2967	30
35.3229	43
35.3492	45
35.3754	36
35.4017	38
35.428	23
35.4542	25
35.4805	34
35.5067	38
35.533	28
35.5593	34
35.5855	38
35.6118	40
35.638	34
35.6643	28
35.6906	42
35.7168	31
35.7431	36
35.7693	42
35.7956	30
35.8219	40
35.8481	38
35.8744	31
35.9006	34
35.9269	50
35.9532	38
35.9794	26
36.0057	24
36.032	27
36.0582	35
36.0845	29
36.1107	33
36.137	32
36.1633	31
36.1895	45
36.2158	32
36.242	34
36.2683	34
36.2946	40
36.3208	42
36.3471	47
36.3733	42
36.3996	31
36.4259	31
36.4521	20
36.4784	29
36.5046	34
36.5309	40
36.5572	29
36.5834	39
36.6097	30
36.6359	30
36.6622	45
36.6885	41
36.7147	41
36.741	26
36.7672	35
36.7935	40
36.8198	40
36.846	37
36.8723	38
36.8985	38
36.9248	39
36.9511	32
36.9773	44
37.0036	45
37.0299	48
37.0561	38
37.0824	54
37.1086	45
37.1349	48
37.1612	61
37.1874	52
37.2137	72
37.2399	119
37.2662	126
37.2925	186
37.3187	251
37.345	523
37.3712	759
37.3975	883
37.4238	678
37.45	536
37.4763	474
37.5025	503
37.5288	302
37.5551	152
37.5813	99
37.6076	46
37.6338	47
37.6601	42
37.6864	46
37.7126	28
37.7389	31
37.7651	30
37.7914	33
37.8177	29
37.8439	37
37.8702	34
37.8965	41
37.9227	21
37.949	31
37.9752	27
38.0015	18
38.0278	28
38.054	29
38.0803	38
38.1065	41
38.1328	21
38.1591	22
38.1853	27
38.2116	29
38.2378	41
38.2641	23
38.2904	32
38.3166	31
38.3429	35
38.3691	28
38.3954	25
38.4217	34
38.4479	38
38.4742	35
38.5004	22
38.5267	22
38.553	31
38.5792	28
38.6055	40
38.6317	23
38.658	30
38.6843	15
38.7105	24
38.7368	39
38.763	25
38.7893	34
38.8156	30
38.8418	30
38.8681	36
38.8944	29
38.9206	27
38.9469	23
38.9731	30
38.9994	24
39.0257	34
39.0519	46
39.0782	33
39.1044	28
39.1307	30
39.157	36
39.1832	23
39.2095	29
39.2357	28
39.262	31
39.2883	32
39.3145	30
39.3408	16
39.367	30
39.3933	29
39.4196	36
39.4458	21
39.4721	41
39.4983	22
39.5246	33
39.5509	34
39.5771	21
39.6034	25
39.6296	35
39.6559	27
39.6822	32
39.7084	39
39.7347	30
39.761	26
39.7872	21
39.8135	21
39.8397	17
39.866	28
39.8923	28
39.9185	20
39.9448	26
39.971	28
39.9973	31
40.0236	29
40.0498	36
40.0761	25
40.1023	29
40.1286	24
40.1549	25
40.1811	40
40.2074	22
40.2336	30
40.2599	31
40.2862	34
40.3124	34
40.3387	33
40.3649	25
40.3912	32
40.4175	26
40.4437	28
40.47	24
40.4962	33
40.5225	24
40.5488	20
40.575	28
40.6013	30
40.6275	26
40.6538	30
40.6801	40
40.7063	38
40.7326	30
40.7589	27
40.7851	29
40.8114	31
40.8376	21
40.8639	25
40.8902	24
40.9164	26
40.9427	26
40.9689	29
40.9952	29
41.0215	23
41.0477	50
41.074	23
41.1002	29
41.1265	27
41.1528	37
41.179	29
41.2053	24
41.2315	37
41.2578	15
41.2841	20
41.3103	27
41.3366	19
41.3628	39
41.3891	28
41.4154	42
41.4416	32
41.4679	32
41.4941	28
41.5204	31
41.5467	44
41.5729	31
41.5992	39
41.6255	30
41.6517	34
41.678	25
41.7042	31
41.7305	38
41.7568	32
41.783	29
41.8093	28
41.8355	44
41.8618	36
41.8881	34
41.9143	30
41.9406	34
41.9668	39
41.9931	31
42.0194	42
42.0456	28
42.0719	32
42.0981	26
42.1244	31
42.1507	30
42.1769	39
42.2032	37
42.2294	33
42.2557	39
42.282	31
42.3082	52
42.3345	37
42.3607	30
42.387	29
42.4133	23
42.4395	34
42.4658	41
42.492	34
42.5183	41
42.5446	33
42.5708	37
42.5971	40
42.6234	44
42.6496	39
42.6759	48
42.7021	44
42.7284	38
42.7547	57
42.7809	32
42.8072	37
42.8334	38
42.8597	49
42.886	35
42.9122	37
42.9385	38
42.9647	39
42.991	44
43.0173	47
43.0435	39
43.0698	61
43.096	73
43.1223	68
43.1486	86
43.1748	87
43.2011	145
43.2273	129
43.2536	180
43.2799	268
43.3061	364
43.3324	681
43.3586	1021
43.3849	1429
43.4112	1516
43.4374	1288
43.4637	860
43.49	824
43.5162	804
43.5425	731
43.5687	376
43.595	227
43.6213	130
43.6475	116
43.6738	81
43.7	71
43.7263	53
43.7526	54
43.7788	52
43.8051	49
43.8313	48
43.8576	45
43.8839	40
43.9101	34
43.9364	44
43.9626	52
43.9889	52
44.0152	39
44.0414	40
44.0677	36
44.0939	34
44.1202	43
44.1465	47
44.1727	34
44.199	40
44.2252	42
44.2515	34
44.2778	26
44.304	34
44.3303	32
44.3565	34
44.3828	36
44.4091	45
44.4353	35
44.4616	34
44.4879	36
44.5141	41
44.5404	41
44.5666	40
44.5929	54
44.6192	39
44.6454	28
44.6717	31
44.6979	37
44.7242	44
44.7505	39
44.7767	35
44.803	35
44.8292	39
44.8555	44
44.8818	41
44.908	29
44.9343	33
44.9605	33
44.9868	49
45.0131	37
45.0393	35
45.0656	46
45.0918	44
45.1181	30
45.1444	49
45.1706	40
45.1969	35
45.2231	39
45.2494	31
45.2757	45
45.3019	46
45.3282	26
45.3545	44
45.3807	29
45.407	36
45.4332	44
45.4595	31
45.4858	49
45.512	45
45.5383	46
45.5645	50
45.5908	52
45.6171	41
45.6433	41
45.6696	45
45.6958	41
45.7221	43
45.7484	39
45.7746	43
45.8009	45
45.8271	49
45.8534	59
45.8797	70
45.9059	60
45.9322	70
45.9584	108
45.9847	131
46.011	163
46.0372	252
46.0635	405
46.0897	552
46.116	696
46.1423	905
46.1685	1099
46.1948	814
46.221	625
46.2473	522
46.2736	554
46.2998	469
46.3261	259
46.3524	185
46.3786	118
46.4049	86
46.4311	62
46.4574	68
46.4837	49
46.5099	49
46.5362	45
46.5624	41
46.5887	47
46.615	36
46.6412	30
46.6675	42
46.6937	44
46.72	44
46.7463	44
46.7725	50
46.7988	41
46.825	42
46.8513	39
46.8776	46
46.9038	35
46.9301	37
46.9563	30
46.9826	37
47.0089	27
47.0351	25
47.0614	25
47.0876	42
47.1139	45
47.1402	52
47.1664	33
47.1927	35
47.219	37
47.2452	22
47.2715	36
47.2977	23
47.324	36
47.3503	44
47.3765	32
47.4028	35
47.429	37
47.4553	35
47.4816	31
47.5078	47
47.5341	32
47.5603	32
47.5866	43
47.6129	29
47.6391	33
47.6654	38
47.6916	23
47.7179	25
47.7442	36
47.7704	47
47.7967	33
47.8229	36
47.8492	38
47.8755	38
47.9017	41
47.928	30
47.9542	27
47.9805	26
48.0068	29
48.033	33
48.0593	29
48.0856	22
48.1118	34
48.1381	36
48.1643	41
48.1906	35
48.2169	47
48.2431	41
48.2694	40
48.2956	26
48.3219	33
48.3482	23
48.3744	24
48.4007	39
48.4269	24
48.4532	42
48.4795	41
48.5057	42
48.532	33
48.5582	43
48.5845	46
48.6108	61
48.637	52
48.6633	55
48.6895	96
48.7158	165
48.7421	248
48.7683	447
48.7946	487
48.8208	248
48.8471	170
48.8734	159
48.8996	205
48.9259	190
48.9521	104
48.9784	72
49.0047	54
49.0309	42
49.0572	50
49.0835	35
49.1097	37
49.136	33
49.1622	33
49.1885	34
49.2148	30
49.241	20
49.2673	30
49.2935	32
49.3198	29
49.3461	23
49.3723	30
49.3986	35
49.4248	26
49.4511	26
49.4774	24
49.5036	34
49.5299	37
49.5561	41
49.5824	32
49.6087	31
49.6349	30
49.6612	33
49.6874	37
49.7137	29
49.74	33
49.7662	38
49.7925	29
49.8187	23
49.845	27
49.8713	40
49.8975	33
49.9238	27
49.9501	28
49.9763	27
50.0026	37
50.0288	34
50.0551	27
50.0814	32
50.1076	27
50.1339	35
50.1601	25
50.1864	26
50.2127	25
50.2389	40
50.2652	36
50.2914	28
50.3177	36
50.344	29
50.3702	24
50.3965	20
50.4227	20
50.449	20
50.4753	21
50.5015	22
50.5278	26
50.554	31
50.5803	33
50.6066	27
50.6328	37
50.6591	21
50.6853	30
50.7116	18
50.7379	25
50.7641	24
50.7904	26
50.8166	31
50.8429	34
50.8692	23
50.8954	26
50.9217	31
50.948	28
50.9742	34
51.0005	33
51.0267	35
51.053	35
51.0793	30
51.1055	44
51.1318	33
51.158	18
51.1843	28
51.2106	35
51.2368	28
51.2631	40
51.2893	36
51.3156	39
51.3419	44
51.3681	30
51.3944	33
51.4206	27
51.4469	42
51.4732	20
51.4994	29
51.5257	28
51.5519	32
51.5782	23
51.6045	23
51.6307	33
51.657	27
51.6832	33
51.7095	34
51.7358	32
51.762	25
51.7883	40
51.8146	30
51.8408	27
51.8671	40
51.8933	24
51.9196	34
51.9459	16
51.9721	38
51.9984	35
52.0246	30
52.0509	29
52.0772	35
52.1034	24
52.1297	25
52.1559	25
52.1822	30
52.2085	36
52.2347	25
52.261	31
52.2872	29
52.3135	29
52.3398	27
52.366	18
52.3923	29
52.4185	23
52.4448	25
52.4711	27
52.4973	25
52.5236	19
52.5498	32
52.5761	19
52.6024	25
52.6286	28
52.6549	45
52.6811	28
52.7074	28
52.7337	20
52.7599	28
52.7862	31
52.8125	30
52.8387	34
52.865	25
52.8912	22
52.9175	26
52.9438	29
52.97	27
52.9963	31
53.0225	31
53.0488	26
53.0751	28
53.1013	26
53.1276	22
53.1538	30
53.1801	24
53.2064	25
53.2326	30
53.2589	32
53.2851	28
53.3114	33
53.3377	23
53.3639	28
53.3902	49
53.4164	31
53.4427	25
53.469	36
53.4952	30
53.5215	42
53.5477	38
53.574	49
53.6003	46
53.6265	67
53.6528	103
53.6791	129
53.7053	159
53.7316	226
53.7578	216
53.7841	187
53.8104	152
53.8366	131
53.8629	132
53.8891	120
53.9154	118
53.9417	74
53.9679	61
53.9942	54
54.0204	52
54.0467	41
54.073	38
54.0992	24
54.1255	32
54.1517	29
54.178	44
54.2043	32
54.2305	30
54.2568	39
54.283	27
54.3093	31
54.3356	29
54.3618	29
54.3881	35
54.4143	35
54.4406	32
54.4669	26
54.4931	30
54.5194	37
54.5456	19
54.5719	30
54.5982	31
54.6244	26
54.6507	32
54.677	33
54.7032	34
54.7295	22
54.7557	45
54.782	25
54.8083	30
54.8345	27
54.8608	32
54.887	29
54.9133	27
54.9396	27
54.9658	32
54.9921	25
55.0183	26
55.0446	25
55.0709	24
55.0971	17
55.1234	30
55.1496	21
55.1759	35
55.2022	21
55.2284	26
55.2547	36
55.2809	36
55.3072	44
55.3335	36
55.3597	22
55.386	40
55.4122	27
55.4385	33
55.4648	35
55.491	33
55.5173	34
55.5436	28
55.5698	23
55.5961	27
55.6223	32
55.6486	29
55.6749	31
55.7011	34
55.7274	30
55.7536	34
55.7799	32
55.8062	38
55.8324	35
55.8587	39
55.8849	40
55.9112	46
55.9375	45
55.9637	62
55.99	93
56.0162	108
56.0425	127
56.0688	192
56.095	345
56.1213	653
56.1475	742
56.1738	481
56.2001	238
56.2263	179
56.2526	178
56.2788	220
56.3051	182
56.3314	132
56.3576	80
56.3839	65
56.4101	53
56.4364	34
56.4627	48
56.4889	38
56.5152	30
56.5415	41
56.5677	32
56.594	41
56.6202	36
56.6465	25
56.6728	44
56.699	35
56.7253	26
56.7515	28
56.7778	16
56.8041	25
56.8303	30
56.8566	38
56.8828	26
56.9091	31
56.9354	24
56.9616	38
56.9879	22
57.0141	25
57.0404	28
57.0667	29
57.0929	36
57.1192	33
57.1454	35
57.1717	36
57.198	33
57.2242	33
57.2505	16
57.2767	25
57.303	28
57.3293	28
57.3555	32
57.3818	35
57.4081	27
57.4343	30
57.4606	21
57.4868	15
57.5131	25
57.5394	32
57.5656	20
57.5919	38
57.6181	27
57.6444	39
57.6707	30
57.6969	36
57.7232	22
57.7494	28
57.7757	26
57.802	32
57.8282	23
57.8545	33
57.8807	24
57.907	39
57.9333	33
57.9595	27
57.9858	32
58.012	28
58.0383	32
58.0646	34
58.0908	31
58.1171	34
58.1433	37
58.1696	45
58.1959	35
58.2221	48
58.2484	38
58.2746	82
58.3009	100
58.3272	127
58.3534	129
58.3797	148
58.406	241
58.4322	258
58.4585	223
58.4847	184
58.511	129
58.5373	128
58.5635	121
58.5898	141
58.616	123
58.6423	93
58.6686	76
58.6948	47
58.7211	46
58.7473	33
58.7736	34
58.7999	37
58.8261	35
58.8524	29
58.8786	40
58.9049	29
58.9312	31
58.9574	24
58.9837	39
59.0099	21
59.0362	23
59.0625	24
59.0887	25
59.115	38
59.1412	27
59.1675	24
59.1938	30
59.22	27
59.2463	35
59.2726	29
59.2988	35
59.3251	28
59.3513	25
59.3776	24
59.4039	32
59.4301	23
59.4564	21
59.4826	19
59.5089	27
59.5352	28
59.5614	33
59.5877	23
59.6139	20
59.6402	27
59.6665	22
59.6927	26
59.719	27
59.7452	19
59.7715	29
59.7978	31
59.824	22
59.8503	35
59.8765	27
59.9028	21
59.9291	38
59.9553	28
59.9816	31
60.0078	32
60.0341	37
60.0604	30
60.0866	29
60.1129	21
60.1391	31
60.1654	26
60.1917	29
60.2179	30
60.2442	30
60.2705	23
60.2967	24
60.323	28
60.3492	40
60.3755	18
60.4018	31
60.428	29
60.4543	20
60.4805	26
60.5068	23
60.5331	34
60.5593	23
60.5856	12
60.6118	33
60.6381	22
60.6644	24
60.6906	34
60.7169	26
60.7431	29
60.7694	24
60.7957	40
60.8219	27
60.8482	28
60.8744	24
60.9007	26
60.927	24
60.9532	35
60.9795	33
61.0057	34
61.032	20
61.0583	26
61.0845	24
61.1108	26
61.1371	26
61.1633	40
61.1896	34
61.2158	26
61.2421	29
61.2684	31
61.2946	24
61.3209	26
61.3471	27
61.3734	22
61.3997	32
61.4259	26
61.4522	36
61.4784	30
61.5047	24
61.531	25
61.5572	28
61.5835	30
61.6097	29
61.636	29
61.6623	26
61.6885	36
61.7148	32
61.741	31
61.7673	25
61.7936	24
61.8198	29
61.8461	23
61.8723	24
61.8986	28
61.9249	19
61.9511	24
61.9774	28
62.0036	20
62.0299	26
62.0562	30
62.0824	33
62.1087	28
62.135	16
62.1612	25
62.1875	21
62.2137	25
62.24	34
62.2663	28
62.2925	30
62.3188	27
62.345	31
62.3713	43
62.3976	32
62.4238	33
62.4501	29
62.4763	35
[truncated: 286 more rows]

## Sheet: Figure 3b
2 theta	Intensity
10.0066	41
10.0197	58
10.0328	43
10.046	46
10.0591	55
10.0722	51
10.0853	45
10.0985	43
10.1116	48
10.1247	47
10.1379	51
10.151	46
10.1641	38
10.1773	32
10.1904	42
10.2035	44
10.2166	43
10.2298	42
10.2429	57
10.256	45
10.2692	48
10.2823	67
10.2954	36
10.3086	43
10.3217	51
10.3348	43
10.348	36
10.3611	57
10.3742	51
10.3873	49
10.4005	48
10.4136	43
10.4267	45
10.4399	46
10.453	41
10.4661	51
10.4793	44
10.4924	45
10.5055	48
10.5186	43
10.5318	54
10.5449	55
10.558	51
10.5712	41
10.5843	47
10.5974	47
10.6106	46
10.6237	41
10.6368	42
10.6499	49
10.6631	57
10.6762	40
10.6893	50
10.7025	36
10.7156	63
10.7287	48
10.7419	46
10.755	53
10.7681	30
10.7813	45
10.7944	48
10.8075	43
10.8206	42
10.8338	43
10.8469	50
10.86	42
10.8732	33
10.8863	57
10.8994	48
10.9126	49
10.9257	47
10.9388	41
10.9519	52
10.9651	49
10.9782	47
10.9913	32
11.0045	59
11.0176	61
11.0307	57
11.0439	47
11.057	42
11.0701	50
11.0832	53
11.0964	61
11.1095	47
11.1226	38
11.1358	40
11.1489	38
11.162	46
11.1752	55
11.1883	45
11.2014	45
11.2146	36
11.2277	34
11.2408	44
11.2539	46
11.2671	45
11.2802	59
11.2933	43
11.3065	59
11.3196	57
11.3327	42
11.3459	52
11.359	51
11.3721	53
11.3852	47
11.3984	62
11.4115	48
11.4246	43
11.4378	40
11.4509	47
11.464	50
11.4772	46
11.4903	44
11.5034	44
11.5165	44
11.5297	34
11.5428	37
11.5559	52
11.5691	48
11.5822	56
11.5953	48
11.6085	43
11.6216	50
11.6347	61
11.6479	53
11.661	41
11.6741	66
11.6872	54
11.7004	61
11.7135	33
11.7266	42
11.7398	50
11.7529	40
11.766	44
11.7792	43
11.7923	51
11.8054	47
11.8185	45
11.8317	40
11.8448	40
11.8579	52
11.8711	37
11.8842	46
11.8973	43
11.9105	41
11.9236	43
11.9367	42
11.9498	34
11.963	51
11.9761	45
11.9892	53
12.0024	53
12.0155	51
12.0286	52
12.0418	57
12.0549	60
12.068	57
12.0811	48
12.0943	45
12.1074	58
12.1205	52
12.1337	42
12.1468	47
12.1599	45
12.1731	42
12.1862	51
12.1993	53
12.2125	52
12.2256	50
12.2387	59
12.2518	47
12.265	42
12.2781	52
12.2912	41
12.3044	53
12.3175	40
12.3306	59
12.3438	59
12.3569	51
12.37	48
12.3831	72
12.3963	67
12.4094	85
12.4225	80
12.4357	53
12.4488	41
12.4619	33
12.4751	51
12.4882	66
12.5013	47
12.5144	38
12.5276	50
12.5407	47
12.5538	41
12.567	39
12.5801	49
12.5932	50
12.6064	53
12.6195	48
12.6326	58
12.6458	45
12.6589	45
12.672	41
12.6851	48
12.6983	46
12.7114	42
12.7245	50
12.7377	39
12.7508	41
12.7639	52
12.7771	32
12.7902	42
12.8033	59
12.8164	51
12.8296	54
12.8427	48
12.8558	32
12.869	54
12.8821	54
12.8952	57
12.9084	57
12.9215	51
12.9346	47
12.9477	54
12.9609	41
12.974	38
12.9871	59
13.0003	57
13.0134	46
13.0265	41
13.0397	55
13.0528	51
13.0659	52
13.0791	54
13.0922	49
13.1053	34
13.1184	50
13.1316	51
13.1447	68
13.1578	52
13.171	62
13.1841	48
13.1972	58
13.2104	58
13.2235	59
13.2366	51
13.2497	52
13.2629	77
13.276	70
13.2891	69
13.3023	87
13.3154	72
13.3285	81
13.3417	93
13.3548	118
13.3679	212
13.381	579
13.3942	1007
13.4073	727
13.4204	433
13.4336	399
13.4467	491
13.4598	405
13.473	838
13.4861	2663
13.4992	1920
13.5124	520
13.5255	259
13.5386	189
13.5517	186
13.5649	159
13.578	152
13.5911	140
13.6043	117
13.6174	148
13.6305	167
13.6437	116
13.6568	136
13.6699	135
13.683	121
13.6962	138
13.7093	129
13.7224	159
13.7356	142
13.7487	147
13.7618	127
13.775	160
13.7881	151
13.8012	145
13.8143	157
13.8275	157
13.8406	161
13.8537	137
13.8669	161
13.88	165
13.8931	159
13.9063	158
13.9194	150
13.9325	177
13.9456	172
13.9588	180
13.9719	183
13.985	169
13.9982	178
14.0113	185
14.0244	205
14.0376	183
14.0507	163
14.0638	212
14.077	244
14.0901	256
14.1032	226
14.1163	234
14.1295	288
14.1426	270
14.1557	263
14.1689	313
14.182	360
14.1951	411
14.2083	404
14.2214	439
14.2345	461
14.2476	532
14.2608	605
14.2739	870
14.287	1468
14.3002	3385
14.3133	3631
14.3264	1666
14.3396	1053
14.3527	870
14.3658	840
14.3789	875
14.3921	973
14.4052	1513
14.4183	2053
14.4315	1500
14.4446	1261
14.4577	1345
14.4709	1447
14.484	1446
14.4971	1565
14.5103	1667
14.5234	1724
14.5365	1905
14.5496	1957
14.5628	2019
14.5759	2108
14.589	2191
14.6022	2389
14.6153	2547
14.6284	2622
14.6416	2872
14.6547	2833
14.6678	3020
14.6809	3176
14.6941	3310
14.7072	3401
14.7203	3745
14.7335	3773
14.7466	4074
14.7597	4319
14.7729	4633
14.786	5061
14.7991	5662
14.8122	6450
14.8254	7532
14.8385	9140
14.8516	13709
14.8648	22233
14.8779	28951
14.891	33044
14.9042	53991
14.9173	173725
14.9304	1039953
14.9436	1193666
14.9567	320747
14.9698	552467
14.9829	477003
14.9961	100442
15.0092	33172
15.0223	17712
15.0355	11369
15.0486	7921
15.0617	5885
15.0749	4656
15.088	3718
15.1011	3025
15.1142	2676
15.1274	2299
15.1405	1972
15.1536	1779
15.1668	1604
15.1799	1330
15.193	1190
15.2062	1062
15.2193	955
15.2324	823
15.2455	768
15.2587	758
15.2718	681
15.2849	596
15.2981	602
15.3112	570
15.3243	558
15.3375	476
15.3506	435
15.3637	459
15.3769	470
15.39	441
15.4031	398
15.4162	409
15.4294	338
15.4425	347
15.4556	365
15.4688	292
15.4819	304
15.495	296
15.5082	284
15.5213	236
15.5344	264
15.5475	285
15.5607	258
15.5738	214
15.5869	258
15.6001	231
15.6132	259
15.6263	206
15.6395	217
15.6526	223
15.6657	232
15.6788	229
15.692	202
15.7051	195
15.7182	168
15.7314	190
15.7445	159
15.7576	170
15.7708	164
15.7839	153
15.797	150
15.8102	140
15.8233	143
15.8364	134
15.8495	138
15.8627	114
15.8758	147
15.8889	131
15.9021	148
15.9152	119
15.9283	113
15.9415	120
15.9546	128
15.9677	130
15.9808	94
15.994	98
16.0071	101
16.0202	113
16.0334	102
16.0465	107
16.0596	97
16.0728	110
16.0859	104
16.099	103
16.1121	103
16.1253	103
16.1384	86
16.1515	92
16.1647	81
16.1778	71
16.1909	88
16.2041	91
16.2172	87
16.2303	82
16.2434	77
16.2566	93
16.2697	82
16.2828	86
16.296	94
16.3091	82
16.3222	76
16.3354	93
16.3485	71
16.3616	77
16.3748	76
16.3879	97
16.401	82
16.4141	74
16.4273	82
16.4404	60
16.4535	74
16.4667	66
16.4798	68
16.4929	71
16.5061	78
16.5192	66
16.5323	82
16.5454	63
16.5586	61
16.5717	57
16.5848	64
16.598	62
16.6111	58
16.6242	61
16.6374	65
16.6505	53
16.6636	59
16.6767	67
16.6899	54
16.703	67
16.7161	53
16.7293	55
16.7424	46
16.7555	51
16.7687	52
16.7818	47
16.7949	55
16.8081	66
16.8212	59
16.8343	60
16.8474	58
16.8606	56
16.8737	51
16.8868	60
16.9	56
16.9131	59
16.9262	44
16.9394	47
16.9525	49
16.9656	55
16.9787	47
16.9919	40
17.005	33
17.0181	49
17.0313	49
17.0444	46
17.0575	48
17.0707	40
17.0838	28
17.0969	37
17.11	46
17.1232	50
17.1363	36
17.1494	48
17.1626	53
17.1757	51
17.1888	44
17.202	41
17.2151	35
17.2282	39
17.2414	34
17.2545	38
17.2676	49
17.2807	45
17.2939	50
17.307	49
17.3201	32
17.3333	41
17.3464	45
17.3595	49
17.3727	34
17.3858	35
17.3989	33
17.412	40
17.4252	47
17.4383	37
17.4514	47
17.4646	43
17.4777	38
17.4908	54
17.504	38
17.5171	41
17.5302	38
17.5433	37
17.5565	39
17.5696	47
17.5827	42
17.5959	33
17.609	41
17.6221	43
17.6353	43
17.6484	30
17.6615	29
17.6747	33
17.6878	32
17.7009	37
17.714	37
17.7272	38
17.7403	32
17.7534	36
17.7666	36
17.7797	35
17.7928	40
17.806	31
17.8191	29
17.8322	30
17.8453	47
17.8585	40
17.8716	37
17.8847	37
17.8979	43
17.911	33
17.9241	39
17.9373	35
17.9504	35
17.9635	37
17.9766	35
17.9898	33
18.0029	44
18.016	33
18.0292	53
18.0423	35
18.0554	34
18.0686	33
18.0817	27
18.0948	36
18.1079	33
18.1211	31
18.1342	52
18.1473	31
18.1605	34
18.1736	39
18.1867	32
18.1999	37
18.213	34
18.2261	31
18.2393	35
18.2524	27
18.2655	38
18.2786	34
18.2918	40
18.3049	30
18.318	28
18.3312	31
18.3443	37
18.3574	22
18.3706	32
18.3837	36
18.3968	38
18.4099	23
18.4231	33
18.4362	25
18.4493	19
18.4625	29
18.4756	34
18.4887	33
18.5019	35
18.515	40
18.5281	32
18.5412	31
18.5544	30
18.5675	29
18.5806	29
18.5938	40
18.6069	29
18.62	29
18.6332	31
18.6463	30
18.6594	34
18.6726	28
18.6857	39
18.6988	35
18.7119	27
18.7251	36
18.7382	23
18.7513	25
18.7645	48
18.7776	37
18.7907	48
18.8039	20
18.817	29
18.8301	28
18.8432	28
18.8564	27
18.8695	28
18.8826	25
18.8958	22
18.9089	28
18.922	21
18.9352	25
18.9483	27
18.9614	26
18.9745	31
18.9877	41
19.0008	36
19.0139	26
19.0271	35
19.0402	22
19.0533	37
19.0665	25
19.0796	34
19.0927	35
19.1059	27
19.119	30
19.1321	29
19.1452	37
19.1584	29
19.1715	40
19.1846	39
19.1978	25
19.2109	37
19.224	24
19.2372	35
19.2503	26
19.2634	29
19.2765	32
19.2897	31
19.3028	28
19.3159	24
19.3291	29
19.3422	34
19.3553	34
19.3685	38
19.3816	42
19.3947	32
19.4078	24
19.421	34
19.4341	35
19.4472	32
19.4604	35
19.4735	31
19.4866	34
19.4998	35
19.5129	30
19.526	28
19.5392	24
19.5523	41
19.5654	38
19.5785	24
19.5917	26
19.6048	26
19.6179	29
19.6311	22
19.6442	25
19.6573	25
19.6705	32
19.6836	28
19.6967	25
19.7098	27
19.723	19
19.7361	47
19.7492	30
19.7624	34
19.7755	26
19.7886	36
19.8018	38
19.8149	31
19.828	29
19.8411	21
19.8543	31
19.8674	22
19.8805	35
19.8937	22
19.9068	21
19.9199	32
19.9331	23
19.9462	18
19.9593	30
19.9724	30
19.9856	22
19.9987	21
20.0118	25
20.025	35
20.0381	25
20.0512	16
20.0644	32
20.0775	26
20.0906	35
20.1038	26
20.1169	28
20.13	36
20.1431	34
20.1563	28
20.1694	26
20.1825	41
20.1957	37
20.2088	30
20.2219	31
20.2351	16
20.2482	20
20.2613	29
20.2744	19
20.2876	38
20.3007	24
20.3138	23
20.327	19
20.3401	23
20.3532	30
20.3664	28
20.3795	23
20.3926	33
20.4057	43
20.4189	26
20.432	49
20.4451	36
20.4583	32
20.4714	40
20.4845	27
20.4977	19
20.5108	23
20.5239	26
20.5371	28
20.5502	28
20.5633	27
20.5764	32
20.5896	29
20.6027	29
20.6158	23
20.629	21
20.6421	24
20.6552	29
20.6684	28
20.6815	32
20.6946	22
20.7077	27
20.7209	27
20.734	31
20.7471	28
20.7603	32
20.7734	23
20.7865	24
20.7997	26
20.8128	26
20.8259	28
20.839	13
20.8522	24
20.8653	37
20.8784	29
20.8916	26
20.9047	25
20.9178	18
20.931	30
20.9441	28
20.9572	33
20.9704	21
20.9835	22
20.9966	25
21.0097	32
21.0229	22
21.036	23
21.0491	22
21.0623	27
21.0754	29
21.0885	31
21.1017	17
21.1148	31
21.1279	25
21.141	31
21.1542	16
21.1673	29
21.1804	24
21.1936	27
21.2067	28
21.2198	26
21.233	33
21.2461	19
21.2592	24
21.2723	34
21.2855	29
21.2986	29
21.3117	23
21.3249	18
21.338	21
21.3511	24
21.3643	32
21.3774	31
21.3905	21
21.4037	25
21.4168	20
21.4299	27
21.443	37
21.4562	31
21.4693	28
21.4824	34
21.4956	33
21.5087	25
21.5218	25
21.535	24
21.5481	27
21.5612	23
21.5743	19
21.5875	15
21.6006	30
21.6137	16
21.6269	22
21.64	29
21.6531	14
21.6663	24
21.6794	36
21.6925	26
21.7056	18
21.7188	27
21.7319	17
21.745	27
21.7582	24
21.7713	23
21.7844	27
21.7976	26
21.8107	30
21.8238	21
21.8369	13
21.8501	27
21.8632	23
21.8763	26
21.8895	25
21.9026	27
21.9157	36
21.9289	28
21.942	26
21.9551	19
21.9683	25
21.9814	23
21.9945	21
22.0076	30
22.0208	20
22.0339	29
22.047	29
22.0602	22
22.0733	25
22.0864	28
22.0996	27
22.1127	13
22.1258	22
22.1389	18
22.1521	12
22.1652	20
22.1783	22
22.1915	26
22.2046	22
22.2177	20
22.2309	20
22.244	21
22.2571	23
22.2702	17
22.2834	32
22.2965	28
22.3096	31
22.3228	19
22.3359	21
22.349	25
22.3622	23
22.3753	31
22.3884	20
22.4016	22
22.4147	33
22.4278	19
22.4409	24
22.4541	18
22.4672	21
22.4803	17
22.4935	26
22.5066	19
22.5197	17
22.5329	27
22.546	23
22.5591	17
22.5722	28
22.5854	25
22.5985	27
22.6116	23
22.6248	27
22.6379	30
22.651	28
22.6642	14
22.6773	26
22.6904	18
22.7035	23
22.7167	21
22.7298	18
22.7429	25
22.7561	16
22.7692	15
22.7823	20
22.7955	23
22.8086	19
22.8217	17
22.8349	22
22.848	23
22.8611	24
22.8742	26
22.8874	23
22.9005	29
22.9136	29
22.9268	19
22.9399	25
22.953	19
22.9662	24
22.9793	21
22.9924	29
23.0055	24
23.0187	25
23.0318	23
23.0449	17
23.0581	24
23.0712	26
23.0843	22
23.0975	19
23.1106	25
23.1237	11
23.1368	24
23.15	36
23.1631	21
23.1762	21
23.1894	28
23.2025	21
23.2156	18
23.2288	16
23.2419	27
23.255	31
23.2682	30
23.2813	16
23.2944	20
23.3075	24
23.3207	22
23.3338	20
23.3469	20
23.3601	23
23.3732	24
23.3863	24
23.3995	20
23.4126	15
23.4257	28
23.4388	27
23.452	28
23.4651	19
23.4782	18
23.4914	18
23.5045	12
23.5176	22
23.5308	27
23.5439	27
23.557	25
23.5701	38
23.5833	18
23.5964	24
23.6095	19
23.6227	18
23.6358	25
23.6489	20
23.6621	16
23.6752	29
23.6883	15
23.7014	21
23.7146	21
23.7277	19
23.7408	26
23.754	23
23.7671	33
23.7802	19
23.7934	24
23.8065	24
23.8196	25
23.8328	24
23.8459	20
23.859	15
23.8721	25
23.8853	20
23.8984	31
23.9115	17
23.9247	23
23.9378	37
23.9509	17
23.9641	18
23.9772	19
23.9903	24
24.0034	24
24.0166	30
24.0297	22
24.0428	24
24.056	28
24.0691	28
24.0822	12
24.0954	22
24.1085	32
24.1216	21
24.1347	23
24.1479	29
24.161	25
24.1741	22
24.1873	22
24.2004	24
24.2135	25
24.2267	37
24.2398	25
24.2529	26
24.2661	25
24.2792	28
24.2923	17
24.3054	23
24.3186	23
24.3317	20
24.3448	25
24.358	23
24.3711	19
24.3842	28
24.3974	27
24.4105	23
24.4236	19
24.4367	18
24.4499	21
24.463	24
24.4761	29
24.4893	27
24.5024	30
24.5155	37
24.5287	24
24.5418	27
24.5549	25
24.568	18
24.5812	20
24.5943	28
24.6074	26
24.6206	29
24.6337	25
24.6468	27
24.66	30
24.6731	16
24.6862	27
24.6994	28
24.7125	17
24.7256	17
24.7387	16
24.7519	18
24.765	13
24.7781	39
24.7913	24
24.8044	27
24.8175	25
24.8307	32
24.8438	15
24.8569	32
24.87	23
24.8832	32
24.8963	21
24.9094	15
24.9226	28
24.9357	21
24.9488	20
24.962	34
24.9751	38
24.9882	32
25.0013	34
25.0145	24
25.0276	27
25.0407	28
25.0539	24
25.067	18
25.0801	26
25.0933	28
25.1064	34
25.1195	31
25.1327	30
25.1458	15
25.1589	26
25.172	27
25.1852	32
25.1983	27
25.2114	24
25.2246	19
25.2377	23
25.2508	22
25.264	30
25.2771	25
25.2902	25
25.3033	21
25.3165	21
25.3296	27
25.3427	30
25.3559	28
25.369	30
25.3821	26
25.3953	28
25.4084	28
25.4215	33
25.4346	30
25.4478	28
25.4609	20
25.474	21
25.4872	33
25.5003	27
25.5134	27
25.5266	24
25.5397	25
25.5528	28
25.566	22
25.5791	29
25.5922	17
25.6053	28
25.6185	26
25.6316	40
25.6447	26
25.6579	32
25.671	30
25.6841	28
25.6973	26
25.7104	35
25.7235	30
25.7366	33
25.7498	33
25.7629	20
25.776	35
25.7892	24
25.8023	23
25.8154	25
25.8286	30
25.8417	28
25.8548	34
25.8679	28
25.8811	32
25.8942	27
25.9073	31
25.9205	30
25.9336	24
25.9467	28
25.9599	26
25.973	27
25.9861	25
25.9992	23
26.0124	27
26.0255	24
26.0386	27
26.0518	25
26.0649	24
26.078	21
26.0912	19
26.1043	37
26.1174	27
26.1306	28
26.1437	28
26.1568	24
26.1699	38
26.1831	25
26.1962	29
26.2093	26
26.2225	28
26.2356	18
26.2487	39
26.2619	29
26.275	33
26.2881	31
26.3012	36
26.3144	22
26.3275	32
26.3406	18
26.3538	30
26.3669	28
26.38	26
26.3932	25
26.4063	31
26.4194	23
26.4325	25
26.4457	24
26.4588	30
26.4719	36
26.4851	26
26.4982	25
26.5113	33
26.5245	29
26.5376	29
26.5507	35
26.5639	30
26.577	27
26.5901	31
26.6032	32
26.6164	40
26.6295	43
26.6426	31
26.6558	33
26.6689	42
26.682	36
26.6952	26
26.7083	32
26.7214	36
26.7345	33
26.7477	35
26.7608	35
26.7739	34
26.7871	36
26.8002	34
26.8133	40
26.8265	55
26.8396	49
26.8527	50
26.8658	45
26.879	52
26.8921	48
26.9052	51
26.9184	60
26.9315	67
26.9446	63
26.9578	64
26.9709	73
26.984	57
26.9972	82
27.0103	97
27.0234	126
27.0365	233
27.0497	562
27.0628	1088
27.0759	1021
27.0891	628
27.1022	446
27.1153	481
27.1285	516
27.1416	763
27.1547	1568
27.1678	1744
27.181	770
27.1941	400
27.2072	192
27.2204	149
27.2335	115
27.2466	123
27.2598	127
27.2729	101
27.286	104
27.2991	71
27.3123	73
27.3254	74
27.3385	73
27.3517	81
27.3648	57
27.3779	60
27.3911	63
27.4042	80
27.4173	57
27.4305	64
27.4436	64
27.4567	68
27.4698	51
27.483	76
27.4961	68
27.5092	65
27.5224	79
27.5355	76
27.5486	64
27.5618	81
27.5749	64
27.588	60
27.6011	73
27.6143	63
27.6274	68
27.6405	66
27.6537	69
27.6668	70
27.6799	58
27.6931	73
27.7062	72
27.7193	69
27.7324	82
27.7456	74
27.7587	74
27.7718	72
27.785	70
27.7981	64
27.8112	66
27.8244	60
27.8375	66
27.8506	82
27.8637	65
27.8769	72
27.89	83
27.9031	72
27.9163	94
27.9294	82
27.9425	92
27.9557	70
27.9688	75
27.9819	78
27.9951	78
28.0082	81
28.0213	69
28.0344	70
28.0476	82
28.0607	77
28.0738	68
28.087	82
28.1001	83
28.1132	68
28.1264	74
28.1395	89
28.1526	83
28.1657	100
28.1789	111
28.192	92
28.2051	86
28.2183	78
28.2314	85
28.2445	90
28.2577	94
28.2708	99
28.2839	103
28.297	107
28.3102	84
28.3233	115
28.3364	96
28.3496	99
28.3627	118
28.3758	89
28.389	108
28.4021	87
28.4152	115
28.4284	122
28.4415	120
28.4546	121
28.4677	111
28.4809	107
28.494	120
28.5071	119
28.5203	156
28.5334	157
28.5465	133
28.5597	147
28.5728	125
28.5859	161
28.599	160
28.6122	177
28.6253	146
28.6384	143
28.6516	172
28.6647	175
28.6778	208
28.691	203
28.7041	193
28.7172	202
28.7303	214
28.7435	261
28.7566	277
28.7697	332
28.7829	388
28.796	591
28.8091	915
28.8223	1663
28.8354	2474
28.8485	1926
28.8617	1090
28.8748	656
28.8879	519
28.901	408
28.9142	445
28.9273	393
28.9404	401
28.9536	380
28.9667	400
28.9798	400
28.993	397
29.0061	425
29.0192	443
29.0323	588
29.0455	954
29.0586	1086
29.0717	898
29.0849	774
29.098	639
29.1111	633
29.1243	602
29.1374	639
29.1505	650
29.1636	738
29.1768	704
29.1899	671
29.203	648
29.2162	755
29.2293	778
29.2424	730
29.2556	746
29.2687	792
29.2818	840
29.295	874
29.3081	909
29.3212	938
29.3343	911
29.3475	939
29.3606	987
29.3737	983
29.3869	1040
29.4	1094
29.4131	1149
29.4263	1110
29.4394	1104
29.4525	1172
29.4656	1217
29.4788	1263
29.4919	1226
29.505	1221
29.5182	1262
29.5313	1334
29.5444	1393
29.5576	1407
29.5707	1379
29.5838	1450
29.5969	1521
29.6101	1575
29.6232	1618
29.6363	1632
29.6495	1597
29.6626	1644
29.6757	1697
29.6889	1688
29.702	1796
29.7151	1880
29.7282	1935
29.7414	1970
29.7545	2094
29.7676	2102
29.7808	2132
29.7939	2224
29.807	2317
29.8202	2375
29.8333	2505
29.8464	2688
29.8596	2774
29.8727	3030
29.8858	3169
29.8989	3437
29.9121	3750
29.9252	4050
29.9383	4709
29.9515	5772
29.9646	7947
29.9777	10315
29.9909	12323
30.004	12783
30.0171	12399
30.0302	12388
30.0434	14494
30.0565	18640
30.0696	27364
30.0828	46089
30.0959	100419
30.109	369534
30.1222	1053335
30.1353	646508
30.1484	179697
30.1615	77512
30.1747	79067
30.1878	211036
30.2009	455246
30.2141	256290
30.2272	75238
30.2403	30430
30.2535	17459
30.2666	11833
30.2797	8813
30.2929	6949
30.306	5603
30.3191	4732
30.3322	3988
30.3454	3432
30.3585	3021
30.3716	2588
30.3848	2311
30.3979	2126
30.411	1888
30.4242	1740
30.4373	1653
30.4504	1501
30.4635	1409
30.4767	1346
30.4898	1232
30.5029	1141
30.5161	1057
30.5292	991
30.5423	937
30.5555	887
30.5686	810
30.5817	769
30.5948	717
30.608	657
30.6211	706
30.6342	657
30.6474	598
30.6605	578
30.6736	525
30.6868	550
30.6999	547
30.713	464
30.7262	446
30.7393	445
30.7524	466
30.7655	427
30.7787	415
30.7918	409
30.8049	391
30.8181	402
30.8312	399
30.8443	382
30.8575	381
30.8706	338
30.8837	351
30.8968	292
30.91	288
30.9231	280
30.9362	307
30.9494	268
30.9625	235
30.9756	263
30.9888	210
31.0019	230
31.015	214
31.0281	221
31.0413	203
31.0544	205
31.0675	184
31.0807	210
31.0938	181
31.1069	179
31.1201	184
31.1332	181
31.1463	209
31.1595	179
31.1726	177
31.1857	165
31.1988	172
31.212	162
31.2251	171
31.2382	150
31.2514	144
31.2645	154
31.2776	136
31.2908	140
31.3039	123
31.317	138
31.3301	130
31.3433	118
31.3564	110
31.3695	136
31.3827	116
31.3958	109
31.4089	120
31.4221	118
31.4352	100
31.4483	106
31.4614	108
31.4746	125
31.4877	103
31.5008	119
31.514	92
31.5271	117
31.5402	119
31.5534	119
31.5665	108
31.5796	113
31.5927	74
31.6059	89
31.619	81
31.6321	89
31.6453	107
31.6584	83
31.6715	96
31.6847	90
31.6978	80
31.7109	80
31.7241	98
31.7372	92
31.7503	72
31.7634	66
31.7766	75
31.7897	77
31.8028	97
31.816	75
31.8291	71
31.8422	81
31.8554	73
31.8685	81
31.8816	86
31.8947	88
31.9079	79
31.921	67
31.9341	65
31.9473	69
31.9604	81
31.9735	68
31.9867	77
31.9998	68
32.0129	68
32.026	80
32.0392	64
32.0523	64
32.0654	78
32.0786	68
32.0917	57
32.1048	59
32.118	57
32.1311	61
32.1442	58
32.1574	73
32.1705	71
32.1836	54
32.1967	66
32.2099	64
32.223	53
32.2361	60
32.2493	61
32.2624	51
32.2755	48
32.2887	48
32.3018	55
32.3149	49
32.328	52
32.3412	65
32.3543	60
32.3674	49
32.3806	53
32.3937	47
32.4068	48
32.42	59
32.4331	45
32.4462	54
32.4593	46
32.4725	50
32.4856	48
32.4987	46
32.5119	56
32.525	56
32.5381	57
32.5513	45
32.5644	48
32.5775	53
32.5907	51
32.6038	54
32.6169	45
32.63	42
32.6432	49
32.6563	53
32.6694	54
32.6826	48
32.6957	38
32.7088	42
32.722	47
32.7351	49
32.7482	57
32.7613	32
32.7745	34
32.7876	52
32.8007	52
32.8139	38
32.827	50
32.8401	35
32.8533	49
32.8664	38
32.8795	36
32.8926	26
32.9058	47
32.9189	50
32.932	57
32.9452	40
32.9583	44
32.9714	41
32.9846	53
32.9977	54
33.0108	46
33.024	38
33.0371	49
33.0502	39
33.0633	43
33.0765	51
33.0896	31
33.1027	41
33.1159	38
33.129	35
33.1421	47
33.1553	51
33.1684	34
33.1815	38
33.1946	39
33.2078	38
33.2209	37
33.234	40
33.2472	26
33.2603	45
33.2734	53
33.2866	49
33.2997	35
33.3128	30
33.3259	36
33.3391	36
33.3522	34
33.3653	42
33.3785	39
33.3916	29
33.4047	44
33.4179	47
33.431	41
33.4441	31
33.4573	38
33.4704	40
33.4835	27
33.4966	42
33.5098	44
33.5229	45
33.536	33
33.5492	29
33.5623	37
33.5754	24
33.5886	39
33.6017	34
33.6148	27
33.6279	34
33.6411	37
33.6542	27
33.6673	32
33.6805	35
33.6936	40
33.7067	37
33.7199	36
33.733	31
33.7461	26
33.7592	39
33.7724	25
33.7855	33
33.7986	47
33.8118	38
33.8249	42
33.838	33
33.8512	27
33.8643	39
33.8774	40
33.8905	40
33.9037	29
33.9168	32
33.9299	42
33.9431	34
33.9562	33
33.9693	29
33.9825	35
33.9956	41
34.0087	33
34.0219	32
34.035	24
34.0481	40
34.0612	33
34.0744	33
34.0875	28
34.1006	25
34.1138	39
34.1269	42
34.14	30
34.1532	27
34.1663	28
34.1794	24
34.1925	20
34.2057	37
34.2188	27
34.2319	34
34.2451	24
34.2582	41
34.2713	37
34.2845	39
34.2976	15
34.3107	25
34.3238	30
34.337	30
34.3501	31
34.3632	22
34.3764	25
34.3895	32
34.4026	26
34.4158	27
34.4289	31
34.442	28
34.4552	27
34.4683	27
34.4814	36
34.4945	41
34.5077	26
34.5208	29
34.5339	20
34.5471	18
34.5602	25
34.5733	35
34.5865	28
34.5996	34
34.6127	29
34.6258	29
34.639	25
34.6521	32
34.6652	30
34.6784	20
34.6915	25
34.7046	28
34.7178	24
34.7309	29
34.744	34
34.7571	20
34.7703	25
34.7834	20
34.7965	28
34.8097	20
34.8228	31
34.8359	27
34.8491	25
34.8622	21
34.8753	36
34.8885	28
34.9016	17
34.9147	28
34.9278	27
34.941	31
34.9541	30
34.9672	32
34.9804	25
34.9935	25
35.0066	32
35.0198	23
35.0329	26
35.046	33
35.0591	21
35.0723	26
35.0854	26
35.0985	19
35.1117	23
35.1248	29
35.1379	25
35.1511	23
35.1642	39
35.1773	26
35.1904	25
35.2036	32
35.2167	21
35.2298	12
35.243	27
35.2561	29
35.2692	23
35.2824	26
35.2955	32
35.3086	26
35.3218	23
35.3349	26
35.348	17
35.3611	27
35.3743	26
35.3874	22
35.4005	21
35.4137	21
35.4268	20
35.4399	21
35.4531	21
35.4662	28
35.4793	21
35.4924	27
35.5056	22
35.5187	18
35.5318	16
35.545	19
35.5581	18
35.5712	27
35.5844	23
35.5975	18
35.6106	23
35.6237	27
35.6369	24
35.65	23
35.6631	29
35.6763	16
35.6894	27
35.7025	30
35.7157	23
35.7288	25
35.7419	31
35.755	23
35.7682	27
35.7813	20
35.7944	26
35.8076	18
35.8207	14
35.8338	25
35.847	21
35.8601	22
35.8732	23
35.8864	26
35.8995	19
35.9126	28
35.9257	19
35.9389	19
35.952	26
35.9651	23
35.9783	27
35.9914	10
36.0045	18
36.0177	25
36.0308	24
36.0439	34
36.057	28
36.0702	26
36.0833	20
36.0964	23
36.1096	20
36.1227	26
36.1358	26
36.149	24
36.1621	34
36.1752	21
36.1883	22
36.2015	22
36.2146	26
36.2277	30
36.2409	30
[truncated: 2,570 more rows]

## Sheet: Figure 3c
Phi	Intensity
0.1	4
0.3	1
0.5	1
0.7	5
0.9	4
1.1	4
1.3	4
1.5	5
1.7	3
1.9	4
2.1	2
2.3	1
2.5	6
2.7	2
2.9	6
3.1	1
3.3	3
3.5	3
3.7	2
3.9	7
4.1	5
4.3	1
4.5	4
4.7	1
4.9	1
5.1	3
5.3	3
5.5	0
5.7	3
5.9	5
6.1	3
6.3	2
6.5	0
6.7	3
6.9	1
7.1	2
7.3	3
7.5	1
7.7	0
7.9	2
8.1	1
8.3	1
8.5	2
8.7	2
8.9	1
9.1	3
9.3	0
9.5	0
9.7	2
9.9	1
10.1	1
10.3	0
10.5	2
10.7	1
10.9	0
11.1	1
11.3	1
11.5	2
11.7	2
11.9	1
12.1	0
12.3	3
12.5	0
12.7	1
12.9	0
13.1	0
13.3	0
13.5	0
13.7	1
13.9	3
14.1	3
14.3	1
14.5	0
14.7	0
14.9	1
15.1	1
15.3	0
15.5	2
15.7	0
15.9	2
16.1	1
16.3	2
16.5	0
16.7	2
16.9	1
17.1	1
17.3	3
17.5	1
17.7	0
17.9	1
18.1	0
18.3	1
18.5	0
18.7	0
18.9	4
19.1	0
19.3	0
19.5	1
19.7	0
19.9	0
20.1	1
20.3	1
20.5	0
20.7	2
20.9	0
21.1	0
21.3	0
21.5	1
21.7	1
21.9	2
22.1	1
22.3	1
22.5	0
22.7	0
22.9	0
23.1	1
23.3	1
23.5	1
23.7	0
23.9	0
24.1	0
24.3	0
24.5	1
24.7	2
24.9	0
25.1	1
25.3	0
25.5	2
25.7	1
25.9	1
26.1	1
26.3	1
26.5	2
26.7	0
26.9	3
27.1	1
27.3	0
27.5	0
27.7	1
27.9	2
28.1	0
28.3	1
28.5	1
28.7	0
28.9	0
29.1	2
29.3	0
29.5	0
29.7	0
29.9	0
30.1	1
30.3	1
30.5	1
30.7	0
30.9	0
31.1	0
31.3	3
31.5	2
31.7	1
31.9	0
32.1	0
32.3	0
32.5	0
32.7	1
32.9	0
33.1	2
33.3	0
33.5	1
33.7	1
33.9	2
34.1	1
34.3	0
34.5	1
34.7	0
34.9	1
35.1	1
35.3	0
35.5	0
35.7	0
35.9	1
36.1	1
36.3	0
36.5	0
36.7	0
36.9	0
37.1	0
37.3	0
37.5	0
37.7	0
37.9	0
38.1	2
38.3	0
38.5	0
38.7	0
38.9	1
39.1	2
39.3	1
39.5	1
39.7	0
39.9	0
40.1	0
40.3	0
40.5	1
40.7	0
40.9	1
41.1	0
41.3	1
41.5	0
41.7	1
41.9	3
42.1	0
42.3	0
42.5	0
42.7	1
42.9	1
43.1	0
43.3	2
43.5	0
43.7	2
43.9	2
44.1	3
44.3	1
44.5	0
44.7	0
44.9	0
45.1	1
45.3	0
45.5	1
45.7	1
45.9	0
46.1	2
46.3	0
46.5	0
46.7	0
46.9	1
47.1	0
47.3	0
47.5	0
47.7	0
47.9	1
48.1	1
48.3	1
48.5	0
48.7	2
48.9	0
49.1	1
49.3	0
49.5	0
49.7	1
49.9	1
50.1	1
50.3	0
50.5	0
50.7	1
50.9	0
51.1	1
51.3	1
51.5	0
51.7	0
51.9	2
52.1	2
52.3	0
52.5	2
52.7	1
52.9	1
53.1	2
53.3	0
53.5	0
53.7	0
53.9	1
54.1	3
54.3	2
54.5	0
54.7	0
54.9	1
55.1	0
55.3	2
55.5	0
55.7	0
55.9	0
56.1	1
56.3	1
56.5	0
56.7	4
56.9	0
57.1	0
57.3	0
57.5	0
57.7	1
57.9	1
58.1	3
58.3	0
58.5	1
58.7	2
58.9	1
59.1	0
59.3	1
59.5	2
59.7	1
59.9	1
60.1	4
60.3	0
60.5	0
60.7	3
60.9	0
61.1	0
61.3	0
61.5	3
61.7	0
61.9	0
62.1	1
62.3	0
62.5	0
62.7	1
62.9	2
63.1	0
63.3	1
63.5	0
63.7	0
63.9	1
64.1	2
64.3	1
64.5	3
64.7	1
64.9	1
65.1	2
65.3	0
65.5	0
65.7	0
65.9	0
66.1	2
66.3	0
66.5	0
66.7	2
66.9	1
67.1	1
67.3	1
67.5	0
67.7	3
67.9	2
68.1	3
68.3	2
68.5	1
68.7	2
68.9	2
69.1	1
69.3	3
69.5	1
69.7	2
69.9	0
70.1	2
70.3	1
70.5	0
70.7	3
70.9	1
71.1	3
71.3	1
71.5	1
71.7	0
71.9	3
72.1	0
72.3	4
72.5	1
72.7	5
72.9	2
73.1	2
73.3	2
73.5	5
73.7	2
73.9	2
74.1	2
74.3	2
74.5	1
74.7	3
74.9	3
75.1	3
75.3	1
75.5	1
75.7	2
75.9	2
76.1	4
76.3	2
76.5	1
76.7	1
76.9	2
77.1	0
77.3	6
77.5	2
77.7	7
77.9	3
78.1	5
78.3	1
78.5	2
78.7	1
78.9	3
79.1	1
79.3	6
79.5	1
79.7	2
79.9	3
80.1	4
80.3	4
80.5	5
80.7	4
80.9	4
81.1	8
81.3	6
81.5	7
81.7	8
81.9	6
82.1	9
82.3	8
82.5	14
82.7	11
82.9	14
83.1	11
83.3	23
83.5	36
83.7	56
83.9	309
84.1	4470
84.3	8195
84.5	3071
84.7	90
84.9	21
85.1	21
85.3	13
85.5	11
85.7	10
85.9	14
86.1	9
86.3	9
86.5	1
86.7	18
86.9	2
87.1	6
87.3	2
87.5	3
87.7	3
87.9	4
88.1	3
88.3	2
88.5	5
88.7	1
88.9	2
89.1	2
89.3	4
89.5	2
89.7	3
89.9	5
90.1	3
90.3	3
90.5	1
90.7	3
90.9	2
91.1	4
91.3	1
91.5	3
91.7	2
91.9	2
92.1	3
92.3	3
92.5	2
92.7	1
92.9	0
93.1	2
93.3	0
93.5	2
93.7	1
93.9	1
94.1	0
94.3	1
94.5	3
94.7	1
94.9	2
95.1	1
95.3	1
95.5	1
95.7	0
95.9	3
96.1	3
96.3	0
96.5	1
96.7	0
96.9	2
97.1	0
97.3	2
97.5	2
97.7	0
97.9	3
98.1	2
98.3	1
98.5	2
98.7	1
98.9	1
99.1	2
99.3	3
99.5	1
99.7	0
99.9	0
100.1	0
100.3	0
100.5	1
100.7	0
100.9	1
101.1	0
101.3	1
101.5	2
101.7	0
101.9	1
102.1	2
102.3	0
102.5	2
102.7	1
102.9	1
103.1	0
103.3	0
103.5	0
103.7	0
103.9	1
104.1	0
104.3	1
104.5	2
104.7	0
104.9	1
105.1	2
105.3	1
105.5	1
105.7	1
105.9	3
106.1	1
106.3	1
106.5	0
106.7	0
106.9	0
107.1	1
107.3	0
107.5	0
107.7	1
107.9	0
108.1	1
108.3	0
108.5	1
108.7	2
108.9	0
109.1	2
109.3	2
109.5	2
109.7	0
109.9	2
110.1	1
110.3	0
110.5	0
110.7	2
110.9	1
111.1	0
111.3	3
111.5	1
111.7	1
111.9	0
112.1	0
112.3	0
112.5	0
112.7	1
112.9	0
113.1	0
113.3	2
113.5	1
113.7	0
113.9	1
114.1	0
114.3	1
114.5	2
114.7	1
114.9	0
115.1	1
115.3	2
115.5	0
115.7	1
115.9	0
116.1	0
116.3	0
116.5	1
116.7	1
116.9	0
117.1	0
117.3	1
117.5	2
117.7	1
117.9	0
118.1	2
118.3	1
118.5	0
118.7	0
118.9	1
119.1	2
119.3	0
119.5	0
119.7	1
119.9	2
120.1	0
120.3	0
120.5	0
120.7	0
120.9	0
121.1	0
121.3	4
121.5	0
121.7	0
121.9	0
122.1	1
122.3	0
122.5	1
122.7	0
122.9	2
123.1	0
123.3	0
123.5	0
123.7	0
123.9	0
124.1	0
124.3	3
124.5	1
124.7	1
124.9	0
125.1	0
125.3	0
125.5	2
125.7	0
125.9	1
126.1	0
126.3	1
126.5	0
126.7	0
126.9	1
127.1	1
127.3	0
127.5	0
127.7	0
127.9	1
128.1	2
128.3	0
128.5	0
128.7	1
128.9	0
129.1	0
129.3	0
129.5	1
129.7	0
129.9	0
130.1	0
130.3	0
130.5	1
130.7	1
130.9	2
131.1	1
131.3	2
131.5	1
131.7	0
131.9	2
132.1	0
132.3	3
132.5	0
132.7	1
132.9	2
133.1	0
133.3	0
133.5	3
133.7	0
133.9	0
134.1	2
134.3	2
134.5	0
134.7	0
134.9	0
135.1	0
135.3	1
135.5	0
135.7	1
135.9	0
136.1	0
136.3	0
136.5	0
136.7	1
136.9	3
137.1	1
137.3	1
137.5	1
137.7	0
137.9	2
138.1	0
138.3	0
138.5	1
138.7	0
138.9	0
139.1	0
139.3	0
139.5	0
139.7	0
139.9	1
140.1	2
140.3	1
140.5	2
140.7	0
140.9	0
141.1	0
141.3	0
141.5	2
141.7	0
141.9	0
142.1	0
142.3	0
142.5	0
142.7	3
142.9	3
143.1	4
143.3	0
143.5	1
143.7	1
143.9	2
144.1	2
144.3	0
144.5	0
144.7	0
144.9	1
145.1	0
145.3	0
145.5	1
145.7	1
145.9	0
146.1	0
146.3	0
146.5	1
146.7	0
146.9	0
147.1	2
147.3	0
147.5	1
147.7	2
147.9	0
148.1	0
148.3	1
148.5	0
148.7	0
148.9	0
149.1	5
149.3	1
149.5	3
149.7	0
149.9	1
150.1	1
150.3	2
150.5	1
150.7	2
150.9	1
151.1	0
151.3	1
151.5	1
151.7	0
151.9	2
152.1	1
152.3	0
152.5	0
152.7	0
152.9	0
153.1	0
153.3	0
153.5	0
153.7	1
153.9	0
154.1	0
154.3	1
154.5	2
154.7	2
154.9	1
155.1	2
155.3	1
155.5	4
155.7	1
155.9	1
156.1	1
156.3	3
156.5	0
156.7	2
156.9	1
157.1	1
157.3	2
157.5	1
157.7	1
157.9	1
158.1	0
158.3	1
158.5	1
158.7	0
158.9	1
159.1	4
159.3	2
159.5	2
159.7	1
159.9	0
160.1	1
160.3	0
160.5	1
160.7	3
160.9	1
161.1	2
161.3	3
161.5	1
161.7	3
161.9	0
162.1	2
162.3	0
162.5	2
162.7	0
162.9	0
163.1	3
163.3	1
163.5	4
163.7	0
163.9	1
164.1	5
164.3	1
164.5	0
164.7	3
164.9	2
165.1	2
165.3	0
165.5	5
165.7	3
165.9	3
166.1	2
166.3	2
166.5	2
166.7	1
166.9	3
167.1	3
167.3	2
167.5	4
167.7	2
167.9	2
168.1	3
168.3	8
168.5	5
168.7	4
168.9	6
169.1	5
169.3	6
169.5	3
169.7	5
169.9	4
170.1	8
170.3	4
170.5	9
170.7	6
170.9	4
171.1	6
171.3	8
171.5	7
171.7	8
171.9	9
172.1	14
172.3	14
172.5	22
172.7	19
172.9	29
173.1	35
173.3	84
173.5	382
173.7	5057
173.9	8718
174.1	3801
174.3	106
174.5	33
174.7	27
174.9	22
175.1	20
175.3	16
175.5	14
175.7	13
175.9	8
176.1	10
176.3	6
176.5	9
176.7	4
176.9	10
177.1	4
177.3	8
177.5	3
177.7	6
177.9	3
178.1	2
178.3	4
178.5	3
178.7	0
178.9	6
179.1	1
179.3	2
179.5	4
179.7	7
179.9	3
180.1	4
180.3	1
180.5	3
180.7	4
180.9	3
181.1	3
181.3	1
181.5	4
181.7	1
181.9	4
182.1	3
182.3	1
182.5	0
182.7	2
182.9	2
183.1	4
183.3	0
183.5	2
183.7	4
183.9	1
184.1	0
184.3	1
184.5	3
184.7	4
184.9	3
185.1	5
185.3	3
185.5	2
185.7	1
185.9	1
186.1	0
186.3	3
186.5	2
186.7	1
186.9	5
187.1	0
187.3	1
187.5	3
187.7	1
187.9	0
188.1	1
188.3	2
188.5	2
188.7	1
188.9	1
189.1	1
189.3	2
189.5	2
189.7	2
189.9	0
190.1	1
190.3	1
190.5	0
190.7	1
190.9	0
191.1	0
191.3	1
191.5	1
191.7	1
191.9	1
192.1	1
192.3	1
192.5	1
192.7	1
192.9	1
193.1	0
193.3	2
193.5	0
193.7	0
193.9	0
194.1	0
194.3	1
194.5	0
194.7	1
194.9	0
195.1	0
195.3	1
195.5	0
195.7	1
195.9	1
196.1	0
196.3	2
196.5	1
196.7	1
196.9	0
197.1	0
197.3	0
197.5	3
197.7	2
197.9	1
198.1	0
198.3	0
198.5	1
198.7	0
198.9	0
199.1	0
199.3	0
199.5	2
199.7	0
199.9	0
200.1	2
200.3	0
200.5	2
200.7	2
200.9	0
201.1	0
201.3	0
201.5	0
201.7	0
201.9	0
202.1	2
202.3	1
202.5	2
202.7	0
202.9	1
203.1	1
203.3	0
203.5	0
203.7	0
203.9	2
204.1	1
204.3	0
204.5	1
204.7	0
204.9	1
205.1	1
205.3	0
205.5	0
205.7	1
205.9	2
206.1	2
206.3	0
206.5	0
206.7	2
206.9	1
207.1	0
207.3	0
207.5	0
207.7	0
207.9	0
208.1	0
208.3	1
208.5	0
208.7	0
208.9	0
209.1	0
209.3	3
209.5	0
209.7	0
209.9	1
210.1	0
210.3	1
210.5	2
210.7	0
210.9	2
211.1	3
211.3	1
211.5	1
211.7	1
211.9	3
212.1	0
212.3	1
212.5	0
212.7	1
212.9	1
213.1	1
213.3	1
213.5	1
213.7	3
213.9	0
214.1	0
214.3	2
214.5	0
214.7	1
214.9	0
215.1	3
215.3	0
215.5	0
215.7	1
215.9	1
216.1	0
216.3	0
216.5	1
216.7	0
216.9	1
217.1	1
217.3	0
217.5	0
217.7	0
217.9	0
218.1	0
218.3	0
218.5	0
218.7	2
218.9	0
219.1	0
219.3	0
219.5	1
219.7	1
219.9	0
220.1	0
220.3	1
220.5	0
220.7	1
220.9	1
221.1	2
221.3	0
221.5	3
221.7	0
221.9	2
222.1	0
222.3	0
222.5	2
222.7	0
222.9	0
223.1	0
223.3	0
223.5	0
223.7	1
223.9	0
224.1	0
224.3	1
224.5	0
224.7	3
224.9	0
225.1	1
225.3	0
225.5	2
225.7	0
225.9	0
226.1	2
226.3	0
226.5	1
226.7	1
226.9	0
227.1	0
227.3	2
227.5	1
227.7	0
227.9	0
228.1	3
228.3	1
228.5	0
228.7	0
228.9	2
229.1	3
229.3	0
229.5	2
229.7	0
229.9	0
230.1	1
230.3	0
230.5	2
230.7	0
230.9	0
231.1	0
231.3	1
231.5	0
231.7	0
231.9	0
232.1	1
232.3	1
232.5	1
232.7	0
232.9	0
233.1	0
233.3	0
233.5	1
233.7	0
233.9	0
234.1	2
234.3	0
234.5	0
234.7	0
234.9	1
235.1	0
235.3	2
235.5	1
235.7	2
235.9	0
236.1	3
236.3	0
236.5	2
236.7	1
236.9	1
237.1	3
237.3	0
237.5	1
237.7	2
237.9	0
238.1	0
238.3	0
238.5	0
238.7	2
238.9	3
239.1	0
239.3	2
239.5	0
239.7	1
239.9	0
240.1	0
240.3	2
240.5	0
240.7	0
240.9	0
241.1	4
241.3	0
241.5	0
241.7	0
241.9	1
242.1	1
242.3	0
242.5	1
242.7	0
242.9	0
243.1	0
243.3	1
243.5	0
243.7	1
243.9	1
244.1	2
244.3	1
244.5	0
244.7	3
244.9	0
245.1	0
245.3	1
245.5	2
245.7	1
245.9	0
246.1	1
246.3	0
246.5	0
246.7	1
246.9	0
247.1	2
247.3	1
247.5	0
247.7	1
247.9	0
248.1	4
248.3	5
248.5	2
248.7	1
248.9	0
249.1	2
249.3	0
249.5	1
249.7	1
249.9	2
250.1	1
250.3	1
250.5	2
250.7	2
250.9	0
251.1	4
251.3	2
251.5	0
251.7	3
251.9	6
252.1	1
252.3	1
252.5	2
252.7	3
252.9	1
253.1	2
253.3	4
253.5	3
253.7	4
253.9	1
254.1	3
254.3	4
254.5	3
254.7	3
254.9	3
255.1	1
255.3	0
255.5	3
255.7	5
255.9	3
256.1	3
256.3	2
256.5	1
256.7	1
256.9	3
257.1	3
257.3	0
257.5	5
257.7	2
257.9	4
258.1	5
258.3	3
258.5	2
258.7	1
258.9	4
259.1	4
259.3	6
259.5	4
259.7	5
259.9	9
260.1	3
260.3	3
260.5	7
260.7	7
260.9	6
261.1	3
261.3	4
261.5	10
261.7	10
261.9	6
262.1	11
262.3	10
262.5	6
262.7	12
262.9	15
263.1	11
263.3	8
263.5	13
263.7	25
263.9	45
264.1	85
264.3	855
264.5	6655
264.7	9838
264.9	2498
265.1	63
265.3	19
265.5	29
265.7	15
265.9	15
266.1	12
266.3	15
266.5	6
266.7	9
266.9	9
267.1	7
267.3	5
267.5	10
267.7	6
267.9	3
268.1	7
268.3	5
268.5	2
268.7	4
268.9	2
269.1	4
269.3	1
269.5	7
269.7	4
269.9	4
270.1	2
270.3	3
270.5	2
270.7	4
270.9	4
271.1	3
271.3	4
271.5	2
271.7	1
271.9	5
272.1	5
272.3	0
272.5	6
272.7	2
272.9	2
273.1	1
273.3	0
273.5	2
273.7	3
273.9	0
274.1	1
274.3	2
274.5	3
274.7	2
274.9	2
275.1	1
275.3	2
275.5	0
275.7	0
275.9	1
276.1	0
276.3	1
276.5	2
276.7	0
276.9	0
277.1	0
277.3	0
277.5	1
277.7	1
277.9	0
278.1	3
278.3	0
278.5	1
278.7	1
278.9	1
279.1	0
279.3	1
279.5	1
279.7	0
279.9	0
280.1	1
280.3	2
280.5	1
280.7	2
280.9	3
281.1	0
281.3	3
281.5	0
281.7	0
281.9	3
282.1	1
282.3	3
282.5	2
282.7	0
282.9	1
283.1	3
283.3	1
283.5	0
283.7	2
283.9	1
284.1	1
284.3	0
284.5	1
284.7	2
284.9	1
285.1	0
285.3	0
285.5	0
285.7	2
285.9	2
286.1	0
286.3	2
286.5	0
286.7	1
286.9	3
287.1	1
287.3	0
287.5	0
287.7	0
287.9	1
288.1	1
288.3	0
288.5	1
288.7	0
288.9	2
289.1	0
289.3	0
289.5	2
289.7	1
289.9	0
290.1	1
290.3	0
290.5	0
290.7	0
290.9	0
291.1	0
291.3	0
291.5	1
291.7	0
291.9	0
292.1	1
292.3	0
292.5	0
292.7	2
292.9	1
293.1	1
293.3	0
293.5	0
293.7	1
293.9	1
294.1	0
294.3	0
294.5	0
294.7	0
294.9	1
295.1	1
295.3	0
295.5	0
295.7	2
295.9	1
296.1	2
296.3	0
296.5	0
296.7	0
296.9	0
297.1	2
297.3	0
297.5	1
297.7	0
297.9	0
298.1	0
298.3	3
298.5	1
298.7	0
298.9	2
299.1	2
299.3	2
299.5	1
299.7	1
299.9	0
300.1	0
300.3	0
300.5	1
300.7	1
300.9	1
301.1	1
301.3	0
301.5	1
301.7	0
301.9	1
302.1	2
302.3	0
302.5	0
302.7	0
302.9	1
303.1	0
303.3	1
303.5	1
303.7	1
303.9	0
304.1	0
304.3	0
304.5	1
304.7	0
304.9	0
305.1	0
305.3	1
305.5	0
305.7	1
305.9	1
306.1	0
306.3	0
306.5	0
306.7	0
306.9	0
307.1	1
307.3	0
307.5	0
307.7	4
307.9	0
308.1	0
308.3	1
308.5	0
308.7	0
308.9	1
309.1	2
309.3	1
309.5	0
309.7	0
309.9	2
310.1	0
310.3	0
310.5	0
310.7	0
310.9	1
311.1	0
311.3	0
311.5	0
311.7	0
311.9	0
312.1	0
312.3	0
312.5	0
312.7	2
312.9	0
313.1	0
313.3	2
313.5	0
313.7	0
313.9	0
314.1	1
314.3	0
314.5	1
314.7	1
314.9	0
315.1	0
315.3	2
315.5	0
315.7	0
315.9	0
316.1	0
316.3	0
316.5	0
316.7	1
316.9	0
317.1	3
317.3	0
317.5	3
317.7	0
317.9	0
318.1	0
318.3	2
318.5	1
318.7	4
318.9	1
319.1	0
319.3	0
319.5	1
319.7	1
319.9	2
320.1	0
320.3	0
320.5	0
320.7	0
320.9	0
321.1	0
321.3	0
321.5	1
321.7	0
321.9	0
322.1	0
322.3	0
322.5	0
322.7	1
322.9	1
323.1	0
323.3	0
323.5	0
323.7	1
323.9	0
324.1	0
324.3	0
324.5	0
324.7	2
324.9	0
325.1	1
325.3	1
325.5	1
325.7	3
325.9	1
326.1	2
326.3	0
326.5	0
326.7	3
326.9	0
327.1	0
327.3	2
327.5	0
327.7	1
327.9	1
328.1	0
328.3	0
328.5	4
328.7	1
328.9	2
329.1	0
329.3	1
329.5	1
329.7	1
329.9	0
330.1	1
330.3	2
330.5	0
330.7	0
330.9	1
331.1	1
331.3	0
331.5	1
331.7	1
331.9	1
332.1	0
332.3	2
332.5	1
332.7	1
332.9	2
333.1	3
333.3	1
333.5	0
333.7	1
333.9	0
334.1	0
334.3	0
334.5	3
334.7	0
334.9	0
335.1	3
335.3	1
335.5	0
335.7	0
335.9	0
336.1	0
336.3	0
336.5	1
336.7	0
336.9	0
337.1	0
337.3	0
337.5	3
337.7	1
337.9	1
338.1	2
338.3	2
338.5	1
338.7	3
338.9	1
339.1	0
339.3	2
339.5	0
339.7	0
339.9	1
340.1	3
340.3	2
340.5	0
340.7	0
340.9	2
341.1	3
341.3	0
341.5	0
341.7	3
341.9	1
342.1	1
342.3	1
342.5	2
342.7	1
342.9	0
343.1	2
343.3	2
343.5	4
343.7	2
343.9	0
344.1	1
344.3	0
344.5	3
344.7	0
344.9	0
345.1	0
345.3	3
345.5	1
345.7	2
345.9	1
346.1	2
346.3	2
346.5	0
346.7	2
346.9	1
347.1	1
347.3	1
347.5	1
347.7	4
347.9	4
348.1	1
348.3	3
348.5	2
348.7	2
348.9	1
349.1	1
349.3	0
349.5	2
349.7	2
349.9	5
350.1	1
350.3	3
350.5	3
350.7	3
350.9	6
351.1	5
351.3	9
351.5	4
351.7	5
351.9	7
352.1	8
352.3	10
352.5	10
352.7	8
352.9	7
353.1	7
353.3	11
353.5	6
353.7	5
353.9	18
354.1	26
354.3	40
354.5	78
354.7	920
354.9	5986
355.1	8536
355.3	2027
355.5	70
355.7	29
355.9	19
356.1	19
356.3	15
356.5	15
356.7	13
356.9	14
357.1	9
357.3	9
357.5	6
357.7	4
357.9	7
358.1	4
358.3	7
358.5	8
358.7	4
358.9	4
359.1	2
359.3	5
359.5	6
359.7	8
359.9	5
