# Supplementary material for: Reproducible high-quality perovskite single crystals by flux-regulated crystallization with a feedback loop
Source: Nat Synth. 2024 Jun 18;3(10):1212–20. doi: 10.1038/s44160-024-00576-8 (PMC11466857; doi:10.1038/s44160-024-00576-8)
Supplement: Supplementary file 6 — Growth rate statistical source data. [file 44160_2024_576_MOESM6_ESM.xlsx]

## Sheet: Figure 4c
SV	PV	SV-GOOD	PV-GOOD
0.3	0.36755	0.2	0.213599
0.2	0.213599	0.2	0.208952
0.2	0.208952	0.2	0.199081
0.2	0.199081	0.2	0.249629
0.2	0.249629	0.2	0.225731
0.2	0.352042	0.2	0.184446
0.2	0.232839	0.2	0.192693
0.2	0.225731	0.3	0.319056
0.2	0.181752	0.2	0.207113
0.5	0.460569	0.2	0.200778
0.2	0.208661	0.2	0.191041
0.2	0.184446	0.2	0.181328
0.2	0.192693	0.3	0.274056
0.3	0.319056	0.25	0.224429
0.3	0.28187	0.5	0.500622
0.2	0.197553	0.5	0.348701
0.2	0.177865	0.2	0.229774
0.2	0.207113	0.2	0.212724
0.2	0.184307	0.1	0.126512
0.2	0.200778	0.3	0.344956
0.2	0.189335	0.4	0.409107
0.2	0.170931	0.6	0.581665
0.2	0.196366	0.5	0.543848
0.2	0.191041	0.2	0.200083
0.2	0.181328	0.5	0.448416
0.2	0.245922
0.25	0.205041
0.3	0.274056
0.2	0.137088
0.25	0.224429
0.5	0.580204
0.5	0.564305
0.5	0.533448
0.5	0.500622
0.2	0.179006
0.2	0.237567
0.5	0.58783
0.5	0.348701
0.2	0.169549
0.2	0.135663
0.2	0.229774
0.2	0.149089
0.2	0.127416
0.3	0.298636
0.3	0.339295
0.2	0.212724
0.1	0.126512
0.3	0.344956
0.4	0.409107
0.5	0.527925
0.6	0.581665
0.4	0.438986
0.2	0.172292
0.5	0.573898
0.2	0.252055
0.5	0.633568
0.6	0.723305
0.2	0.342818
0.3	0.445126
0.4	0.481405
0.5	0.543848
0.2	0.247902
0.2	0.200083
0.5	0.448416
0.2	0.31922
0.4	0.335398
0.2	0.240955
0.3	0.223645
0.2	0.165257
0.5	0.617191
0.2	0.171943
0.2	0.0502925
0.2	0.109434

## Sheet: Figure 4d
Steady-State Error	Steady-State Error Good
-0.0675496	-0.0135989
-0.0135989	-0.00895238
-0.00895238	0.000918819
0.000918819	-0.0496294
-0.0496294	-0.0257315
-0.152042	0.0155538
-0.0328389	0.00730664
-0.0257315	-0.0190563
0.0182475	-0.00711266
0.0394313	-0.000778379
-0.00866077	0.00895874
0.0155538	0.0186715
0.00730664	0.0259438
-0.0190563	0.0255711
0.0181297	-0.000621734
0.00244658	0.151299
0.0221349	-0.0297739
-0.00711266	-0.0127238
0.0156926	-0.0265123
-0.000778379	-0.0449558
0.0106652	-0.00910708
0.0290694	0.0183352
0.00363416	-0.0438478
0.00895874	-8.34976e-05
0.0186715	0.0515839
-0.0459217
0.0449588
0.0259438
0.0629116
0.0255711
-0.0802035
-0.0643047
-0.0334484
-0.000621734
0.0209937
-0.0375666
-0.0878301
0.151299
0.0304512
0.064337
-0.0297739
0.0509113
0.0725839
0.00136421
-0.0392954
-0.0127238
-0.0265123
-0.0449558
-0.00910708
-0.0279252
0.0183352
-0.0389865
0.0277076
-0.073898
-0.0520553
-0.133568
-0.123305
-0.142818
-0.145126
-0.0814048
-0.0438478
-0.0479016
-8.34976e-05
0.0515839
-0.11922
0.0646016
-0.040955
0.0763554
0.0347433
-0.117191
0.0280573
0.149707
0.0905663

## Sheet: Figure 4e
Estimated final supersaturation	PV
3.00946	0.36755
-3.95129	0.213599
-3.49207	0.208952
-3.25038	0.199081
-3.7096	0.249629
-5.98151	0.352042
-6.29571	0.232839
-4.19298	0.225731
-7.43167	0.181752
-2.67032	0.460569
-7.23831	0.208661
-3.73377	0.184446
-2.81533	0.192693
-4.12048	0.319056
-2.8395	0.28187
-5.25643	0.197553
-5.57063	0.177865
-3.85461	0.207113
-3.78211	0.184307
-7.11747	0.200778
-3.3954	0.189335
-3.05703	0.170931
-7.14164	0.196366
-1.17182	0.191041
-4.338	0.181328
-1.36518	0.245922
-2.01775	0.205041
-7.45584	0.274056
-3.83044	0.137088
4.6288	0.224429
8.25419	0.580204
4.3146	0.564305
6.48984	0.533448
5.66808	0.500622
-1.60687	0.179006
0.205825	0.237567
2.96112	0.58783
1.60764	0.348701
0.520026	0.169549
-2.23527	0.135663
-1.38935	0.229774
-0.519253	0.149089
-0.9543	0.127416
7.62579	0.298636
3.58952	0.339295
0.810057	0.212724
0.471687	0.126512
2.52608	0.344956
5.20887	0.409107
11.7829	0.527925
3.71037	0.581665
4.38711	0.438986
-1.8969	0.172292
9.94604	0.573898
2.57441	0.252055
6.73153	0.633568
8.13335	0.723305
4.12125	0.342818
5.93394	0.445126
3.83122	0.481405
1.87351	0.543848
-0.253391	0.247902
-3.22621	0.200083
0.858395	0.448416
-6.34405	0.31922
-0.422576	0.335398
-4.04797	0.240955
-2.04192	0.223645
-3.63709	0.165257
-2.11443	0.617191
-8.39844	0.171943
-7.38333	0.0502925
-4.77305	0.109434

## Sheet: Figure 4f
Steady-State Error
0.0167485
0.00916829
0.0244714
0.0399513
-0.0212535
-0.176388
-0.0644762
-0.00857302
-0.0397507
-0.208075
-0.062172
0.0433688
0.0564348
-0.100215
-0.033303
-0.00507326
0.00732375
0.017898
0.0423859
-0.0514853
0.0463324
0.0725888
-0.0476336
0.0962261
0.0324648
0.0368587
0.0625957
-0.132615
0.0884832
0.197447
-0.0741965
-0.14972
-0.068385
-0.0546279
0.0981654
0.0816704
-0.204654
0.00306603
0.156979
0.126926
0.0524456
0.153322
0.164899
0.192789
0.0584635
0.120535
0.198894
0.0281248
0.0262302
0.0599689
-0.181102
-0.0227188
0.0981488
-0.02863
0.122147
-0.162896
-0.220103
0.0672799
0.00703722
-0.0780372
-0.185911
0.0606788
0.0395098
-0.114036
-0.151979
-0.0307441
-0.0204313
0.0434314
0.0648018
-0.351798
-0.0523757
0.092831
0.0942639
