# Supplementary material for: Reproducible high-quality perovskite single crystals by flux-regulated crystallization with a feedback loop
Source: Nat Synth. 2024 Jun 18;3(10):1212–20. doi: 10.1038/s44160-024-00576-8 (PMC11466857; doi:10.1038/s44160-024-00576-8)
Supplement: Supplementary file 7 — Rocking curve and photoluminescence source data. [file 44160_2024_576_MOESM7_ESM.xlsx]

## Sheet: Figure 5a
sPV-0.48				sPV-0.18
Omega (arcsec)	Normalized Intensity	X-fit	Y-fit	Omega (arcsec)	Normalized Intensity	X-fit	Y-fit
-612.189	0.00185964	-612.189	0.00120846	-619.598	0	-619.598	0.00142881
-610.389	0.00278946	-612.089	0.00120871	-617.798	0	-619.498	0.00142882
-608.589	0.000929821	-611.989	0.00120896	-615.998	0	-619.398	0.00142882
-606.789	0.000929821	-611.889	0.00120921	-614.198	0.000172992	-619.298	0.00142883
-604.989	0	-611.789	0.00120946	-612.398	0	-619.198	0.00142883
-603.189	0	-611.689	0.00120971	-610.598	0	-619.098	0.00142884
-601.389	0	-611.589	0.00120996	-608.798	0	-618.998	0.00142884
-599.589	0.000929821	-611.489	0.00121021	-606.998	0	-618.898	0.00142884
-597.789	0.00371928	-611.389	0.00121047	-605.198	0	-618.798	0.00142885
-595.989	0.00278946	-611.289	0.00121072	-603.398	0.000345985	-618.698	0.00142885
-594.189	0.000929821	-611.189	0.00121097	-601.598	0.000172992	-618.598	0.00142886
-592.389	0.000929821	-611.089	0.00121122	-599.798	0	-618.498	0.00142886
-590.589	0	-610.989	0.00121148	-597.998	0	-618.398	0.00142887
-588.789	0.00185964	-610.889	0.00121173	-596.198	0	-618.298	0.00142887
-586.989	0	-610.789	0.00121198	-594.398	0.000172992	-618.198	0.00142888
-585.189	0	-610.689	0.00121223	-592.598	0.000172992	-618.098	0.00142888
-583.389	0.000929821	-610.589	0.00121249	-590.798	0	-617.998	0.00142889
-581.589	0.00185964	-610.489	0.00121274	-588.998	0	-617.898	0.00142889
-579.789	0	-610.389	0.00121299	-587.198	0	-617.798	0.0014289
-577.989	0	-610.289	0.00121325	-585.398	0	-617.698	0.0014289
-576.189	0	-610.189	0.0012135	-583.598	0	-617.598	0.00142891
-574.389	0	-610.089	0.00121375	-581.798	0	-617.498	0.00142891
-572.589	0	-609.989	0.00121401	-579.998	0	-617.398	0.00142892
-570.789	0.000929821	-609.889	0.00121426	-578.198	0	-617.298	0.00142892
-568.989	0	-609.789	0.00121451	-576.398	0	-617.198	0.00142893
-567.189	0	-609.689	0.00121477	-574.598	0	-617.098	0.00142893
-565.389	0.00185964	-609.589	0.00121502	-572.798	0	-616.998	0.00142894
-563.589	0	-609.489	0.00121528	-570.998	0	-616.898	0.00142894
-561.789	0.000929821	-609.389	0.00121553	-569.198	0	-616.798	0.00142895
-559.989	0.000929821	-609.289	0.00121579	-567.398	0.000345985	-616.698	0.00142895
-558.189	0	-609.189	0.00121604	-565.598	0.000172992	-616.598	0.00142896
-556.389	0.000929821	-609.089	0.0012163	-563.798	0.000172992	-616.498	0.00142896
-554.589	0.000929821	-608.989	0.00121655	-561.998	0	-616.398	0.00142897
-552.789	0	-608.889	0.00121681	-560.198	0.000172992	-616.298	0.00142897
-550.989	0.00278946	-608.789	0.00121706	-558.398	0.000518977	-616.198	0.00142898
-549.189	0.000929821	-608.689	0.00121732	-556.598	0	-616.098	0.00142898
-547.389	0.000929821	-608.589	0.00121757	-554.798	0	-615.998	0.00142899
-545.589	0	-608.489	0.00121783	-552.998	0	-615.898	0.00142899
-543.789	0.000929821	-608.389	0.00121808	-551.198	0	-615.798	0.001429
-541.989	0	-608.289	0.00121834	-549.398	0	-615.698	0.001429
-540.189	0.000929821	-608.189	0.00121859	-547.598	0	-615.598	0.00142901
-538.389	0.000929821	-608.089	0.00121885	-545.798	0.000172992	-615.498	0.00142901
-536.589	0	-607.989	0.00121911	-543.998	0	-615.398	0.00142902
-534.789	0.00185964	-607.889	0.00121936	-542.198	0.000172992	-615.298	0.00142902
-532.989	0.000929821	-607.789	0.00121962	-540.398	0	-615.198	0.00142902
-531.189	0.00185964	-607.689	0.00121988	-538.598	0	-615.098	0.00142903
-529.389	0.00557893	-607.589	0.00122013	-536.798	0	-614.998	0.00142903
-527.589	0.00185964	-607.489	0.00122039	-534.998	0.000172992	-614.898	0.00142904
-525.789	0	-607.389	0.00122065	-533.198	0	-614.798	0.00142904
-523.989	0	-607.289	0.0012209	-531.398	0	-614.698	0.00142905
-522.189	0.000929821	-607.189	0.00122116	-529.598	0	-614.598	0.00142905
-520.389	0.000929821	-607.089	0.00122142	-527.798	0	-614.498	0.00142906
-518.589	0.000929821	-606.989	0.00122168	-525.998	0.000345985	-614.398	0.00142906
-516.789	0.00278946	-606.889	0.00122193	-524.198	0.000518977	-614.298	0.00142907
-514.989	0.00185964	-606.789	0.00122219	-522.398	0	-614.198	0.00142907
-513.189	0.000929821	-606.689	0.00122245	-520.598	0.000172992	-614.098	0.00142908
-511.389	0	-606.589	0.00122271	-518.798	0.000345985	-613.998	0.00142908
-509.589	0	-606.489	0.00122297	-516.998	0	-613.898	0.00142909
-507.789	0.000929821	-606.389	0.00122322	-515.198	0	-613.798	0.00142909
-505.989	0.000929821	-606.289	0.00122348	-513.398	0	-613.698	0.0014291
-504.189	0.00464911	-606.189	0.00122374	-511.598	0	-613.598	0.0014291
-502.389	0.00371928	-606.089	0.001224	-509.798	0.000345985	-613.498	0.00142911
-500.589	0.00185964	-605.989	0.00122426	-507.998	0	-613.398	0.00142911
-498.789	0	-605.889	0.00122452	-506.198	0	-613.298	0.00142912
-496.989	0.00185964	-605.789	0.00122478	-504.398	0	-613.198	0.00142912
-495.189	0.000929821	-605.689	0.00122504	-502.598	0	-613.098	0.00142913
-493.389	0	-605.589	0.0012253	-500.798	0	-612.998	0.00142913
-491.589	0.00185964	-605.489	0.00122555	-498.998	0	-612.898	0.00142914
-489.789	0.00278946	-605.389	0.00122581	-497.198	0	-612.798	0.00142914
-487.989	0.000929821	-605.289	0.00122607	-495.398	0	-612.698	0.00142915
-486.189	0	-605.189	0.00122633	-493.598	0	-612.598	0.00142915
-484.389	0.000929821	-605.089	0.00122659	-491.798	0.000172992	-612.498	0.00142916
-482.589	0.00278946	-604.989	0.00122685	-489.998	0	-612.398	0.00142916
-480.789	0.00278946	-604.889	0.00122711	-488.198	0	-612.298	0.00142917
-478.989	0	-604.789	0.00122738	-486.398	0	-612.198	0.00142917
-477.189	0	-604.689	0.00122764	-484.598	0	-612.098	0.00142918
-475.389	0.00557893	-604.589	0.0012279	-482.798	0.000172992	-611.998	0.00142918
-473.589	0	-604.489	0.00122816	-480.998	0	-611.898	0.00142919
-471.789	0.000929821	-604.389	0.00122842	-479.198	0.000345985	-611.798	0.00142919
-469.989	0.00278946	-604.289	0.00122868	-477.398	0	-611.698	0.0014292
-468.189	0	-604.189	0.00122894	-475.598	0	-611.598	0.0014292
-466.389	0.000929821	-604.089	0.0012292	-473.798	0.000172992	-611.498	0.00142921
-464.589	0.00278946	-603.989	0.00122946	-471.998	0	-611.398	0.00142921
-462.789	0.000929821	-603.889	0.00122973	-470.198	0	-611.298	0.00142922
-460.989	0.000929821	-603.789	0.00122999	-468.398	0.000172992	-611.198	0.00142922
-459.189	0	-603.689	0.00123025	-466.598	0	-611.098	0.00142923
-457.389	0.000929821	-603.589	0.00123051	-464.798	0	-610.998	0.00142923
-455.589	0.00278946	-603.489	0.00123077	-462.998	0	-610.898	0.00142924
-453.789	0	-603.389	0.00123104	-461.198	0	-610.798	0.00142924
-451.989	0	-603.289	0.0012313	-459.398	0	-610.698	0.00142925
-450.189	0.00278946	-603.189	0.00123156	-457.598	0.000172992	-610.598	0.00142925
-448.389	0.00278946	-603.089	0.00123182	-455.798	0.000518977	-610.498	0.00142926
-446.589	0.00278946	-602.989	0.00123209	-453.998	0.000345985	-610.398	0.00142926
-444.789	0	-602.889	0.00123235	-452.198	0	-610.298	0.00142927
-442.989	0.000929821	-602.789	0.00123261	-450.398	0	-610.198	0.00142927
-441.189	0.000929821	-602.689	0.00123288	-448.598	0	-610.098	0.00142928
-439.389	0.00185964	-602.589	0.00123314	-446.798	0	-609.998	0.00142929
-437.589	0.00278946	-602.489	0.0012334	-444.998	0.000518977	-609.898	0.00142929
-435.789	0	-602.389	0.00123367	-443.198	0.000172992	-609.798	0.0014293
-433.989	0.00185964	-602.289	0.00123393	-441.398	0.000345985	-609.698	0.0014293
-432.189	0.000929821	-602.189	0.00123419	-439.598	0	-609.598	0.00142931
-430.389	0	-602.089	0.00123446	-437.798	0.000345985	-609.498	0.00142931
-428.589	0	-601.989	0.00123472	-435.998	0.000172992	-609.398	0.00142932
-426.789	0.00185964	-601.889	0.00123499	-434.198	0	-609.298	0.00142932
-424.989	0.000929821	-601.789	0.00123525	-432.398	0.000345985	-609.198	0.00142933
-423.189	0.000929821	-601.689	0.00123551	-430.598	0.000172992	-609.098	0.00142933
-421.389	0.000929821	-601.589	0.00123578	-428.798	0.000172992	-608.998	0.00142934
-419.589	0.00557893	-601.489	0.00123604	-426.998	0.000172992	-608.898	0.00142934
-417.789	0.00371928	-601.389	0.00123631	-425.198	0.000172992	-608.798	0.00142935
-415.989	0.00185964	-601.289	0.00123657	-423.398	0.000172992	-608.698	0.00142935
-414.189	0.00464911	-601.189	0.00123684	-421.598	0.000172992	-608.598	0.00142936
-412.389	0.000929821	-601.089	0.00123711	-419.798	0.000345985	-608.498	0.00142936
-410.589	0.00278946	-600.989	0.00123737	-417.998	0	-608.398	0.00142937
-408.789	0.000929821	-600.889	0.00123764	-416.198	0.000172992	-608.298	0.00142937
-406.989	0.00371928	-600.789	0.0012379	-414.398	0.000172992	-608.198	0.00142938
-405.189	0.00278946	-600.689	0.00123817	-412.598	0	-608.098	0.00142938
-403.389	0	-600.589	0.00123843	-410.798	0	-607.998	0.00142939
-401.589	0.000929821	-600.489	0.0012387	-408.998	0	-607.898	0.00142939
-399.789	0.000929821	-600.389	0.00123897	-407.198	0	-607.798	0.0014294
-397.989	0.000929821	-600.289	0.00123923	-405.398	0.000172992	-607.698	0.0014294
-396.189	0.000929821	-600.189	0.0012395	-403.598	0	-607.598	0.00142941
-394.389	0.000929821	-600.089	0.00123977	-401.798	0.000172992	-607.498	0.00142941
-392.589	0.00185964	-599.989	0.00124003	-399.998	0	-607.398	0.00142942
-390.789	0.00278946	-599.889	0.0012403	-398.198	0	-607.298	0.00142942
-388.989	0.000929821	-599.789	0.00124057	-396.398	0	-607.198	0.00142943
-387.189	0.00371928	-599.689	0.00124084	-394.598	0	-607.098	0.00142943
-385.389	0.000929821	-599.589	0.0012411	-392.798	0.000172992	-606.998	0.00142944
-383.589	0.000929821	-599.489	0.00124137	-390.998	0.00121095	-606.898	0.00142944
-381.789	0.00278946	-599.389	0.00124164	-389.198	0.000172992	-606.798	0.00142945
-379.989	0.00185964	-599.289	0.00124191	-387.398	0.000345985	-606.698	0.00142945
-378.189	0.000929821	-599.189	0.00124217	-385.598	0.000345985	-606.598	0.00142946
-376.389	0.00371928	-599.089	0.00124244	-383.798	0	-606.498	0.00142946
-374.589	0.000929821	-598.989	0.00124271	-381.998	0	-606.398	0.00142947
-372.789	0	-598.889	0.00124298	-380.198	0.000172992	-606.298	0.00142948
-370.989	0.00278946	-598.789	0.00124325	-378.398	0	-606.198	0.00142948
-369.189	0.00278946	-598.689	0.00124352	-376.598	0	-606.098	0.00142949
-367.389	0	-598.589	0.00124378	-374.798	0.000345985	-605.998	0.00142949
-365.589	0.00464911	-598.489	0.00124405	-372.998	0	-605.898	0.0014295
-363.789	0.00371928	-598.389	0.00124432	-371.198	0.000345985	-605.798	0.0014295
-361.989	0.000929821	-598.289	0.00124459	-369.398	0.000172992	-605.698	0.00142951
-360.189	0.000929821	-598.189	0.00124486	-367.598	0.000172992	-605.598	0.00142951
-358.389	0.000929821	-598.089	0.00124513	-365.798	0	-605.498	0.00142952
-356.589	0.000929821	-597.989	0.0012454	-363.998	0.000172992	-605.398	0.00142952
-354.789	0.00464911	-597.889	0.00124567	-362.198	0.000345985	-605.298	0.00142953
-352.989	0	-597.789	0.00124594	-360.398	0	-605.198	0.00142953
-351.189	0.00278946	-597.689	0.00124621	-358.598	0	-605.098	0.00142954
-349.389	0.00278946	-597.589	0.00124648	-356.798	0	-604.998	0.00142954
-347.589	0.00278946	-597.489	0.00124675	-354.998	0.000172992	-604.898	0.00142955
-345.789	0.00278946	-597.389	0.00124702	-353.198	0.000172992	-604.798	0.00142955
-343.989	0.00185964	-597.289	0.00124729	-351.398	0	-604.698	0.00142956
-342.189	0.00371928	-597.189	0.00124756	-349.598	0.000345985	-604.598	0.00142956
-340.389	0.000929821	-597.089	0.00124783	-347.798	0.000345985	-604.498	0.00142957
-338.589	0.00371928	-596.989	0.0012481	-345.998	0	-604.398	0.00142957
-336.789	0.00185964	-596.889	0.00124838	-344.198	0.000172992	-604.298	0.00142958
-334.989	0.00278946	-596.789	0.00124865	-342.398	0.000345985	-604.198	0.00142959
-333.189	0.00371928	-596.689	0.00124892	-340.598	0.000345985	-604.098	0.00142959
-331.389	0.00278946	-596.589	0.00124919	-338.798	0.000345985	-603.998	0.0014296
-329.589	0.00185964	-596.489	0.00124946	-336.998	0.000172992	-603.898	0.0014296
-327.789	0.00371928	-596.389	0.00124973	-335.198	0.000172992	-603.798	0.00142961
-325.989	0.00278946	-596.289	0.00125001	-333.398	0.000518977	-603.698	0.00142961
-324.189	0.000929821	-596.189	0.00125028	-331.598	0.000172992	-603.598	0.00142962
-322.389	0	-596.089	0.00125055	-329.798	0.000172992	-603.498	0.00142962
-320.589	0.00371928	-595.989	0.00125082	-327.998	0.000172992	-603.398	0.00142963
-318.789	0.00185964	-595.889	0.0012511	-326.198	0.000345985	-603.298	0.00142963
-316.989	0.00650875	-595.789	0.00125137	-324.398	0	-603.198	0.00142964
-315.189	0	-595.689	0.00125164	-322.598	0.00103795	-603.098	0.00142964
-313.389	0.00464911	-595.589	0.00125191	-320.798	0	-602.998	0.00142965
-311.589	0	-595.489	0.00125219	-318.998	0.000172992	-602.898	0.00142965
-309.789	0.00278946	-595.389	0.00125246	-317.198	0.000518977	-602.798	0.00142966
-307.989	0.00278946	-595.289	0.00125273	-315.398	0.000172992	-602.698	0.00142966
-306.189	0.00743857	-595.189	0.00125301	-313.598	0	-602.598	0.00142967
-304.389	0.00650875	-595.089	0.00125328	-311.798	0.000345985	-602.498	0.00142968
-302.589	0.00278946	-594.989	0.00125356	-309.998	0.00069197	-602.398	0.00142968
-300.789	0.00371928	-594.889	0.00125383	-308.198	0.000518977	-602.298	0.00142969
-298.989	0.00557893	-594.789	0.0012541	-306.398	0.000172992	-602.198	0.00142969
-297.189	0.00185964	-594.689	0.00125438	-304.598	0.000172992	-602.098	0.0014297
-295.389	0.00185964	-594.589	0.00125465	-302.798	0.000345985	-601.998	0.0014297
-293.589	0.00185964	-594.489	0.00125493	-300.998	0.000345985	-601.898	0.00142971
-291.789	0.00278946	-594.389	0.0012552	-299.198	0.000864962	-601.798	0.00142971
-289.989	0.00278946	-594.289	0.00125548	-297.398	0.000345985	-601.698	0.00142972
-288.189	0.00278946	-594.189	0.00125575	-295.598	0.000345985	-601.598	0.00142972
-286.389	0.00185964	-594.089	0.00125603	-293.798	0.000518977	-601.498	0.00142973
-284.589	0.00464911	-593.989	0.0012563	-291.998	0.000345985	-601.398	0.00142973
-282.789	0.00650875	-593.889	0.00125658	-290.198	0.000345985	-601.298	0.00142974
-280.989	0.00371928	-593.789	0.00125685	-288.398	0.000172992	-601.198	0.00142974
-279.189	0.00185964	-593.689	0.00125713	-286.598	0.000518977	-601.098	0.00142975
-277.389	0.00557893	-593.589	0.0012574	-284.798	0.000172992	-600.998	0.00142976
-275.589	0.00371928	-593.489	0.00125768	-282.998	0.000172992	-600.898	0.00142976
-273.789	0.00464911	-593.389	0.00125796	-281.198	0.000345985	-600.798	0.00142977
-271.989	0.000929821	-593.289	0.00125823	-279.398	0.000345985	-600.698	0.00142977
-270.189	0.00557893	-593.189	0.00125851	-277.598	0.000172992	-600.598	0.00142978
-268.389	0.00650875	-593.089	0.00125879	-275.798	0.000172992	-600.498	0.00142978
-266.589	0.00557893	-592.989	0.00125906	-273.998	0.000345985	-600.398	0.00142979
-264.789	0.00371928	-592.889	0.00125934	-272.198	0.000518977	-600.298	0.00142979
-262.989	0.00371928	-592.789	0.00125962	-270.398	0	-600.198	0.0014298
-261.189	0.00650875	-592.689	0.00125989	-268.598	0.000345985	-600.098	0.0014298
-259.389	0.00371928	-592.589	0.00126017	-266.798	0.000345985	-599.998	0.00142981
-257.589	0.00557893	-592.489	0.00126045	-264.998	0.000345985	-599.898	0.00142981
-255.789	0.00650875	-592.389	0.00126073	-263.198	0.000518977	-599.798	0.00142982
-253.989	0.00464911	-592.289	0.001261	-261.398	0.000345985	-599.698	0.00142983
-252.189	0.00650875	-592.189	0.00126128	-259.598	0.00069197	-599.598	0.00142983
-250.389	0.00278946	-592.089	0.00126156	-257.798	0.000345985	-599.498	0.00142984
-248.589	0.00557893	-591.989	0.00126184	-255.998	0.000345985	-599.398	0.00142984
-246.789	0.00743857	-591.889	0.00126212	-254.198	0.000518977	-599.298	0.00142985
-244.989	0.00371928	-591.789	0.00126239	-252.398	0.000518977	-599.198	0.00142985
-243.189	0.00743857	-591.689	0.00126267	-250.598	0.000172992	-599.098	0.00142986
-241.389	0.00278946	-591.589	0.00126295	-248.798	0.00069197	-598.998	0.00142986
-239.589	0.00371928	-591.489	0.00126323	-246.998	0.000172992	-598.898	0.00142987
-237.789	0.010228	-591.389	0.00126351	-245.198	0.000345985	-598.798	0.00142987
-235.989	0.00557893	-591.289	0.00126379	-243.398	0.000518977	-598.698	0.00142988
-234.189	0.00371928	-591.189	0.00126407	-241.598	0.000864962	-598.598	0.00142989
-232.389	0.00836839	-591.089	0.00126435	-239.798	0.00069197	-598.498	0.00142989
-230.589	0.00836839	-590.989	0.00126463	-237.998	0.000345985	-598.398	0.0014299
-228.789	0.00464911	-590.889	0.00126491	-236.198	0.000518977	-598.298	0.0014299
-226.989	0.0120877	-590.789	0.00126519	-234.398	0.00121095	-598.198	0.00142991
-225.189	0.00743857	-590.689	0.00126547	-232.598	0.000345985	-598.098	0.00142991
-223.389	0.00743857	-590.589	0.00126575	-230.798	0.000518977	-597.998	0.00142992
-221.589	0.00464911	-590.489	0.00126603	-228.998	0.00069197	-597.898	0.00142992
-219.789	0.00836839	-590.389	0.00126631	-227.198	0.00103795	-597.798	0.00142993
-217.989	0.00557893	-590.289	0.00126659	-225.398	0.000518977	-597.698	0.00142993
-216.189	0.00836839	-590.189	0.00126687	-223.598	0.00121095	-597.598	0.00142994
-214.389	0.0111579	-590.089	0.00126715	-221.798	0.00069197	-597.498	0.00142995
-212.589	0.00836839	-589.989	0.00126743	-219.998	0.000345985	-597.398	0.00142995
-210.789	0.0139473	-589.889	0.00126771	-218.198	0.000172992	-597.298	0.00142996
-208.989	0.00743857	-589.789	0.00126799	-216.398	0.000518977	-597.198	0.00142996
-207.189	0.00557893	-589.689	0.00126828	-214.598	0.000345985	-597.098	0.00142997
-205.389	0.00185964	-589.589	0.00126856	-212.798	0.00069197	-596.998	0.00142997
-203.589	0.010228	-589.489	0.00126884	-210.998	0.00069197	-596.898	0.00142998
-201.789	0.00929821	-589.389	0.00126912	-209.198	0.00069197	-596.798	0.00142998
-199.989	0.00371928	-589.289	0.0012694	-207.398	0.000864962	-596.698	0.00142999
-198.189	0.0120877	-589.189	0.00126969	-205.598	0.00155693	-596.598	0.00143
-196.389	0.00929821	-589.089	0.00126997	-203.798	0.000518977	-596.498	0.00143
-194.589	0.00464911	-588.989	0.00127025	-201.998	0.00103795	-596.398	0.00143001
-192.789	0.00743857	-588.889	0.00127053	-200.198	0.00155693	-596.298	0.00143001
-190.989	0.00836839	-588.789	0.00127082	-198.398	0.00190292	-596.198	0.00143002
-189.189	0.0120877	-588.689	0.0012711	-196.598	0.000518977	-596.098	0.00143002
-187.389	0.00557893	-588.589	0.00127138	-194.798	0.00121095	-595.998	0.00143003
-185.589	0.00836839	-588.489	0.00127167	-192.998	0.000518977	-595.898	0.00143003
-183.789	0.00836839	-588.389	0.00127195	-191.198	0.00172992	-595.798	0.00143004
-181.989	0.00929821	-588.289	0.00127223	-189.398	0.00172992	-595.698	0.00143004
-180.189	0.0148771	-588.189	0.00127252	-187.598	0.00172992	-595.598	0.00143005
-178.389	0.00929821	-588.089	0.0012728	-185.798	0.00138394	-595.498	0.00143006
-176.589	0.00650875	-587.989	0.00127308	-183.998	0.00069197	-595.398	0.00143006
-174.789	0.00929821	-587.889	0.00127337	-182.198	0.00138394	-595.298	0.00143007
-172.989	0.00836839	-587.789	0.00127365	-180.398	0.00103795	-595.198	0.00143007
-171.189	0.0120877	-587.689	0.00127394	-178.598	0.00069197	-595.098	0.00143008
-169.389	0.0139473	-587.589	0.00127422	-176.798	0.00069197	-594.998	0.00143008
-167.589	0.0204561	-587.489	0.00127451	-174.998	0.00155693	-594.898	0.00143009
-165.789	0.0148771	-587.389	0.00127479	-173.198	0.00155693	-594.798	0.0014301
-163.989	0.0139473	-587.289	0.00127508	-171.398	0.00207591	-594.698	0.0014301
-162.189	0.00836839	-587.189	0.00127536	-169.598	0.00069197	-594.598	0.00143011
-160.389	0.0111579	-587.089	0.00127565	-167.798	0.00103795	-594.498	0.00143011
-158.589	0.0120877	-586.989	0.00127593	-165.998	0.00138394	-594.398	0.00143012
-156.789	0.00929821	-586.889	0.00127622	-164.198	0.00138394	-594.298	0.00143012
-154.989	0.0120877	-586.789	0.0012765	-162.398	0.00138394	-594.198	0.00143013
-153.189	0.015807	-586.689	0.00127679	-160.598	0.00207591	-594.098	0.00143013
-151.389	0.0213859	-586.589	0.00127708	-158.798	0.0046708	-593.998	0.00143014
-149.589	0.00929821	-586.489	0.00127736	-156.998	0.00207591	-593.898	0.00143015
-147.789	0.0148771	-586.389	0.00127765	-155.198	0.00242189	-593.798	0.00143015
-145.989	0.0269648	-586.289	0.00127794	-153.398	0.00276788	-593.698	0.00143016
-144.189	0.0195262	-586.189	0.00127822	-151.598	0.00172992	-593.598	0.00143016
-142.389	0.0185964	-586.089	0.00127851	-149.798	0.00259489	-593.498	0.00143017
-140.589	0.0167368	-585.989	0.0012788	-147.998	0.00276788	-593.398	0.00143017
-138.789	0.0111579	-585.889	0.00127908	-146.198	0.00242189	-593.298	0.00143018
-136.989	0.0167368	-585.789	0.00127937	-144.398	0.00432481	-593.198	0.00143018
-135.189	0.0269648	-585.689	0.00127966	-142.598	0.00380583	-593.098	0.00143019
-133.389	0.0204561	-585.589	0.00127995	-140.798	0.00294087	-592.998	0.0014302
-131.589	0.0176666	-585.489	0.00128023	-138.998	0.00207591	-592.898	0.0014302
-129.789	0.0232455	-585.389	0.00128052	-137.198	0.00363284	-592.798	0.00143021
-127.989	0.0269648	-585.289	0.00128081	-135.398	0.00415182	-592.698	0.00143021
-126.189	0.0251052	-585.189	0.0012811	-133.598	0.00294087	-592.598	0.00143022
-124.389	0.0195262	-585.089	0.00128139	-131.798	0.00380583	-592.498	0.00143022
-122.589	0.0288245	-584.989	0.00128167	-129.998	0.00363284	-592.398	0.00143023
-120.789	0.0344034	-584.889	0.00128196	-128.198	0.00311386	-592.298	0.00143024
-118.989	0.0251052	-584.789	0.00128225	-126.398	0.0046708	-592.198	0.00143024
-117.189	0.0316139	-584.689	0.00128254	-124.598	0.00345985	-592.098	0.00143025
-115.389	0.0297543	-584.589	0.00128283	-122.798	0.00518977	-591.998	0.00143025
-113.589	0.0334736	-584.489	0.00128312	-120.998	0.00501678	-591.898	0.00143026
-111.789	0.0185964	-584.389	0.00128341	-119.198	0.0044978	-591.798	0.00143026
-109.989	0.0297543	-584.289	0.0012837	-117.398	0.00657371	-591.698	0.00143027
-108.189	0.0269648	-584.189	0.00128399	-115.598	0.0044978	-591.598	0.00143028
-106.389	0.0232455	-584.089	0.00128428	-113.798	0.00657371	-591.498	0.00143028
-104.589	0.0316139	-583.989	0.00128457	-111.998	0.00553576	-591.398	0.00143029
-102.789	0.0353332	-583.889	0.00128486	-110.198	0.00518977	-591.298	0.00143029
-100.989	0.0269648	-583.789	0.00128515	-108.398	0.00501678	-591.198	0.0014303
-99.1895	0.041842	-583.689	0.00128544	-106.598	0.00553576	-591.098	0.0014303
-97.3895	0.0399823	-583.589	0.00128573	-104.798	0.00622773	-590.998	0.00143031
-95.5895	0.0464911	-583.489	0.00128602	-102.998	0.00484379	-590.898	0.00143032
-93.7895	0.0455612	-583.389	0.00128631	-101.198	0.0069197	-590.798	0.00143032
-91.9895	0.0474209	-583.289	0.0012866	-99.3978	0.00588174	-590.698	0.00143033
-90.1895	0.041842	-583.189	0.00128689	-97.5978	0.00605474	-590.598	0.00143033
-88.3895	0.0344034	-583.089	0.00128719	-95.7978	0.00588174	-590.498	0.00143034
-86.5895	0.0557893	-582.989	0.00128748	-93.9978	0.00743868	-590.398	0.00143034
-84.7895	0.0334736	-582.889	0.00128777	-92.1978	0.00605474	-590.298	0.00143035
-82.9895	0.0427718	-582.789	0.00128806	-90.3978	0.00536277	-590.198	0.00143036
-81.1895	0.0483507	-582.689	0.00128835	-88.5978	0.00743868	-590.098	0.00143036
-79.3895	0.0353332	-582.589	0.00128865	-86.7978	0.00795765	-589.998	0.00143037
-77.5895	0.0650875	-582.489	0.00128894	-84.9978	0.00795765	-589.898	0.00143037
-75.7895	0.0353332	-582.389	0.00128923	-83.1978	0.00864962	-589.798	0.00143038
-73.9895	0.0529998	-582.289	0.00128952	-81.3978	0.0100336	-589.698	0.00143038
-72.1895	0.0641577	-582.189	0.00128982	-79.5978	0.00882262	-589.598	0.00143039
-70.3895	0.0641577	-582.089	0.00129011	-77.7978	0.00882262	-589.498	0.0014304
-68.5895	0.0604384	-581.989	0.0012904	-75.9978	0.0124555	-589.398	0.0014304
-66.7895	0.0641577	-581.889	0.0012907	-74.1978	0.0091686	-589.298	0.00143041
-64.9895	0.0595086	-581.789	0.00129099	-72.3978	0.0103795	-589.198	0.00143041
-63.1895	0.0771752	-581.689	0.00129128	-70.5978	0.00951459	-589.098	0.00143042
-61.3895	0.0678769	-581.589	0.00129158	-68.7978	0.0153963	-588.998	0.00143042
-59.5895	0.088333	-581.489	0.00129187	-66.9978	0.0105525	-588.898	0.00143043
-57.7895	0.0901927	-581.389	0.00129216	-65.1978	0.0155693	-588.798	0.00143044
-55.9895	0.0864734	-581.289	0.00129246	-63.3978	0.0159153	-588.698	0.00143044
-54.1895	0.0753155	-581.189	0.00129275	-61.5978	0.0150503	-588.598	0.00143045
-52.3895	0.122736	-581.089	0.00129305	-59.7978	0.0110715	-588.498	0.00143045
-50.5895	0.110649	-580.989	0.00129334	-57.9978	0.0150503	-588.398	0.00143046
-48.7895	0.121807	-580.889	0.00129364	-56.1978	0.0202401	-588.298	0.00143047
-46.9895	0.121807	-580.789	0.00129393	-54.3978	0.0171263	-588.198	0.00143047
-45.1895	0.132964	-580.689	0.00129423	-52.5978	0.0214511	-588.098	0.00143048
-43.3895	0.133894	-580.589	0.00129452	-50.7978	0.0164343	-587.998	0.00143048
-41.5895	0.15528	-580.489	0.00129482	-48.9978	0.0198941	-587.898	0.00143049
-39.7895	0.149701	-580.389	0.00129511	-47.1978	0.0193752	-587.798	0.00143049
-37.9895	0.193403	-580.289	0.00129541	-45.3978	0.023008	-587.698	0.0014305
-36.1895	0.21014	-580.189	0.0012957	-43.5978	0.0262949	-587.598	0.00143051
-34.3895	0.276157	-580.089	0.001296	-41.7978	0.0237	-587.498	0.00143051
-32.5895	0.276157	-579.989	0.0012963	-39.9978	0.0281978	-587.398	0.00143052
-30.7895	0.315209	-579.889	0.00129659	-38.1978	0.0288897	-587.298	0.00143052
-28.9895	0.36263	-579.789	0.00129689	-36.3978	0.0302737	-587.198	0.00143053
-27.1895	0.374718	-579.689	0.00129719	-34.5978	0.0332146	-587.098	0.00143054
-25.3895	0.380297	-579.589	0.00129748	-32.7978	0.0316576	-586.998	0.00143054
-23.5895	0.459332	-579.489	0.00129778	-30.9978	0.0394423	-586.898	0.00143055
-21.7895	0.448174	-579.389	0.00129808	-29.1978	0.0441131	-586.798	0.00143055
-19.9895	0.46956	-579.289	0.00129838	-27.3978	0.045151	-586.698	0.00143056
-18.1895	0.511402	-579.189	0.00129867	-25.5978	0.0538007	-586.598	0.00143057
-16.3895	0.545805	-579.089	0.00129897	-23.7978	0.0555306	-586.498	0.00143057
-14.5895	0.610893	-578.989	0.00129927	-21.9978	0.068505	-586.398	0.00143058
-12.7895	0.637857	-578.889	0.00129957	-20.1978	0.0754247	-586.298	0.00143058
-10.9895	0.698296	-578.789	0.00129986	-18.3978	0.0833824	-586.198	0.00143059
-9.18949	0.769892	-578.689	0.00130016	-16.5978	0.110369	-586.098	0.00143059
-7.38949	0.849857	-578.589	0.00130046	-14.7978	0.128706	-585.998	0.0014306
-5.58949	0.945628	-578.489	0.00130076	-12.9978	0.17922	-585.898	0.00143061
-3.78949	0.948418	-578.389	0.00130106	-11.1978	0.249974	-585.798	0.00143061
-1.98949	0.966084	-578.289	0.00130136	-9.39777	0.359651	-585.698	0.00143062
-0.18949	1.01072	-578.189	0.00130166	-7.59777	0.522091	-585.598	0.00143062
1.61051	0.993049	-578.089	0.00130196	-5.79777	0.71048	-585.498	0.00143063
3.41051	0.98747	-577.989	0.00130226	-3.99777	0.848701	-585.398	0.00143064
5.21051	0.943768	-577.889	0.00130256	-2.19777	0.943328	-585.298	0.00143064
7.01051	0.891698	-577.789	0.00130286	-0.397768	0.960973	-585.198	0.00143065
8.81051	0.821032	-577.689	0.00130315	1.40223	0.936062	-585.098	0.00143065
10.6105	0.783839	-577.589	0.00130346	3.20223	0.848009	-584.998	0.00143066
12.4105	0.718752	-577.489	0.00130376	5.00223	0.726741	-584.898	0.00143067
14.2105	0.653664	-577.389	0.00130406	6.80223	0.588174	-584.798	0.00143067
16.0105	0.636927	-577.289	0.00130436	8.60223	0.463101	-584.698	0.00143068
17.8105	0.505823	-577.189	0.00130466	10.4022	0.326264	-584.598	0.00143068
19.6105	0.442595	-577.089	0.00130496	12.2022	0.263122	-584.498	0.00143069
21.4105	0.41749	-576.989	0.00130526	14.0022	0.208629	-584.398	0.0014307
23.2105	0.377507	-576.889	0.00130556	15.8022	0.161402	-584.298	0.0014307
25.0105	0.319858	-576.789	0.00130586	17.6022	0.128014	-584.198	0.00143071
26.8105	0.289174	-576.689	0.00130616	19.4022	0.111753	-584.098	0.00143071
28.6105	0.263139	-576.589	0.00130646	21.2022	0.0984327	-583.998	0.00143072
30.4105	0.239894	-576.489	0.00130677	23.0022	0.0899561	-583.898	0.00143073
32.2105	0.218508	-576.389	0.00130707	24.8022	0.0771546	-583.798	0.00143073
34.0105	0.198052	-576.289	0.00130737	26.6022	0.06937	-583.698	0.00143074
35.8105	0.171087	-576.189	0.00130767	28.4022	0.0674671	-583.598	0.00143074
37.6105	0.191543	-576.089	0.00130798	30.2022	0.0593364	-583.498	0.00143075
39.4105	0.172947	-575.989	0.00130828	32.0022	0.0527627	-583.398	0.00143076
41.2105	0.175736	-575.889	0.00130858	33.8022	0.0448051	-583.298	0.00143076
43.0105	0.125526	-575.789	0.00130888	35.6022	0.046189	-583.198	0.00143077
44.8105	0.126456	-575.689	0.00130919	37.4022	0.0437671	-583.098	0.00143077
46.6105	0.134824	-575.589	0.00130949	39.2022	0.0409992	-582.998	0.00143078
48.4105	0.109719	-575.489	0.00130979	41.0022	0.0378854	-582.898	0.00143079
50.2105	0.121807	-575.389	0.0013101	42.8022	0.0339065	-582.798	0.00143079
52.0105	0.125526	-575.289	0.0013104	44.6022	0.0340795	-582.698	0.0014308
53.8105	0.122736	-575.189	0.0013107	46.4022	0.0311386	-582.598	0.0014308
55.6105	0.10414	-575.089	0.00131101	48.2022	0.0292357	-582.498	0.00143081
57.4105	0.0892628	-574.989	0.00131131	50.0022	0.0299277	-582.398	0.00143082
59.2105	0.107859	-574.889	0.00131162	51.8022	0.024046	-582.298	0.00143082
61.0105	0.0762453	-574.789	0.00131192	53.6022	0.024046	-582.198	0.00143083
62.8105	0.0855435	-574.689	0.00131223	55.4022	0.02197	-582.098	0.00143083
64.6105	0.0641577	-574.589	0.00131253	57.2022	0.0200671	-581.998	0.00143084
66.4105	0.0669471	-574.489	0.00131284	59.0022	0.022489	-581.898	0.00143085
68.2105	0.062298	-574.389	0.00131314	60.8022	0.0174722	-581.798	0.00143085
70.0105	0.05207	-574.289	0.00131345	62.6022	0.0174722	-581.698	0.00143086
71.8105	0.0753155	-574.189	0.00131375	64.4022	0.0153963	-581.598	0.00143086
73.6105	0.0706664	-574.089	0.00131406	66.2022	0.0152233	-581.498	0.00143087
75.4105	0.0567191	-573.989	0.00131436	68.0022	0.0122825	-581.398	0.00143088
77.2105	0.05207	-573.889	0.00131467	69.8022	0.0128014	-581.298	0.00143088
79.0105	0.0492805	-573.789	0.00131498	71.6022	0.0131474	-581.198	0.00143089
80.8105	0.0502103	-573.689	0.00131528	73.4022	0.0115905	-581.098	0.00143089
82.6105	0.0529998	-573.589	0.00131559	75.2022	0.0114175	-580.998	0.0014309
84.4105	0.0371928	-573.489	0.0013159	77.0022	0.0115905	-580.898	0.00143091
86.2105	0.0344034	-573.389	0.0013162	78.8022	0.00968758	-580.798	0.00143091
88.0105	0.0381227	-573.289	0.00131651	80.6022	0.0105525	-580.698	0.00143092
89.8105	0.0474209	-573.189	0.00131682	82.4022	0.00657371	-580.598	0.00143092
91.6105	0.0409121	-573.089	0.00131713	84.2022	0.00570875	-580.498	0.00143093
93.4105	0.0288245	-572.989	0.00131743	86.0022	0.00622773	-580.398	0.00143094
95.2105	0.0325437	-572.889	0.00131774	87.8022	0.00605474	-580.298	0.00143094
97.0105	0.0446314	-572.789	0.00131805	89.6022	0.00778466	-580.198	0.00143095
98.8105	0.0316139	-572.689	0.00131836	91.4022	0.00605474	-580.098	0.00143096
100.611	0.026035	-572.589	0.00131866	93.2022	0.00640072	-579.998	0.00143096
102.411	0.010228	-572.489	0.00131897	95.0022	0.00640072	-579.898	0.00143097
104.211	0.0306841	-572.389	0.00131928	96.8022	0.00484379	-579.798	0.00143097
106.011	0.0278946	-572.289	0.00131959	98.6022	0.00518977	-579.698	0.00143098
107.811	0.0381227	-572.189	0.0013199	100.402	0.00657371	-579.598	0.00143099
109.611	0.0232455	-572.089	0.00132021	102.202	0.00536277	-579.498	0.00143099
111.411	0.0353332	-571.989	0.00132052	104.002	0.00553576	-579.398	0.001431
113.211	0.0185964	-571.889	0.00132083	105.802	0.00363284	-579.298	0.001431
115.011	0.0297543	-571.789	0.00132114	107.602	0.00432481	-579.198	0.00143101
116.811	0.0278946	-571.689	0.00132145	109.402	0.0046708	-579.098	0.00143102
118.611	0.0204561	-571.589	0.00132176	111.202	0.00397883	-578.998	0.00143102
120.411	0.0204561	-571.489	0.00132207	113.002	0.00397883	-578.898	0.00143103
122.211	0.0195262	-571.389	0.00132238	114.802	0.00380583	-578.798	0.00143104
124.011	0.0167368	-571.289	0.00132269	116.602	0.00294087	-578.698	0.00143104
125.811	0.0204561	-571.189	0.001323	118.402	0.00311386	-578.598	0.00143105
127.611	0.026035	-571.089	0.00132331	120.202	0.00501678	-578.498	0.00143105
129.411	0.0148771	-570.989	0.00132362	122.002	0.00259489	-578.398	0.00143106
131.211	0.0139473	-570.889	0.00132393	123.802	0.00242189	-578.298	0.00143107
133.011	0.010228	-570.789	0.00132424	125.602	0.00276788	-578.198	0.00143107
134.811	0.0204561	-570.689	0.00132455	127.402	0.00345985	-578.098	0.00143108
136.611	0.0148771	-570.589	0.00132486	129.202	0.00276788	-577.998	0.00143108
138.411	0.0185964	-570.489	0.00132518	131.002	0.00294087	-577.898	0.00143109
140.211	0.015807	-570.389	0.00132549	132.802	0.00415182	-577.798	0.0014311
142.011	0.026035	-570.289	0.0013258	134.602	0.00259489	-577.698	0.0014311
143.811	0.0251052	-570.189	0.00132611	136.402	0.00363284	-577.598	0.00143111
145.611	0.0111579	-570.089	0.00132642	138.202	0.00172992	-577.498	0.00143112
147.411	0.0176666	-569.989	0.00132674	140.002	0.00207591	-577.398	0.00143112
149.211	0.0139473	-569.889	0.00132705	141.802	0.00155693	-577.298	0.00143113
151.011	0.0176666	-569.789	0.00132736	143.602	0.00207591	-577.198	0.00143113
152.811	0.015807	-569.689	0.00132768	145.402	0.00172992	-577.098	0.00143114
154.611	0.0120877	-569.589	0.00132799	147.202	0.00190292	-576.998	0.00143115
156.411	0.010228	-569.489	0.0013283	149.002	0.00172992	-576.898	0.00143115
158.211	0.0139473	-569.389	0.00132862	150.802	0.00190292	-576.798	0.00143116
160.011	0.010228	-569.289	0.00132893	152.602	0.0022489	-576.698	0.00143117
161.811	0.0148771	-569.189	0.00132924	154.402	0.00138394	-576.598	0.00143117
163.611	0.00836839	-569.089	0.00132956	156.202	0.00207591	-576.498	0.00143118
165.411	0.00836839	-568.989	0.00132987	158.002	0.00069197	-576.398	0.00143118
167.211	0.010228	-568.889	0.00133019	159.802	0.00242189	-576.298	0.00143119
169.011	0.00836839	-568.789	0.0013305	161.602	0.00207591	-576.198	0.0014312
170.811	0.00929821	-568.689	0.00133082	163.402	0.00155693	-576.098	0.0014312
172.611	0.0111579	-568.589	0.00133113	165.202	0.000518977	-575.998	0.00143121
174.411	0.00278946	-568.489	0.00133145	167.002	0.00172992	-575.898	0.00143122
176.211	0.00836839	-568.389	0.00133176	168.802	0.00172992	-575.798	0.00143122
178.011	0.0148771	-568.289	0.00133208	170.602	0.000864962	-575.698	0.00143123
179.811	0.0148771	-568.189	0.00133239	172.402	0.00103795	-575.598	0.00143124
181.611	0.010228	-568.089	0.00133271	174.202	0.00121095	-575.498	0.00143124
183.411	0.010228	-567.989	0.00133302	176.002	0.000864962	-575.398	0.00143125
185.211	0.0120877	-567.889	0.00133334	177.802	0.00121095	-575.298	0.00143125
187.011	0.00557893	-567.789	0.00133366	179.602	0.00121095	-575.198	0.00143126
188.811	0.0120877	-567.689	0.00133397	181.402	0.00069197	-575.098	0.00143127
190.611	0.00836839	-567.589	0.00133429	183.202	0.00138394	-574.998	0.00143127
192.411	0.00557893	-567.489	0.00133461	185.002	0.0022489	-574.898	0.00143128
194.211	0.00743857	-567.389	0.00133492	186.802	0.000864962	-574.798	0.00143129
196.011	0.00650875	-567.289	0.00133524	188.602	0.00121095	-574.698	0.00143129
197.811	0.00557893	-567.189	0.00133556	190.402	0.000345985	-574.598	0.0014313
199.611	0.00743857	-567.089	0.00133587	192.202	0.000518977	-574.498	0.0014313
201.411	0.0130175	-566.989	0.00133619	194.002	0.00138394	-574.398	0.00143131
203.211	0.00743857	-566.889	0.00133651	195.802	0.000518977	-574.298	0.00143132
205.011	0.00836839	-566.789	0.00133683	197.602	0.000864962	-574.198	0.00143132
206.811	0.00836839	-566.689	0.00133715	199.402	0.00069197	-574.098	0.00143133
208.611	0.00836839	-566.589	0.00133747	201.202	0.00121095	-573.998	0.00143134
210.411	0.00557893	-566.489	0.00133778	203.002	0.00103795	-573.898	0.00143134
212.211	0.00743857	-566.389	0.0013381	204.802	0.00121095	-573.798	0.00143135
214.011	0.00743857	-566.289	0.00133842	206.602	0.00103795	-573.698	0.00143136
215.811	0.00836839	-566.189	0.00133874	208.402	0.00103795	-573.598	0.00143136
217.611	0.00464911	-566.089	0.00133906	210.202	0.000864962	-573.498	0.00143137
219.411	0.00836839	-565.989	0.00133938	212.002	0.00121095	-573.398	0.00143138
221.211	0.00836839	-565.889	0.0013397	213.802	0.00103795	-573.298	0.00143138
223.011	0.00650875	-565.789	0.00134002	215.602	0.000172992	-573.198	0.00143139
224.811	0.00557893	-565.689	0.00134034	217.402	0.000345985	-573.098	0.00143139
226.611	0.00185964	-565.589	0.00134066	219.202	0.00069197	-572.998	0.0014314
228.411	0.010228	-565.489	0.00134098	221.002	0.000518977	-572.898	0.00143141
230.211	0.00836839	-565.389	0.0013413	222.802	0.000518977	-572.798	0.00143141
232.011	0.00557893	-565.289	0.00134162	224.602	0.000345985	-572.698	0.00143142
233.811	0.00278946	-565.189	0.00134194	226.402	0.000345985	-572.598	0.00143143
235.611	0.00929821	-565.089	0.00134226	228.202	0.000518977	-572.498	0.00143143
237.411	0.00371928	-564.989	0.00134258	230.002	0.000518977	-572.398	0.00143144
239.211	0.00557893	-564.889	0.0013429	231.802	0.00069197	-572.298	0.00143145
241.011	0.00743857	-564.789	0.00134323	233.602	0.000518977	-572.198	0.00143145
242.811	0.00650875	-564.689	0.00134355	235.402	0.000345985	-572.098	0.00143146
244.611	0.00464911	-564.589	0.00134387	237.202	0.000345985	-571.998	0.00143147
246.411	0.00464911	-564.489	0.00134419	239.002	0.000345985	-571.898	0.00143147
248.211	0.00185964	-564.389	0.00134451	240.802	0	-571.798	0.00143148
250.011	0.00278946	-564.289	0.00134484	242.602	0	-571.698	0.00143148
251.811	0.00557893	-564.189	0.00134516	244.402	0.000345985	-571.598	0.00143149
253.611	0.00371928	-564.089	0.00134548	246.202	0.000345985	-571.498	0.0014315
255.411	0.00371928	-563.989	0.0013458	248.002	0.00069197	-571.398	0.0014315
257.211	0.00557893	-563.889	0.00134613	249.802	0.000518977	-571.298	0.00143151
259.011	0.00743857	-563.789	0.00134645	251.602	0.000345985	-571.198	0.00143152
260.811	0.00557893	-563.689	0.00134677	253.402	0.000518977	-571.098	0.00143152
262.611	0.00557893	-563.589	0.0013471	255.202	0.000345985	-570.998	0.00143153
264.411	0.00371928	-563.489	0.00134742	257.002	0.000345985	-570.898	0.00143154
266.211	0.00650875	-563.389	0.00134774	258.802	0.000864962	-570.798	0.00143154
268.011	0.00650875	-563.289	0.00134807	260.602	0.000345985	-570.698	0.00143155
269.811	0.00185964	-563.189	0.00134839	262.402	0.000345985	-570.598	0.00143156
271.611	0.00464911	-563.089	0.00134872	264.202	0.00069197	-570.498	0.00143156
273.411	0.000929821	-562.989	0.00134904	266.002	0.000345985	-570.398	0.00143157
275.211	0.00185964	-562.889	0.00134937	267.802	0.00069197	-570.298	0.00143158
277.011	0.00464911	-562.789	0.00134969	269.602	0.000864962	-570.198	0.00143158
278.811	0.00836839	-562.689	0.00135002	271.402	0.000345985	-570.098	0.00143159
280.611	0.00185964	-562.589	0.00135034	273.202	0.000172992	-569.998	0.0014316
282.411	0.00371928	-562.489	0.00135067	275.002	0.000518977	-569.898	0.0014316
284.211	0.00743857	-562.389	0.00135099	276.802	0	-569.798	0.00143161
286.011	0.00185964	-562.289	0.00135132	278.602	0.000345985	-569.698	0.00143161
287.811	0.00557893	-562.189	0.00135165	280.402	0.000518977	-569.598	0.00143162
289.611	0.00371928	-562.089	0.00135197	282.202	0.000518977	-569.498	0.00143163
291.411	0.00557893	-561.989	0.0013523	284.002	0.00103795	-569.398	0.00143163
293.211	0.00278946	-561.889	0.00135263	285.802	0	-569.298	0.00143164
295.011	0.00371928	-561.789	0.00135295	287.602	0.000864962	-569.198	0.00143165
296.811	0.00371928	-561.689	0.00135328	289.402	0	-569.098	0.00143165
298.611	0.00371928	-561.589	0.00135361	291.202	0	-568.998	0.00143166
300.411	0.00371928	-561.489	0.00135393	293.002	0	-568.898	0.00143167
302.211	0.00464911	-561.389	0.00135426	294.802	0.000172992	-568.798	0.00143167
304.011	0.00371928	-561.289	0.00135459	296.602	0.000345985	-568.698	0.00143168
305.811	0.00557893	-561.189	0.00135492	298.402	0.00103795	-568.598	0.00143169
307.611	0.00464911	-561.089	0.00135525	300.202	0.000172992	-568.498	0.00143169
309.411	0.00185964	-560.989	0.00135557	302.002	0	-568.398	0.0014317
311.211	0.00278946	-560.889	0.0013559	303.802	0.000345985	-568.298	0.00143171
313.011	0.000929821	-560.789	0.00135623	305.602	0.000172992	-568.198	0.00143171
314.811	0.00371928	-560.689	0.00135656	307.402	0.000172992	-568.098	0.00143172
316.611	0.00650875	-560.589	0.00135689	309.202	0	-567.998	0.00143173
318.411	0.00185964	-560.489	0.00135722	311.002	0	-567.898	0.00143173
320.211	0.00464911	-560.389	0.00135755	312.802	0	-567.798	0.00143174
322.011	0.00371928	-560.289	0.00135788	314.602	0.000172992	-567.698	0.00143175
323.811	0.00278946	-560.189	0.00135821	316.402	0.000172992	-567.598	0.00143175
325.611	0	-560.089	0.00135854	318.202	0.00069197	-567.498	0.00143176
327.411	0.00278946	-559.989	0.00135887	320.002	0.000172992	-567.398	0.00143177
329.211	0.00371928	-559.889	0.0013592	321.802	0.000864962	-567.298	0.00143177
331.011	0.00278946	-559.789	0.00135953	323.602	0.000345985	-567.198	0.00143178
332.811	0.00464911	-559.689	0.00135986	325.402	0.000345985	-567.098	0.00143179
334.611	0.00278946	-559.589	0.00136019	327.202	0	-566.998	0.00143179
336.411	0.00278946	-559.489	0.00136052	329.002	0.000172992	-566.898	0.0014318
338.211	0.00464911	-559.389	0.00136085	330.802	0.000518977	-566.798	0.00143181
340.011	0.00278946	-559.289	0.00136118	332.602	0.000172992	-566.698	0.00143181
341.811	0.00371928	-559.189	0.00136151	334.402	0.000172992	-566.598	0.00143182
343.611	0.00278946	-559.089	0.00136184	336.202	0.000345985	-566.498	0.00143183
345.411	0.00185964	-558.989	0.00136218	338.002	0.000172992	-566.398	0.00143183
347.211	0.00185964	-558.889	0.00136251	339.802	0.000172992	-566.298	0.00143184
349.011	0.00278946	-558.789	0.00136284	341.602	0.000864962	-566.198	0.00143185
350.811	0.00464911	-558.689	0.00136317	343.402	0	-566.098	0.00143185
352.611	0.000929821	-558.589	0.00136351	345.202	0.000345985	-565.998	0.00143186
354.411	0.00185964	-558.489	0.00136384	347.002	0	-565.898	0.00143187
356.211	0.00185964	-558.389	0.00136417	348.802	0.000172992	-565.798	0.00143187
358.011	0.00650875	-558.289	0.0013645	350.602	0	-565.698	0.00143188
359.811	0.00371928	-558.189	0.00136484	352.402	0.000345985	-565.598	0.00143189
361.611	0.00278946	-558.089	0.00136517	354.202	0	-565.498	0.00143189
363.411	0.00557893	-557.989	0.00136551	356.002	0.000345985	-565.398	0.0014319
365.211	0.00557893	-557.889	0.00136584	357.802	0.000172992	-565.298	0.00143191
367.011	0.00278946	-557.789	0.00136617	359.602	0.000172992	-565.198	0.00143191
368.811	0	-557.689	0.00136651	361.402	0.000518977	-565.098	0.00143192
370.611	0.00278946	-557.589	0.00136684	363.202	0.000172992	-564.998	0.00143193
372.411	0.00464911	-557.489	0.00136718	365.002	0	-564.898	0.00143193
374.211	0.00185964	-557.389	0.00136751	366.802	0.000172992	-564.798	0.00143194
376.011	0.00371928	-557.289	0.00136785	368.602	0.000172992	-564.698	0.00143195
377.811	0.00185964	-557.189	0.00136818	370.402	0	-564.598	0.00143195
379.611	0.00371928	-557.089	0.00136852	372.202	0.000172992	-564.498	0.00143196
381.411	0.00278946	-556.989	0.00136885	374.002	0.000345985	-564.398	0.00143197
383.211	0.00185964	-556.889	0.00136919	375.802	0	-564.298	0.00143198
385.011	0.00464911	-556.789	0.00136952	377.602	0.000345985	-564.198	0.00143198
386.811	0.00278946	-556.689	0.00136986	379.402	0.000172992	-564.098	0.00143199
388.611	0.00278946	-556.589	0.0013702	381.202	0	-563.998	0.001432
390.411	0.000929821	-556.489	0.00137053	383.002	0.000518977	-563.898	0.001432
392.211	0.00278946	-556.389	0.00137087	384.802	0.00069197	-563.798	0.00143201
394.011	0.000929821	-556.289	0.00137121	386.602	0.000172992	-563.698	0.00143202
395.811	0.00278946	-556.189	0.00137154	388.402	0.000172992	-563.598	0.00143202
397.611	0	-556.089	0.00137188	390.202	0.000345985	-563.498	0.00143203
399.411	0.00278946	-555.989	0.00137222	392.002	0.000172992	-563.398	0.00143204
401.211	0.00278946	-555.889	0.00137256	393.802	0.000518977	-563.298	0.00143204
403.011	0.00185964	-555.789	0.00137289	395.602	0	-563.198	0.00143205
404.811	0.00185964	-555.689	0.00137323	397.402	0.000172992	-563.098	0.00143206
406.611	0	-555.589	0.00137357	399.202	0.000172992	-562.998	0.00143206
408.411	0.000929821	-555.489	0.00137391	401.002	0.000172992	-562.898	0.00143207
410.211	0.00278946	-555.389	0.00137425	402.802	0	-562.798	0.00143208
412.011	0	-555.289	0.00137459	404.602	0	-562.698	0.00143208
413.811	0.00185964	-555.189	0.00137492	406.402	0	-562.598	0.00143209
415.611	0.00185964	-555.089	0.00137526	408.202	0	-562.498	0.0014321
417.411	0.00278946	-554.989	0.0013756	410.002	0.000172992	-562.398	0.00143211
419.211	0.00371928	-554.889	0.00137594	411.802	0	-562.298	0.00143211
421.011	0.00557893	-554.789	0.00137628	413.602	0.000345985	-562.198	0.00143212
422.811	0.00371928	-554.689	0.00137662	415.402	0	-562.098	0.00143213
424.611	0.00185964	-554.589	0.00137696	417.202	0	-561.998	0.00143213
426.411	0.00185964	-554.489	0.0013773	419.002	0	-561.898	0.00143214
428.211	0.00743857	-554.389	0.00137764	420.802	0.000864962	-561.798	0.00143215
430.011	0.000929821	-554.289	0.00137798	422.602	0	-561.698	0.00143215
431.811	0	-554.189	0.00137832	424.402	0.000345985	-561.598	0.00143216
433.611	0.00278946	-554.089	0.00137867	426.202	0	-561.498	0.00143217
435.411	0	-553.989	0.00137901	428.002	0.000172992	-561.398	0.00143217
437.211	0.000929821	-553.889	0.00137935	429.802	0	-561.298	0.00143218
439.011	0.00278946	-553.789	0.00137969	431.602	0.000345985	-561.198	0.00143219
440.811	0.00278946	-553.689	0.00138003	433.402	0	-561.098	0.0014322
442.611	0.000929821	-553.589	0.00138037	435.202	0.000172992	-560.998	0.0014322
444.411	0.000929821	-553.489	0.00138072	437.002	0.000172992	-560.898	0.00143221
446.211	0	-553.389	0.00138106	438.802	0.000345985	-560.798	0.00143222
448.011	0.00278946	-553.289	0.0013814	440.602	0.000345985	-560.698	0.00143222
449.811	0.00185964	-553.189	0.00138174	442.402	0	-560.598	0.00143223
451.611	0.00371928	-553.089	0.00138209	444.202	0	-560.498	0.00143224
453.411	0.00278946	-552.989	0.00138243	446.002	0	-560.398	0.00143224
455.211	0.00185964	-552.889	0.00138277	447.802	0.000172992	-560.298	0.00143225
457.011	0.00278946	-552.789	0.00138312	449.602	0	-560.198	0.00143226
458.811	0.00185964	-552.689	0.00138346	451.402	0	-560.098	0.00143226
460.611	0.00278946	-552.589	0.0013838	453.202	0	-559.998	0.00143227
462.411	0.00278946	-552.489	0.00138415	455.002	0.000172992	-559.898	0.00143228
464.211	0.000929821	-552.389	0.00138449	456.802	0.000172992	-559.798	0.00143229
466.011	0.00278946	-552.289	0.00138484	458.602	0	-559.698	0.00143229
467.811	0	-552.189	0.00138518	460.402	0.000172992	-559.598	0.0014323
469.611	0.00371928	-552.089	0.00138553	462.202	0.000172992	-559.498	0.00143231
471.411	0.000929821	-551.989	0.00138587	464.002	0.000172992	-559.398	0.00143231
473.211	0.000929821	-551.889	0.00138622	465.802	0.000345985	-559.298	0.00143232
475.011	0.00371928	-551.789	0.00138656	467.602	0	-559.198	0.00143233
476.811	0	-551.689	0.00138691	469.402	0.000172992	-559.098	0.00143233
478.611	0	-551.589	0.00138725	471.202	0	-558.998	0.00143234
480.411	0.00185964	-551.489	0.0013876	473.002	0.000172992	-558.898	0.00143235
482.211	0.00185964	-551.389	0.00138794	474.802	0.000345985	-558.798	0.00143236
484.011	0.00464911	-551.289	0.00138829	476.602	0.000172992	-558.698	0.00143236
485.811	0.000929821	-551.189	0.00138864	478.402	0	-558.598	0.00143237
487.611	0.000929821	-551.089	0.00138898	480.202	0	-558.498	0.00143238
489.411	0.00278946	-550.989	0.00138933	482.002	0	-558.398	0.00143238
491.211	0	-550.889	0.00138968	483.802	0	-558.298	0.00143239
493.011	0	-550.789	0.00139003	485.602	0.000172992	-558.198	0.0014324
494.811	0.00185964	-550.689	0.00139037	487.402	0.000172992	-558.098	0.00143241
496.611	0	-550.589	0.00139072	489.202	0	-557.998	0.00143241
498.411	0.00278946	-550.489	0.00139107	491.002	0	-557.898	0.00143242
500.211	0	-550.389	0.00139142	492.802	0	-557.798	0.00143243
502.011	0.000929821	-550.289	0.00139176	494.602	0.000172992	-557.698	0.00143243
503.811	0.00278946	-550.189	0.00139211	496.402	0	-557.598	0.00143244
505.611	0.000929821	-550.089	0.00139246	498.202	0	-557.498	0.00143245
507.411	0	-549.989	0.00139281	500.002	0	-557.398	0.00143246
509.211	0.000929821	-549.889	0.00139316	501.802	0.000172992	-557.298	0.00143246
511.011	0.000929821	-549.789	0.00139351	503.602	0	-557.198	0.00143247
512.811	0.00185964	-549.689	0.00139386	505.402	0	-557.098	0.00143248
514.611	0	-549.589	0.00139421	507.202	0	-556.998	0.00143248
516.411	0.00185964	-549.489	0.00139456	509.002	0.000172992	-556.898	0.00143249
518.211	0.00185964	-549.389	0.00139491	510.802	0.000172992	-556.798	0.0014325
520.011	0.00278946	-549.289	0.00139526	512.602	0.000345985	-556.698	0.00143251
521.811	0	-549.189	0.00139561	514.402	0.000518977	-556.598	0.00143251
523.611	0.000929821	-549.089	0.00139596	516.202	0	-556.498	0.00143252
525.411	0.00185964	-548.989	0.00139631	518.002	0	-556.398	0.00143253
527.211	0.000929821	-548.889	0.00139666	519.802	0.000172992	-556.298	0.00143253
529.011	0.000929821	-548.789	0.00139701	521.602	0	-556.198	0.00143254
530.811	0	-548.689	0.00139736	523.402	0	-556.098	0.00143255
532.611	0	-548.589	0.00139772	525.202	0	-555.998	0.00143256
534.411	0	-548.489	0.00139807	527.002	0	-555.898	0.00143256
536.211	0.000929821	-548.389	0.00139842	528.802	0	-555.798	0.00143257
538.011	0.00185964	-548.289	0.00139877	530.602	0.000172992	-555.698	0.00143258
539.811	0.000929821	-548.189	0.00139912	532.402	0	-555.598	0.00143258
541.611	0.000929821	-548.089	0.00139948	534.202	0	-555.498	0.00143259
543.411	0.00185964	-547.989	0.00139983	536.002	0.000172992	-555.398	0.0014326
545.211	0.00185964	-547.889	0.00140018	537.802	0	-555.298	0.00143261
547.011	0.000929821	-547.789	0.00140054	539.602	0	-555.198	0.00143261
548.811	0	-547.689	0.00140089	541.402	0	-555.098	0.00143262
550.611	0.00278946	-547.589	0.00140124	543.202	0	-554.998	0.00143263
552.411	0.00278946	-547.489	0.0014016	545.002	0	-554.898	0.00143263
554.211	0	-547.389	0.00140195	546.802	0	-554.798	0.00143264
556.011	0.00185964	-547.289	0.0014023	548.602	0.000172992	-554.698	0.00143265
557.811	0	-547.189	0.00140266	550.402	0.000172992	-554.598	0.00143266
559.611	0.00278946	-547.089	0.00140301	552.202	0	-554.498	0.00143266
561.411	0	-546.989	0.00140337	554.002	0.000172992	-554.398	0.00143267
563.211	0.000929821	-546.889	0.00140372	555.802	0.000172992	-554.298	0.00143268
565.011	0.00371928	-546.789	0.00140408	557.602	0	-554.198	0.00143269
566.811	0.00185964	-546.689	0.00140443	559.402	0.000172992	-554.098	0.00143269
568.611	0.000929821	-546.589	0.00140479	561.202	0.000172992	-553.998	0.0014327
570.411	0	-546.489	0.00140515	563.002	0	-553.898	0.00143271
572.211	0.000929821	-546.389	0.0014055	564.802	0	-553.798	0.00143271
574.011	0.000929821	-546.289	0.00140586	566.602	0.000172992	-553.698	0.00143272
575.811	0.00278946	-546.189	0.00140621	568.402	0	-553.598	0.00143273
577.611	0.000929821	-546.089	0.00140657	570.202	0	-553.498	0.00143274
579.411	0	-545.989	0.00140693	572.002	0	-553.398	0.00143274
581.211	0.000929821	-545.889	0.00140728	573.802	0.000172992	-553.298	0.00143275
583.011	0.000929821	-545.789	0.00140764	575.602	0.000172992	-553.198	0.00143276
584.811	0.000929821	-545.689	0.001408	577.402	0	-553.098	0.00143277
586.611	0.000929821	-545.589	0.00140836	579.202	0.000172992	-552.998	0.00143277
588.411	0.00278946	-545.489	0.00140871	581.002	0	-552.898	0.00143278
590.211	0.00278946	-545.389	0.00140907	582.802	0.000172992	-552.798	0.00143279
592.011	0.000929821	-545.289	0.00140943	584.602	0.000172992	-552.698	0.00143279
593.811	0.000929821	-545.189	0.00140979	586.402	0.000172992	-552.598	0.0014328
595.611	0.00185964	-545.089	0.00141015	588.202	0	-552.498	0.00143281
597.411	0.00185964	-544.989	0.00141051	590.002	0	-552.398	0.00143282
599.211	0.000929821	-544.889	0.00141087	591.802	0.000172992	-552.298	0.00143282
601.011	0.000929821	-544.789	0.00141123	593.602	0	-552.198	0.00143283
602.811	0	-544.689	0.00141158	595.402	0	-552.098	0.00143284
604.611	0	-544.589	0.00141194	597.202	0.000172992	-551.998	0.00143285
606.411	0	-544.489	0.0014123	599.002	0.000172992	-551.898	0.00143285
608.211	0.00185964	-544.389	0.00141266	600.802	0	-551.798	0.00143286
610.011	0.00278946	-544.289	0.00141302	602.602	0	-551.698	0.00143287
611.811	0	-544.189	0.00141338	604.402	0	-551.598	0.00143288
613.611	0	-544.089	0.00141375	606.202	0	-551.498	0.00143288
615.411	0	-543.989	0.00141411	608.002	0	-551.398	0.00143289
617.211	0.000929821	-543.889	0.00141447	609.802	0	-551.298	0.0014329
619.011	0.000929821	-543.789	0.00141483	611.602	0.000172992	-551.198	0.00143291
620.811	0	-543.689	0.00141519	613.402	0.000172992	-551.098	0.00143291
622.611	0.00185964	-543.589	0.00141555	615.202	0	-550.998	0.00143292
624.411	0.000929821	-543.489	0.00141591	617.002	0	-550.898	0.00143293
626.211	0.000929821	-543.389	0.00141628	618.802	0	-550.798	0.00143294
628.011	0	-543.289	0.00141664	620.602	0	-550.698	0.00143294
629.811	0.00185964	-543.189	0.001417	622.402	0	-550.598	0.00143295
631.611	0.000929821	-543.089	0.00141736	624.202	0.000172992	-550.498	0.00143296
633.411	0.000929821	-542.989	0.00141773	626.002	0	-550.398	0.00143297
635.211	0	-542.889	0.00141809	627.802	0	-550.298	0.00143297
637.011	0.00185964	-542.789	0.00141845	629.602	0	-550.198	0.00143298
638.811	0	-542.689	0.00141882	631.402	0	-550.098	0.00143299
640.611	0	-542.589	0.00141918	633.202	0.000172992	-549.998	0.00143299
642.411	0.00185964	-542.489	0.00141954	635.002	0	-549.898	0.001433
644.211	0.00371928	-542.389	0.00141991	636.802	0	-549.798	0.00143301
646.011	0	-542.289	0.00142027	638.602	0	-549.698	0.00143302
		-542.189	0.00142064			-549.598	0.00143302
		-542.089	0.001421			-549.498	0.00143303
		-541.989	0.00142137			-549.398	0.00143304
		-541.889	0.00142173			-549.298	0.00143305
		-541.789	0.0014221			-549.198	0.00143305
		-541.689	0.00142246			-549.098	0.00143306
		-541.589	0.00142283			-548.998	0.00143307
		-541.489	0.00142319			-548.898	0.00143308
		-541.389	0.00142356			-548.798	0.00143308
		-541.289	0.00142393			-548.698	0.00143309
		-541.189	0.00142429			-548.598	0.0014331
		-541.089	0.00142466			-548.498	0.00143311
		-540.989	0.00142503			-548.398	0.00143312
		-540.889	0.0014254			-548.298	0.00143312
		-540.789	0.00142576			-548.198	0.00143313
		-540.689	0.00142613			-548.098	0.00143314
		-540.589	0.0014265			-547.998	0.00143315
		-540.489	0.00142687			-547.898	0.00143315
		-540.389	0.00142723			-547.798	0.00143316
		-540.289	0.0014276			-547.698	0.00143317
		-540.189	0.00142797			-547.598	0.00143318
		-540.089	0.00142834			-547.498	0.00143318
		-539.989	0.00142871			-547.398	0.00143319
		-539.889	0.00142908			-547.298	0.0014332
		-539.789	0.00142945			-547.198	0.00143321
		-539.689	0.00142982			-547.098	0.00143321
		-539.589	0.00143019			-546.998	0.00143322
		-539.489	0.00143056			-546.898	0.00143323
		-539.389	0.00143093			-546.798	0.00143324
		-539.289	0.0014313			-546.698	0.00143324
		-539.189	0.00143167			-546.598	0.00143325
		-539.089	0.00143204			-546.498	0.00143326
		-538.989	0.00143241			-546.398	0.00143327
		-538.889	0.00143278			-546.298	0.00143328
		-538.789	0.00143316			-546.198	0.00143328
		-538.689	0.00143353			-546.098	0.00143329
		-538.589	0.0014339			-545.998	0.0014333
		-538.489	0.00143427			-545.898	0.00143331
		-538.389	0.00143465			-545.798	0.00143331
		-538.289	0.00143502			-545.698	0.00143332
		-538.189	0.00143539			-545.598	0.00143333
		-538.089	0.00143576			-545.498	0.00143334
		-537.989	0.00143614			-545.398	0.00143334
		-537.889	0.00143651			-545.298	0.00143335
		-537.789	0.00143688			-545.198	0.00143336
		-537.689	0.00143726			-545.098	0.00143337
		-537.589	0.00143763			-544.998	0.00143338
		-537.489	0.00143801			-544.898	0.00143338
		-537.389	0.00143838			-544.798	0.00143339
		-537.289	0.00143876			-544.698	0.0014334
		-537.189	0.00143913			-544.598	0.00143341
		-537.089	0.00143951			-544.498	0.00143341
		-536.989	0.00143988			-544.398	0.00143342
		-536.889	0.00144026			-544.298	0.00143343
		-536.789	0.00144063			-544.198	0.00143344
		-536.689	0.00144101			-544.098	0.00143345
		-536.589	0.00144139			-543.998	0.00143345
		-536.489	0.00144176			-543.898	0.00143346
		-536.389	0.00144214			-543.798	0.00143347
		-536.289	0.00144252			-543.698	0.00143348
		-536.189	0.0014429			-543.598	0.00143348
		-536.089	0.00144327			-543.498	0.00143349
		-535.989	0.00144365			-543.398	0.0014335
		-535.889	0.00144403			-543.298	0.00143351
		-535.789	0.00144441			-543.198	0.00143352
		-535.689	0.00144478			-543.098	0.00143352
		-535.589	0.00144516			-542.998	0.00143353
		-535.489	0.00144554			-542.898	0.00143354
		-535.389	0.00144592			-542.798	0.00143355
		-535.289	0.0014463			-542.698	0.00143355
		-535.189	0.00144668			-542.598	0.00143356
		-535.089	0.00144706			-542.498	0.00143357
		-534.989	0.00144744			-542.398	0.00143358
		-534.889	0.00144782			-542.298	0.00143359
		-534.789	0.0014482			-542.198	0.00143359
		-534.689	0.00144858			-542.098	0.0014336
		-534.589	0.00144896			-541.998	0.00143361
		-534.489	0.00144934			-541.898	0.00143362
		-534.389	0.00144972			-541.798	0.00143363
		-534.289	0.0014501			-541.698	0.00143363
		-534.189	0.00145049			-541.598	0.00143364
		-534.089	0.00145087			-541.498	0.00143365
		-533.989	0.00145125			-541.398	0.00143366
		-533.889	0.00145163			-541.298	0.00143367
		-533.789	0.00145201			-541.198	0.00143367
		-533.689	0.0014524			-541.098	0.00143368
		-533.589	0.00145278			-540.998	0.00143369
		-533.489	0.00145316			-540.898	0.0014337
		-533.389	0.00145355			-540.798	0.0014337
		-533.289	0.00145393			-540.698	0.00143371
		-533.189	0.00145431			-540.598	0.00143372
		-533.089	0.0014547			-540.498	0.00143373
		-532.989	0.00145508			-540.398	0.00143374
		-532.889	0.00145547			-540.298	0.00143374
		-532.789	0.00145585			-540.198	0.00143375
		-532.689	0.00145624			-540.098	0.00143376
		-532.589	0.00145662			-539.998	0.00143377
		-532.489	0.00145701			-539.898	0.00143378
		-532.389	0.00145739			-539.798	0.00143378
		-532.289	0.00145778			-539.698	0.00143379
		-532.189	0.00145817			-539.598	0.0014338
		-532.089	0.00145855			-539.498	0.00143381
		-531.989	0.00145894			-539.398	0.00143382
		-531.889	0.00145932			-539.298	0.00143382
		-531.789	0.00145971			-539.198	0.00143383
		-531.689	0.0014601			-539.098	0.00143384
		-531.589	0.00146049			-538.998	0.00143385
		-531.489	0.00146087			-538.898	0.00143386
		-531.389	0.00146126			-538.798	0.00143387
		-531.289	0.00146165			-538.698	0.00143387
		-531.189	0.00146204			-538.598	0.00143388
		-531.089	0.00146243			-538.498	0.00143389
		-530.989	0.00146282			-538.398	0.0014339
		-530.889	0.0014632			-538.298	0.00143391
		-530.789	0.00146359			-538.198	0.00143391
		-530.689	0.00146398			-538.098	0.00143392
		-530.589	0.00146437			-537.998	0.00143393
		-530.489	0.00146476			-537.898	0.00143394
		-530.389	0.00146515			-537.798	0.00143395
		-530.289	0.00146554			-537.698	0.00143395
		-530.189	0.00146593			-537.598	0.00143396
		-530.089	0.00146632			-537.498	0.00143397
		-529.989	0.00146672			-537.398	0.00143398
		-529.889	0.00146711			-537.298	0.00143399
		-529.789	0.0014675			-537.198	0.001434
		-529.689	0.00146789			-537.098	0.001434
		-529.589	0.00146828			-536.998	0.00143401
		-529.489	0.00146867			-536.898	0.00143402
		-529.389	0.00146907			-536.798	0.00143403
		-529.289	0.00146946			-536.698	0.00143404
		-529.189	0.00146985			-536.598	0.00143404
		-529.089	0.00147024			-536.498	0.00143405
		-528.989	0.00147064			-536.398	0.00143406
		-528.889	0.00147103			-536.298	0.00143407
		-528.789	0.00147143			-536.198	0.00143408
		-528.689	0.00147182			-536.098	0.00143409
		-528.589	0.00147221			-535.998	0.00143409
		-528.489	0.00147261			-535.898	0.0014341
		-528.389	0.001473			-535.798	0.00143411
		-528.289	0.0014734			-535.698	0.00143412
		-528.189	0.00147379			-535.598	0.00143413
		-528.089	0.00147419			-535.498	0.00143413
		-527.989	0.00147458			-535.398	0.00143414
		-527.889	0.00147498			-535.298	0.00143415
		-527.789	0.00147538			-535.198	0.00143416
		-527.689	0.00147577			-535.098	0.00143417
		-527.589	0.00147617			-534.998	0.00143418
		-527.489	0.00147656			-534.898	0.00143418
		-527.389	0.00147696			-534.798	0.00143419
		-527.289	0.00147736			-534.698	0.0014342
		-527.189	0.00147776			-534.598	0.00143421
		-527.089	0.00147815			-534.498	0.00143422
		-526.989	0.00147855			-534.398	0.00143423
		-526.889	0.00147895			-534.298	0.00143423
		-526.789	0.00147935			-534.198	0.00143424
		-526.689	0.00147975			-534.098	0.00143425
		-526.589	0.00148015			-533.998	0.00143426
		-526.489	0.00148055			-533.898	0.00143427
		-526.389	0.00148094			-533.798	0.00143428
		-526.289	0.00148134			-533.698	0.00143428
		-526.189	0.00148174			-533.598	0.00143429
		-526.089	0.00148214			-533.498	0.0014343
		-525.989	0.00148254			-533.398	0.00143431
		-525.889	0.00148294			-533.298	0.00143432
		-525.789	0.00148335			-533.198	0.00143433
		-525.689	0.00148375			-533.098	0.00143433
		-525.589	0.00148415			-532.998	0.00143434
		-525.489	0.00148455			-532.898	0.00143435
		-525.389	0.00148495			-532.798	0.00143436
		-525.289	0.00148535			-532.698	0.00143437
		-525.189	0.00148575			-532.598	0.00143438
		-525.089	0.00148616			-532.498	0.00143439
		-524.989	0.00148656			-532.398	0.00143439
		-524.889	0.00148696			-532.298	0.0014344
		-524.789	0.00148736			-532.198	0.00143441
		-524.689	0.00148777			-532.098	0.00143442
		-524.589	0.00148817			-531.998	0.00143443
		-524.489	0.00148858			-531.898	0.00143444
		-524.389	0.00148898			-531.798	0.00143444
		-524.289	0.00148938			-531.698	0.00143445
		-524.189	0.00148979			-531.598	0.00143446
		-524.089	0.00149019			-531.498	0.00143447
		-523.989	0.0014906			-531.398	0.00143448
		-523.889	0.001491			-531.298	0.00143449
		-523.789	0.00149141			-531.198	0.0014345
		-523.689	0.00149181			-531.098	0.0014345
		-523.589	0.00149222			-530.998	0.00143451
		-523.489	0.00149263			-530.898	0.00143452
		-523.389	0.00149303			-530.798	0.00143453
		-523.289	0.00149344			-530.698	0.00143454
		-523.189	0.00149385			-530.598	0.00143455
		-523.089	0.00149425			-530.498	0.00143456
		-522.989	0.00149466			-530.398	0.00143456
		-522.889	0.00149507			-530.298	0.00143457
		-522.789	0.00149548			-530.198	0.00143458
		-522.689	0.00149588			-530.098	0.00143459
		-522.589	0.00149629			-529.998	0.0014346
		-522.489	0.0014967			-529.898	0.00143461
		-522.389	0.00149711			-529.798	0.00143462
		-522.289	0.00149752			-529.698	0.00143462
		-522.189	0.00149793			-529.598	0.00143463
		-522.089	0.00149834			-529.498	0.00143464
		-521.989	0.00149875			-529.398	0.00143465
		-521.889	0.00149916			-529.298	0.00143466
		-521.789	0.00149957			-529.198	0.00143467
		-521.689	0.00149998			-529.098	0.00143468
		-521.589	0.00150039			-528.998	0.00143468
		-521.489	0.0015008			-528.898	0.00143469
		-521.389	0.00150121			-528.798	0.0014347
		-521.289	0.00150162			-528.698	0.00143471
		-521.189	0.00150203			-528.598	0.00143472
		-521.089	0.00150245			-528.498	0.00143473
		-520.989	0.00150286			-528.398	0.00143474
		-520.889	0.00150327			-528.298	0.00143474
		-520.789	0.00150368			-528.198	0.00143475
		-520.689	0.0015041			-528.098	0.00143476
		-520.589	0.00150451			-527.998	0.00143477
		-520.489	0.00150492			-527.898	0.00143478
		-520.389	0.00150534			-527.798	0.00143479
		-520.289	0.00150575			-527.698	0.0014348
		-520.189	0.00150616			-527.598	0.00143481
		-520.089	0.00150658			-527.498	0.00143481
		-519.989	0.00150699			-527.398	0.00143482
		-519.889	0.00150741			-527.298	0.00143483
		-519.789	0.00150782			-527.198	0.00143484
		-519.689	0.00150824			-527.098	0.00143485
		-519.589	0.00150865			-526.998	0.00143486
		-519.489	0.00150907			-526.898	0.00143487
		-519.389	0.00150949			-526.798	0.00143488
		-519.289	0.0015099			-526.698	0.00143488
		-519.189	0.00151032			-526.598	0.00143489
		-519.089	0.00151074			-526.498	0.0014349
		-518.989	0.00151115			-526.398	0.00143491
		-518.889	0.00151157			-526.298	0.00143492
		-518.789	0.00151199			-526.198	0.00143493
		-518.689	0.00151241			-526.098	0.00143494
		-518.589	0.00151282			-525.998	0.00143495
		-518.489	0.00151324			-525.898	0.00143496
		-518.389	0.00151366			-525.798	0.00143496
		-518.289	0.00151408			-525.698	0.00143497
		-518.189	0.0015145			-525.598	0.00143498
		-518.089	0.00151492			-525.498	0.00143499
		-517.989	0.00151534			-525.398	0.001435
		-517.889	0.00151576			-525.298	0.00143501
		-517.789	0.00151618			-525.198	0.00143502
		-517.689	0.0015166			-525.098	0.00143503
		-517.589	0.00151702			-524.998	0.00143503
		-517.489	0.00151744			-524.898	0.00143504
		-517.389	0.00151786			-524.798	0.00143505
		-517.289	0.00151828			-524.698	0.00143506
		-517.189	0.0015187			-524.598	0.00143507
		-517.089	0.00151912			-524.498	0.00143508
		-516.989	0.00151955			-524.398	0.00143509
		-516.889	0.00151997			-524.298	0.0014351
		-516.789	0.00152039			-524.198	0.00143511
		-516.689	0.00152081			-524.098	0.00143512
		-516.589	0.00152124			-523.998	0.00143512
		-516.489	0.00152166			-523.898	0.00143513
		-516.389	0.00152208			-523.798	0.00143514
		-516.289	0.00152251			-523.698	0.00143515
		-516.189	0.00152293			-523.598	0.00143516
		-516.089	0.00152336			-523.498	0.00143517
		-515.989	0.00152378			-523.398	0.00143518
		-515.889	0.00152421			-523.298	0.00143519
		-515.789	0.00152463			-523.198	0.0014352
		-515.689	0.00152506			-523.098	0.00143521
		-515.589	0.00152548			-522.998	0.00143521
		-515.489	0.00152591			-522.898	0.00143522
		-515.389	0.00152633			-522.798	0.00143523
		-515.289	0.00152676			-522.698	0.00143524
		-515.189	0.00152719			-522.598	0.00143525
		-515.089	0.00152761			-522.498	0.00143526
		-514.989	0.00152804			-522.398	0.00143527
		-514.889	0.00152847			-522.298	0.00143528
		-514.789	0.0015289			-522.198	0.00143529
		-514.689	0.00152932			-522.098	0.0014353
		-514.589	0.00152975			-521.998	0.0014353
		-514.489	0.00153018			-521.898	0.00143531
		-514.389	0.00153061			-521.798	0.00143532
		-514.289	0.00153104			-521.698	0.00143533
		-514.189	0.00153147			-521.598	0.00143534
		-514.089	0.0015319			-521.498	0.00143535
		-513.989	0.00153233			-521.398	0.00143536
		-513.889	0.00153276			-521.298	0.00143537
		-513.789	0.00153319			-521.198	0.00143538
		-513.689	0.00153362			-521.098	0.00143539
		-513.589	0.00153405			-520.998	0.0014354
		-513.489	0.00153448			-520.898	0.0014354
		-513.389	0.00153491			-520.798	0.00143541
		-513.289	0.00153534			-520.698	0.00143542
		-513.189	0.00153577			-520.598	0.00143543
		-513.089	0.00153621			-520.498	0.00143544
		-512.989	0.00153664			-520.398	0.00143545
		-512.889	0.00153707			-520.298	0.00143546
		-512.789	0.0015375			-520.198	0.00143547
		-512.689	0.00153794			-520.098	0.00143548
		-512.589	0.00153837			-519.998	0.00143549
		-512.489	0.0015388			-519.898	0.0014355
		-512.389	0.00153924			-519.798	0.00143551
		-512.289	0.00153967			-519.698	0.00143552
		-512.189	0.00154011			-519.598	0.00143552
		-512.089	0.00154054			-519.498	0.00143553
		-511.989	0.00154097			-519.398	0.00143554
		-511.889	0.00154141			-519.298	0.00143555
		-511.789	0.00154185			-519.198	0.00143556
		-511.689	0.00154228			-519.098	0.00143557
		-511.589	0.00154272			-518.998	0.00143558
		-511.489	0.00154315			-518.898	0.00143559
		-511.389	0.00154359			-518.798	0.0014356
		-511.289	0.00154403			-518.698	0.00143561
		-511.189	0.00154446			-518.598	0.00143562
		-511.089	0.0015449			-518.498	0.00143563
		-510.989	0.00154534			-518.398	0.00143564
		-510.889	0.00154578			-518.298	0.00143565
		-510.789	0.00154621			-518.198	0.00143565
		-510.689	0.00154665			-518.098	0.00143566
		-510.589	0.00154709			-517.998	0.00143567
		-510.489	0.00154753			-517.898	0.00143568
		-510.389	0.00154797			-517.798	0.00143569
		-510.289	0.00154841			-517.698	0.0014357
		-510.189	0.00154885			-517.598	0.00143571
		-510.089	0.00154929			-517.498	0.00143572
		-509.989	0.00154973			-517.398	0.00143573
		-509.889	0.00155017			-517.298	0.00143574
		-509.789	0.00155061			-517.198	0.00143575
		-509.689	0.00155105			-517.098	0.00143576
		-509.589	0.00155149			-516.998	0.00143577
		-509.489	0.00155193			-516.898	0.00143578
		-509.389	0.00155237			-516.798	0.00143579
		-509.289	0.00155282			-516.698	0.0014358
		-509.189	0.00155326			-516.598	0.0014358
		-509.089	0.0015537			-516.498	0.00143581
		-508.989	0.00155414			-516.398	0.00143582
		-508.889	0.00155459			-516.298	0.00143583
		-508.789	0.00155503			-516.198	0.00143584
		-508.689	0.00155547			-516.098	0.00143585
		-508.589	0.00155592			-515.998	0.00143586
		-508.489	0.00155636			-515.898	0.00143587
		-508.389	0.00155681			-515.798	0.00143588
		-508.289	0.00155725			-515.698	0.00143589
		-508.189	0.0015577			-515.598	0.0014359
		-508.089	0.00155814			-515.498	0.00143591
		-507.989	0.00155859			-515.398	0.00143592
		-507.889	0.00155903			-515.298	0.00143593
		-507.789	0.00155948			-515.198	0.00143594
		-507.689	0.00155992			-515.098	0.00143595
		-507.589	0.00156037			-514.998	0.00143596
		-507.489	0.00156082			-514.898	0.00143597
		-507.389	0.00156127			-514.798	0.00143598
		-507.289	0.00156171			-514.698	0.00143599
		-507.189	0.00156216			-514.598	0.001436
		-507.089	0.00156261			-514.498	0.001436
		-506.989	0.00156306			-514.398	0.00143601
		-506.889	0.0015635			-514.298	0.00143602
		-506.789	0.00156395			-514.198	0.00143603
		-506.689	0.0015644			-514.098	0.00143604
		-506.589	0.00156485			-513.998	0.00143605
		-506.489	0.0015653			-513.898	0.00143606
		-506.389	0.00156575			-513.798	0.00143607
		-506.289	0.0015662			-513.698	0.00143608
		-506.189	0.00156665			-513.598	0.00143609
		-506.089	0.0015671			-513.498	0.0014361
		-505.989	0.00156755			-513.398	0.00143611
		-505.889	0.001568			-513.298	0.00143612
		-505.789	0.00156846			-513.198	0.00143613
		-505.689	0.00156891			-513.098	0.00143614
		-505.589	0.00156936			-512.998	0.00143615
		-505.489	0.00156981			-512.898	0.00143616
		-505.389	0.00157026			-512.798	0.00143617
		-505.289	0.00157072			-512.698	0.00143618
		-505.189	0.00157117			-512.598	0.00143619
		-505.089	0.00157162			-512.498	0.0014362
		-504.989	0.00157208			-512.398	0.00143621
		-504.889	0.00157253			-512.298	0.00143622
		-504.789	0.00157299			-512.198	0.00143623
		-504.689	0.00157344			-512.098	0.00143624
		-504.589	0.0015739			-511.998	0.00143625
		-504.489	0.00157435			-511.898	0.00143626
		-504.389	0.00157481			-511.798	0.00143627
		-504.289	0.00157526			-511.698	0.00143628
		-504.189	0.00157572			-511.598	0.00143629
		-504.089	0.00157617			-511.498	0.0014363
		-503.989	0.00157663			-511.398	0.00143631
		-503.889	0.00157709			-511.298	0.00143632
		-503.789	0.00157754			-511.198	0.00143633
		-503.689	0.001578			-511.098	0.00143633
		-503.589	0.00157846			-510.998	0.00143634
		-503.489	0.00157892			-510.898	0.00143635
		-503.389	0.00157937			-510.798	0.00143636
		-503.289	0.00157983			-510.698	0.00143637
		-503.189	0.00158029			-510.598	0.00143638
		-503.089	0.00158075			-510.498	0.00143639
		-502.989	0.00158121			-510.398	0.0014364
		-502.889	0.00158167			-510.298	0.00143641
		-502.789	0.00158213			-510.198	0.00143642
		-502.689	0.00158259			-510.098	0.00143643
		-502.589	0.00158305			-509.998	0.00143644
		-502.489	0.00158351			-509.898	0.00143645
		-502.389	0.00158397			-509.798	0.00143646
		-502.289	0.00158443			-509.698	0.00143647
		-502.189	0.00158489			-509.598	0.00143648
		-502.089	0.00158536			-509.498	0.00143649
		-501.989	0.00158582			-509.398	0.0014365
		-501.889	0.00158628			-509.298	0.00143651
		-501.789	0.00158674			-509.198	0.00143652
		-501.689	0.00158721			-509.098	0.00143653
		-501.589	0.00158767			-508.998	0.00143654
		-501.489	0.00158813			-508.898	0.00143655
		-501.389	0.0015886			-508.798	0.00143656
		-501.289	0.00158906			-508.698	0.00143657
		-501.189	0.00158953			-508.598	0.00143658
		-501.089	0.00158999			-508.498	0.00143659
		-500.989	0.00159045			-508.398	0.0014366
		-500.889	0.00159092			-508.298	0.00143661
		-500.789	0.00159139			-508.198	0.00143662
		-500.689	0.00159185			-508.098	0.00143663
		-500.589	0.00159232			-507.998	0.00143664
		-500.489	0.00159278			-507.898	0.00143665
		-500.389	0.00159325			-507.798	0.00143666
		-500.289	0.00159372			-507.698	0.00143667
		-500.189	0.00159418			-507.598	0.00143668
		-500.089	0.00159465			-507.498	0.00143669
		-499.989	0.00159512			-507.398	0.0014367
		-499.889	0.00159559			-507.298	0.00143671
		-499.789	0.00159606			-507.198	0.00143672
		-499.689	0.00159653			-507.098	0.00143673
		-499.589	0.00159699			-506.998	0.00143674
		-499.489	0.00159746			-506.898	0.00143675
		-499.389	0.00159793			-506.798	0.00143676
		-499.289	0.0015984			-506.698	0.00143677
		-499.189	0.00159887			-506.598	0.00143678
		-499.089	0.00159934			-506.498	0.00143679
		-498.989	0.00159981			-506.398	0.0014368
		-498.889	0.00160028			-506.298	0.00143682
		-498.789	0.00160076			-506.198	0.00143683
		-498.689	0.00160123			-506.098	0.00143684
		-498.589	0.0016017			-505.998	0.00143685
		-498.489	0.00160217			-505.898	0.00143686
		-498.389	0.00160264			-505.798	0.00143687
		-498.289	0.00160312			-505.698	0.00143688
		-498.189	0.00160359			-505.598	0.00143689
		-498.089	0.00160406			-505.498	0.0014369
		-497.989	0.00160454			-505.398	0.00143691
		-497.889	0.00160501			-505.298	0.00143692
		-497.789	0.00160548			-505.198	0.00143693
		-497.689	0.00160596			-505.098	0.00143694
		-497.589	0.00160643			-504.998	0.00143695
		-497.489	0.00160691			-504.898	0.00143696
		-497.389	0.00160738			-504.798	0.00143697
		-497.289	0.00160786			-504.698	0.00143698
		-497.189	0.00160834			-504.598	0.00143699
		-497.089	0.00160881			-504.498	0.001437
		-496.989	0.00160929			-504.398	0.00143701
		-496.889	0.00160977			-504.298	0.00143702
		-496.789	0.00161024			-504.198	0.00143703
		-496.689	0.00161072			-504.098	0.00143704
		-496.589	0.0016112			-503.998	0.00143705
		-496.489	0.00161168			-503.898	0.00143706
		-496.389	0.00161215			-503.798	0.00143707
		-496.289	0.00161263			-503.698	0.00143708
		-496.189	0.00161311			-503.598	0.00143709
		-496.089	0.00161359			-503.498	0.0014371
		-495.989	0.00161407			-503.398	0.00143711
		-495.889	0.00161455			-503.298	0.00143712
		-495.789	0.00161503			-503.198	0.00143713
		-495.689	0.00161551			-503.098	0.00143714
		-495.589	0.00161599			-502.998	0.00143716
		-495.489	0.00161647			-502.898	0.00143717
		-495.389	0.00161695			-502.798	0.00143718
		-495.289	0.00161744			-502.698	0.00143719
		-495.189	0.00161792			-502.598	0.0014372
		-495.089	0.0016184			-502.498	0.00143721
		-494.989	0.00161888			-502.398	0.00143722
		-494.889	0.00161936			-502.298	0.00143723
		-494.789	0.00161985			-502.198	0.00143724
		-494.689	0.00162033			-502.098	0.00143725
		-494.589	0.00162082			-501.998	0.00143726
		-494.489	0.0016213			-501.898	0.00143727
		-494.389	0.00162178			-501.798	0.00143728
		-494.289	0.00162227			-501.698	0.00143729
		-494.189	0.00162275			-501.598	0.0014373
		-494.089	0.00162324			-501.498	0.00143731
		-493.989	0.00162372			-501.398	0.00143732
		-493.889	0.00162421			-501.298	0.00143733
		-493.789	0.0016247			-501.198	0.00143734
		-493.689	0.00162518			-501.098	0.00143735
		-493.589	0.00162567			-500.998	0.00143737
		-493.489	0.00162616			-500.898	0.00143738
		-493.389	0.00162664			-500.798	0.00143739
		-493.289	0.00162713			-500.698	0.0014374
		-493.189	0.00162762			-500.598	0.00143741
		-493.089	0.00162811			-500.498	0.00143742
		-492.989	0.0016286			-500.398	0.00143743
		-492.889	0.00162908			-500.298	0.00143744
		-492.789	0.00162957			-500.198	0.00143745
		-492.689	0.00163006			-500.098	0.00143746
		-492.589	0.00163055			-499.998	0.00143747
		-492.489	0.00163104			-499.898	0.00143748
		-492.389	0.00163153			-499.798	0.00143749
		-492.289	0.00163202			-499.698	0.0014375
		-492.189	0.00163251			-499.598	0.00143751
		-492.089	0.00163301			-499.498	0.00143753
		-491.989	0.0016335			-499.398	0.00143754
		-491.889	0.00163399			-499.298	0.00143755
		-491.789	0.00163448			-499.198	0.00143756
		-491.689	0.00163497			-499.098	0.00143757
		-491.589	0.00163547			-498.998	0.00143758
		-491.489	0.00163596			-498.898	0.00143759
		-491.389	0.00163645			-498.798	0.0014376
		-491.289	0.00163695			-498.698	0.00143761
		-491.189	0.00163744			-498.598	0.00143762
		-491.089	0.00163794			-498.498	0.00143763
		-490.989	0.00163843			-498.398	0.00143764
		-490.889	0.00163893			-498.298	0.00143765
		-490.789	0.00163942			-498.198	0.00143767
		-490.689	0.00163992			-498.098	0.00143768
		-490.589	0.00164041			-497.998	0.00143769
		-490.489	0.00164091			-497.898	0.0014377
		-490.389	0.00164141			-497.798	0.00143771
		-490.289	0.0016419			-497.698	0.00143772
		-490.189	0.0016424			-497.598	0.00143773
		-490.089	0.0016429			-497.498	0.00143774
		-489.989	0.00164339			-497.398	0.00143775
		-489.889	0.00164389			-497.298	0.00143776
		-489.789	0.00164439			-497.198	0.00143777
		-489.689	0.00164489			-497.098	0.00143778
		-489.589	0.00164539			-496.998	0.0014378
		-489.489	0.00164589			-496.898	0.00143781
		-489.389	0.00164639			-496.798	0.00143782
		-489.289	0.00164689			-496.698	0.00143783
		-489.189	0.00164739			-496.598	0.00143784
		-489.089	0.00164789			-496.498	0.00143785
		-488.989	0.00164839			-496.398	0.00143786
		-488.889	0.00164889			-496.298	0.00143787
		-488.789	0.00164939			-496.198	0.00143788
		-488.689	0.00164989			-496.098	0.00143789
		-488.589	0.0016504			-495.998	0.0014379
		-488.489	0.0016509			-495.898	0.00143792
		-488.389	0.0016514			-495.798	0.00143793
		-488.289	0.00165191			-495.698	0.00143794
		-488.189	0.00165241			-495.598	0.00143795
		-488.089	0.00165291			-495.498	0.00143796
		-487.989	0.00165342			-495.398	0.00143797
		-487.889	0.00165392			-495.298	0.00143798
		-487.789	0.00165443			-495.198	0.00143799
		-487.689	0.00165493			-495.098	0.001438
		-487.589	0.00165544			-494.998	0.00143802
		-487.489	0.00165594			-494.898	0.00143803
		-487.389	0.00165645			-494.798	0.00143804
		-487.289	0.00165695			-494.698	0.00143805
		-487.189	0.00165746			-494.598	0.00143806
		-487.089	0.00165797			-494.498	0.00143807
		-486.989	0.00165848			-494.398	0.00143808
		-486.889	0.00165898			-494.298	0.00143809
		-486.789	0.00165949			-494.198	0.0014381
		-486.689	0.00166			-494.098	0.00143812
		-486.589	0.00166051			-493.998	0.00143813
		-486.489	0.00166102			-493.898	0.00143814
		-486.389	0.00166153			-493.798	0.00143815
		-486.289	0.00166204			-493.698	0.00143816
		-486.189	0.00166255			-493.598	0.00143817
		-486.089	0.00166306			-493.498	0.00143818
		-485.989	0.00166357			-493.398	0.00143819
		-485.889	0.00166408			-493.298	0.0014382
		-485.789	0.00166459			-493.198	0.00143822
		-485.689	0.0016651			-493.098	0.00143823
		-485.589	0.00166561			-492.998	0.00143824
		-485.489	0.00166612			-492.898	0.00143825
		-485.389	0.00166664			-492.798	0.00143826
		-485.289	0.00166715			-492.698	0.00143827
		-485.189	0.00166766			-492.598	0.00143828
		-485.089	0.00166818			-492.498	0.00143829
		-484.989	0.00166869			-492.398	0.00143831
		-484.889	0.0016692			-492.298	0.00143832
		-484.789	0.00166972			-492.198	0.00143833
		-484.689	0.00167023			-492.098	0.00143834
		-484.589	0.00167075			-491.998	0.00143835
		-484.489	0.00167126			-491.898	0.00143836
		-484.389	0.00167178			-491.798	0.00143837
		-484.289	0.00167229			-491.698	0.00143839
		-484.189	0.00167281			-491.598	0.0014384
		-484.089	0.00167333			-491.498	0.00143841
		-483.989	0.00167384			-491.398	0.00143842
		-483.889	0.00167436			-491.298	0.00143843
		-483.789	0.00167488			-491.198	0.00143844
		-483.689	0.0016754			-491.098	0.00143845
		-483.589	0.00167592			-490.998	0.00143847
		-483.489	0.00167643			-490.898	0.00143848
		-483.389	0.00167695			-490.798	0.00143849
		-483.289	0.00167747			-490.698	0.0014385
		-483.189	0.00167799			-490.598	0.00143851
		-483.089	0.00167851			-490.498	0.00143852
		-482.989	0.00167903			-490.398	0.00143853
		-482.889	0.00167955			-490.298	0.00143855
		-482.789	0.00168007			-490.198	0.00143856
		-482.689	0.0016806			-490.098	0.00143857
		-482.589	0.00168112			-489.998	0.00143858
		-482.489	0.00168164			-489.898	0.00143859
		-482.389	0.00168216			-489.798	0.0014386
		-482.289	0.00168268			-489.698	0.00143861
		-482.189	0.00168321			-489.598	0.00143863
		-482.089	0.00168373			-489.498	0.00143864
		-481.989	0.00168425			-489.398	0.00143865
		-481.889	0.00168478			-489.298	0.00143866
		-481.789	0.0016853			-489.198	0.00143867
		-481.689	0.00168583			-489.098	0.00143868
		-481.589	0.00168635			-488.998	0.0014387
		-481.489	0.00168688			-488.898	0.00143871
		-481.389	0.0016874			-488.798	0.00143872
		-481.289	0.00168793			-488.698	0.00143873
		-481.189	0.00168846			-488.598	0.00143874
		-481.089	0.00168898			-488.498	0.00143875
		-480.989	0.00168951			-488.398	0.00143876
		-480.889	0.00169004			-488.298	0.00143878
		-480.789	0.00169056			-488.198	0.00143879
		-480.689	0.00169109			-488.098	0.0014388
		-480.589	0.00169162			-487.998	0.00143881
		-480.489	0.00169215			-487.898	0.00143882
		-480.389	0.00169268			-487.798	0.00143883
		-480.289	0.00169321			-487.698	0.00143885
		-480.189	0.00169374			-487.598	0.00143886
		-480.089	0.00169427			-487.498	0.00143887
		-479.989	0.0016948			-487.398	0.00143888
		-479.889	0.00169533			-487.298	0.00143889
		-479.789	0.00169586			-487.198	0.00143891
		-479.689	0.00169639			-487.098	0.00143892
		-479.589	0.00169692			-486.998	0.00143893
		-479.489	0.00169746			-486.898	0.00143894
		-479.389	0.00169799			-486.798	0.00143895
		-479.289	0.00169852			-486.698	0.00143896
		-479.189	0.00169905			-486.598	0.00143898
		-479.089	0.00169959			-486.498	0.00143899
		-478.989	0.00170012			-486.398	0.001439
		-478.889	0.00170066			-486.298	0.00143901
		-478.789	0.00170119			-486.198	0.00143902
		-478.689	0.00170172			-486.098	0.00143904
		-478.589	0.00170226			-485.998	0.00143905
		-478.489	0.0017028			-485.898	0.00143906
		-478.389	0.00170333			-485.798	0.00143907
		-478.289	0.00170387			-485.698	0.00143908
		-478.189	0.0017044			-485.598	0.00143909
		-478.089	0.00170494			-485.498	0.00143911
		-477.989	0.00170548			-485.398	0.00143912
		-477.889	0.00170602			-485.298	0.00143913
		-477.789	0.00170655			-485.198	0.00143914
		-477.689	0.00170709			-485.098	0.00143915
		-477.589	0.00170763			-484.998	0.00143917
		-477.489	0.00170817			-484.898	0.00143918
		-477.389	0.00170871			-484.798	0.00143919
		-477.289	0.00170925			-484.698	0.0014392
		-477.189	0.00170979			-484.598	0.00143921
		-477.089	0.00171033			-484.498	0.00143923
		-476.989	0.00171087			-484.398	0.00143924
		-476.889	0.00171141			-484.298	0.00143925
		-476.789	0.00171195			-484.198	0.00143926
		-476.689	0.00171249			-484.098	0.00143927
		-476.589	0.00171304			-483.998	0.00143929
		-476.489	0.00171358			-483.898	0.0014393
		-476.389	0.00171412			-483.798	0.00143931
		-476.289	0.00171466			-483.698	0.00143932
		-476.189	0.00171521			-483.598	0.00143933
		-476.089	0.00171575			-483.498	0.00143935
		-475.989	0.0017163			-483.398	0.00143936
		-475.889	0.00171684			-483.298	0.00143937
		-475.789	0.00171739			-483.198	0.00143938
		-475.689	0.00171793			-483.098	0.00143939
		-475.589	0.00171848			-482.998	0.00143941
		-475.489	0.00171902			-482.898	0.00143942
		-475.389	0.00171957			-482.798	0.00143943
		-475.289	0.00172012			-482.698	0.00143944
		-475.189	0.00172066			-482.598	0.00143946
		-475.089	0.00172121			-482.498	0.00143947
		-474.989	0.00172176			-482.398	0.00143948
		-474.889	0.00172231			-482.298	0.00143949
		-474.789	0.00172285			-482.198	0.0014395
		-474.689	0.0017234			-482.098	0.00143952
		-474.589	0.00172395			-481.998	0.00143953
		-474.489	0.0017245			-481.898	0.00143954
		-474.389	0.00172505			-481.798	0.00143955
		-474.289	0.0017256			-481.698	0.00143957
		-474.189	0.00172615			-481.598	0.00143958
		-474.089	0.0017267			-481.498	0.00143959
		-473.989	0.00172726			-481.398	0.0014396
		-473.889	0.00172781			-481.298	0.00143961
		-473.789	0.00172836			-481.198	0.00143963
		-473.689	0.00172891			-481.098	0.00143964
		-473.589	0.00172946			-480.998	0.00143965
		-473.489	0.00173002			-480.898	0.00143966
		-473.389	0.00173057			-480.798	0.00143968
		-473.289	0.00173112			-480.698	0.00143969
		-473.189	0.00173168			-480.598	0.0014397
		-473.089	0.00173223			-480.498	0.00143971
		-472.989	0.00173279			-480.398	0.00143973
		-472.889	0.00173334			-480.298	0.00143974
		-472.789	0.0017339			-480.198	0.00143975
		-472.689	0.00173446			-480.098	0.00143976
		-472.589	0.00173501			-479.998	0.00143978
		-472.489	0.00173557			-479.898	0.00143979
		-472.389	0.00173613			-479.798	0.0014398
		-472.289	0.00173668			-479.698	0.00143981
		-472.189	0.00173724			-479.598	0.00143983
		-472.089	0.0017378			-479.498	0.00143984
		-471.989	0.00173836			-479.398	0.00143985
		-471.889	0.00173892			-479.298	0.00143986
		-471.789	0.00173948			-479.198	0.00143987
		-471.689	0.00174004			-479.098	0.00143989
		-471.589	0.0017406			-478.998	0.0014399
		-471.489	0.00174116			-478.898	0.00143991
		-471.389	0.00174172			-478.798	0.00143993
		-471.289	0.00174228			-478.698	0.00143994
		-471.189	0.00174284			-478.598	0.00143995
		-471.089	0.0017434			-478.498	0.00143996
		-470.989	0.00174396			-478.398	0.00143998
		-470.889	0.00174453			-478.298	0.00143999
		-470.789	0.00174509			-478.198	0.00144
		-470.689	0.00174565			-478.098	0.00144001
		-470.589	0.00174622			-477.998	0.00144003
		-470.489	0.00174678			-477.898	0.00144004
		-470.389	0.00174734			-477.798	0.00144005
		-470.289	0.00174791			-477.698	0.00144006
		-470.189	0.00174847			-477.598	0.00144008
		-470.089	0.00174904			-477.498	0.00144009
		-469.989	0.00174961			-477.398	0.0014401
		-469.889	0.00175017			-477.298	0.00144011
		-469.789	0.00175074			-477.198	0.00144013
		-469.689	0.00175131			-477.098	0.00144014
		-469.589	0.00175187			-476.998	0.00144015
		-469.489	0.00175244			-476.898	0.00144017
		-469.389	0.00175301			-476.798	0.00144018
		-469.289	0.00175358			-476.698	0.00144019
		-469.189	0.00175415			-476.598	0.0014402
		-469.089	0.00175471			-476.498	0.00144022
		-468.989	0.00175528			-476.398	0.00144023
		-468.889	0.00175585			-476.298	0.00144024
		-468.789	0.00175642			-476.198	0.00144025
		-468.689	0.001757			-476.098	0.00144027
		-468.589	0.00175757			-475.998	0.00144028
		-468.489	0.00175814			-475.898	0.00144029
		-468.389	0.00175871			-475.798	0.00144031
		-468.289	0.00175928			-475.698	0.00144032
		-468.189	0.00175985			-475.598	0.00144033
		-468.089	0.00176043			-475.498	0.00144034
		-467.989	0.001761			-475.398	0.00144036
		-467.889	0.00176157			-475.298	0.00144037
		-467.789	0.00176215			-475.198	0.00144038
		-467.689	0.00176272			-475.098	0.0014404
		-467.589	0.0017633			-474.998	0.00144041
		-467.489	0.00176387			-474.898	0.00144042
		-467.389	0.00176445			-474.798	0.00144043
		-467.289	0.00176503			-474.698	0.00144045
		-467.189	0.0017656			-474.598	0.00144046
		-467.089	0.00176618			-474.498	0.00144047
		-466.989	0.00176676			-474.398	0.00144049
		-466.889	0.00176733			-474.298	0.0014405
		-466.789	0.00176791			-474.198	0.00144051
		-466.689	0.00176849			-474.098	0.00144053
		-466.589	0.00176907			-473.998	0.00144054
		-466.489	0.00176965			-473.898	0.00144055
		-466.389	0.00177023			-473.798	0.00144056
		-466.289	0.00177081			-473.698	0.00144058
		-466.189	0.00177139			-473.598	0.00144059
		-466.089	0.00177197			-473.498	0.0014406
		-465.989	0.00177255			-473.398	0.00144062
		-465.889	0.00177313			-473.298	0.00144063
		-465.789	0.00177371			-473.198	0.00144064
		-465.689	0.00177429			-473.098	0.00144066
		-465.589	0.00177488			-472.998	0.00144067
		-465.489	0.00177546			-472.898	0.00144068
		-465.389	0.00177604			-472.798	0.0014407
		-465.289	0.00177663			-472.698	0.00144071
		-465.189	0.00177721			-472.598	0.00144072
		-465.089	0.00177779			-472.498	0.00144073
		-464.989	0.00177838			-472.398	0.00144075
		-464.889	0.00177896			-472.298	0.00144076
		-464.789	0.00177955			-472.198	0.00144077
		-464.689	0.00178014			-472.098	0.00144079
		-464.589	0.00178072			-471.998	0.0014408
		-464.489	0.00178131			-471.898	0.00144081
		-464.389	0.0017819			-471.798	0.00144083
		-464.289	0.00178248			-471.698	0.00144084
		-464.189	0.00178307			-471.598	0.00144085
		-464.089	0.00178366			-471.498	0.00144087
		-463.989	0.00178425			-471.398	0.00144088
		-463.889	0.00178484			-471.298	0.00144089
		-463.789	0.00178543			-471.198	0.00144091
		-463.689	0.00178602			-471.098	0.00144092
		-463.589	0.00178661			-470.998	0.00144093
		-463.489	0.0017872			-470.898	0.00144095
		-463.389	0.00178779			-470.798	0.00144096
		-463.289	0.00178838			-470.698	0.00144097
		-463.189	0.00178897			-470.598	0.00144099
		-463.089	0.00178956			-470.498	0.001441
		-462.989	0.00179016			-470.398	0.00144101
		-462.889	0.00179075			-470.298	0.00144103
		-462.789	0.00179134			-470.198	0.00144104
		-462.689	0.00179194			-470.098	0.00144105
		-462.589	0.00179253			-469.998	0.00144107
		-462.489	0.00179313			-469.898	0.00144108
		-462.389	0.00179372			-469.798	0.00144109
		-462.289	0.00179432			-469.698	0.00144111
		-462.189	0.00179491			-469.598	0.00144112
		-462.089	0.00179551			-469.498	0.00144113
		-461.989	0.0017961			-469.398	0.00144115
		-461.889	0.0017967			-469.298	0.00144116
		-461.789	0.0017973			-469.198	0.00144118
		-461.689	0.0017979			-469.098	0.00144119
		-461.589	0.0017985			-468.998	0.0014412
		-461.489	0.00179909			-468.898	0.00144122
		-461.389	0.00179969			-468.798	0.00144123
		-461.289	0.00180029			-468.698	0.00144124
		-461.189	0.00180089			-468.598	0.00144126
		-461.089	0.00180149			-468.498	0.00144127
		-460.989	0.00180209			-468.398	0.00144128
		-460.889	0.00180269			-468.298	0.0014413
		-460.789	0.00180329			-468.198	0.00144131
		-460.689	0.0018039			-468.098	0.00144132
		-460.589	0.0018045			-467.998	0.00144134
		-460.489	0.0018051			-467.898	0.00144135
		-460.389	0.0018057			-467.798	0.00144137
		-460.289	0.00180631			-467.698	0.00144138
		-460.189	0.00180691			-467.598	0.00144139
		-460.089	0.00180752			-467.498	0.00144141
		-459.989	0.00180812			-467.398	0.00144142
		-459.889	0.00180873			-467.298	0.00144143
		-459.789	0.00180933			-467.198	0.00144145
		-459.689	0.00180994			-467.098	0.00144146
		-459.589	0.00181054			-466.998	0.00144148
		-459.489	0.00181115			-466.898	0.00144149
		-459.389	0.00181176			-466.798	0.0014415
		-459.289	0.00181236			-466.698	0.00144152
		-459.189	0.00181297			-466.598	0.00144153
		-459.089	0.00181358			-466.498	0.00144154
		-458.989	0.00181419			-466.398	0.00144156
		-458.889	0.0018148			-466.298	0.00144157
		-458.789	0.00181541			-466.198	0.00144159
		-458.689	0.00181602			-466.098	0.0014416
		-458.589	0.00181663			-465.998	0.00144161
		-458.489	0.00181724			-465.898	0.00144163
		-458.389	0.00181785			-465.798	0.00144164
		-458.289	0.00181846			-465.698	0.00144166
		-458.189	0.00181907			-465.598	0.00144167
		-458.089	0.00181968			-465.498	0.00144168
		-457.989	0.0018203			-465.398	0.0014417
		-457.889	0.00182091			-465.298	0.00144171
		-457.789	0.00182152			-465.198	0.00144172
		-457.689	0.00182214			-465.098	0.00144174
		-457.589	0.00182275			-464.998	0.00144175
		-457.489	0.00182337			-464.898	0.00144177
		-457.389	0.00182398			-464.798	0.00144178
		-457.289	0.0018246			-464.698	0.00144179
		-457.189	0.00182521			-464.598	0.00144181
		-457.089	0.00182583			-464.498	0.00144182
		-456.989	0.00182645			-464.398	0.00144184
		-456.889	0.00182707			-464.298	0.00144185
		-456.789	0.00182768			-464.198	0.00144187
		-456.689	0.0018283			-464.098	0.00144188
		-456.589	0.00182892			-463.998	0.00144189
		-456.489	0.00182954			-463.898	0.00144191
		-456.389	0.00183016			-463.798	0.00144192
		-456.289	0.00183078			-463.698	0.00144194
		-456.189	0.0018314			-463.598	0.00144195
		-456.089	0.00183202			-463.498	0.00144196
		-455.989	0.00183264			-463.398	0.00144198
		-455.889	0.00183326			-463.298	0.00144199
		-455.789	0.00183388			-463.198	0.00144201
		-455.689	0.00183451			-463.098	0.00144202
		-455.589	0.00183513			-462.998	0.00144203
		-455.489	0.00183575			-462.898	0.00144205
		-455.389	0.00183637			-462.798	0.00144206
		-455.289	0.001837			-462.698	0.00144208
		-455.189	0.00183762			-462.598	0.00144209
		-455.089	0.00183825			-462.498	0.00144211
		-454.989	0.00183887			-462.398	0.00144212
		-454.889	0.0018395			-462.298	0.00144213
		-454.789	0.00184012			-462.198	0.00144215
		-454.689	0.00184075			-462.098	0.00144216
		-454.589	0.00184138			-461.998	0.00144218
		-454.489	0.00184201			-461.898	0.00144219
		-454.389	0.00184263			-461.798	0.00144221
		-454.289	0.00184326			-461.698	0.00144222
		-454.189	0.00184389			-461.598	0.00144223
		-454.089	0.00184452			-461.498	0.00144225
		-453.989	0.00184515			-461.398	0.00144226
		-453.889	0.00184578			-461.298	0.00144228
		-453.789	0.00184641			-461.198	0.00144229
		-453.689	0.00184704			-461.098	0.00144231
		-453.589	0.00184767			-460.998	0.00144232
		-453.489	0.0018483			-460.898	0.00144234
		-453.389	0.00184893			-460.798	0.00144235
		-453.289	0.00184957			-460.698	0.00144236
		-453.189	0.0018502			-460.598	0.00144238
		-453.089	0.00185083			-460.498	0.00144239
		-452.989	0.00185147			-460.398	0.00144241
		-452.889	0.0018521			-460.298	0.00144242
		-452.789	0.00185274			-460.198	0.00144244
		-452.689	0.00185337			-460.098	0.00144245
		-452.589	0.00185401			-459.998	0.00144247
		-452.489	0.00185464			-459.898	0.00144248
		-452.389	0.00185528			-459.798	0.0014425
		-452.289	0.00185592			-459.698	0.00144251
		-452.189	0.00185655			-459.598	0.00144252
		-452.089	0.00185719			-459.498	0.00144254
		-451.989	0.00185783			-459.398	0.00144255
		-451.889	0.00185847			-459.298	0.00144257
		-451.789	0.00185911			-459.198	0.00144258
		-451.689	0.00185975			-459.098	0.0014426
		-451.589	0.00186039			-458.998	0.00144261
		-451.489	0.00186103			-458.898	0.00144263
		-451.389	0.00186167			-458.798	0.00144264
		-451.289	0.00186231			-458.698	0.00144266
		-451.189	0.00186295			-458.598	0.00144267
		-451.089	0.00186359			-458.498	0.00144269
		-450.989	0.00186423			-458.398	0.0014427
		-450.889	0.00186488			-458.298	0.00144272
		-450.789	0.00186552			-458.198	0.00144273
		-450.689	0.00186616			-458.098	0.00144274
		-450.589	0.00186681			-457.998	0.00144276
		-450.489	0.00186745			-457.898	0.00144277
		-450.389	0.0018681			-457.798	0.00144279
		-450.289	0.00186874			-457.698	0.0014428
		-450.189	0.00186939			-457.598	0.00144282
		-450.089	0.00187004			-457.498	0.00144283
		-449.989	0.00187068			-457.398	0.00144285
		-449.889	0.00187133			-457.298	0.00144286
		-449.789	0.00187198			-457.198	0.00144288
		-449.689	0.00187263			-457.098	0.00144289
		-449.589	0.00187328			-456.998	0.00144291
		-449.489	0.00187392			-456.898	0.00144292
		-449.389	0.00187457			-456.798	0.00144294
		-449.289	0.00187522			-456.698	0.00144295
		-449.189	0.00187587			-456.598	0.00144297
		-449.089	0.00187652			-456.498	0.00144298
		-448.989	0.00187718			-456.398	0.001443
		-448.889	0.00187783			-456.298	0.00144301
		-448.789	0.00187848			-456.198	0.00144303
		-448.689	0.00187913			-456.098	0.00144304
		-448.589	0.00187979			-455.998	0.00144306
		-448.489	0.00188044			-455.898	0.00144307
		-448.389	0.00188109			-455.798	0.00144309
		-448.289	0.00188175			-455.698	0.0014431
		-448.189	0.0018824			-455.598	0.00144312
		-448.089	0.00188306			-455.498	0.00144313
		-447.989	0.00188371			-455.398	0.00144315
		-447.889	0.00188437			-455.298	0.00144316
		-447.789	0.00188503			-455.198	0.00144318
		-447.689	0.00188568			-455.098	0.00144319
		-447.589	0.00188634			-454.998	0.00144321
		-447.489	0.001887			-454.898	0.00144322
		-447.389	0.00188766			-454.798	0.00144324
		-447.289	0.00188832			-454.698	0.00144325
		-447.189	0.00188898			-454.598	0.00144327
		-447.089	0.00188964			-454.498	0.00144329
		-446.989	0.0018903			-454.398	0.0014433
		-446.889	0.00189096			-454.298	0.00144332
		-446.789	0.00189162			-454.198	0.00144333
		-446.689	0.00189228			-454.098	0.00144335
		-446.589	0.00189294			-453.998	0.00144336
		-446.489	0.00189361			-453.898	0.00144338
		-446.389	0.00189427			-453.798	0.00144339
		-446.289	0.00189493			-453.698	0.00144341
		-446.189	0.0018956			-453.598	0.00144342
		-446.089	0.00189626			-453.498	0.00144344
		-445.989	0.00189693			-453.398	0.00144345
		-445.889	0.00189759			-453.298	0.00144347
		-445.789	0.00189826			-453.198	0.00144348
		-445.689	0.00189892			-453.098	0.0014435
		-445.589	0.00189959			-452.998	0.00144351
		-445.489	0.00190026			-452.898	0.00144353
		-445.389	0.00190092			-452.798	0.00144355
		-445.289	0.00190159			-452.698	0.00144356
		-445.189	0.00190226			-452.598	0.00144358
		-445.089	0.00190293			-452.498	0.00144359
		-444.989	0.0019036			-452.398	0.00144361
		-444.889	0.00190427			-452.298	0.00144362
		-444.789	0.00190494			-452.198	0.00144364
		-444.689	0.00190561			-452.098	0.00144365
		-444.589	0.00190628			-451.998	0.00144367
		-444.489	0.00190695			-451.898	0.00144369
		-444.389	0.00190763			-451.798	0.0014437
		-444.289	0.0019083			-451.698	0.00144372
		-444.189	0.00190897			-451.598	0.00144373
		-444.089	0.00190965			-451.498	0.00144375
		-443.989	0.00191032			-451.398	0.00144376
		-443.889	0.00191099			-451.298	0.00144378
		-443.789	0.00191167			-451.198	0.00144379
		-443.689	0.00191234			-451.098	0.00144381
		-443.589	0.00191302			-450.998	0.00144383
		-443.489	0.0019137			-450.898	0.00144384
		-443.389	0.00191437			-450.798	0.00144386
		-443.289	0.00191505			-450.698	0.00144387
		-443.189	0.00191573			-450.598	0.00144389
		-443.089	0.00191641			-450.498	0.0014439
		-442.989	0.00191709			-450.398	0.00144392
		-442.889	0.00191777			-450.298	0.00144394
		-442.789	0.00191845			-450.198	0.00144395
		-442.689	0.00191913			-450.098	0.00144397
		-442.589	0.00191981			-449.998	0.00144398
		-442.489	0.00192049			-449.898	0.001444
		-442.389	0.00192117			-449.798	0.00144401
		-442.289	0.00192185			-449.698	0.00144403
		-442.189	0.00192253			-449.598	0.00144405
		-442.089	0.00192322			-449.498	0.00144406
		-441.989	0.0019239			-449.398	0.00144408
		-441.889	0.00192458			-449.298	0.00144409
		-441.789	0.00192527			-449.198	0.00144411
		-441.689	0.00192595			-449.098	0.00144413
		-441.589	0.00192664			-448.998	0.00144414
		-441.489	0.00192733			-448.898	0.00144416
		-441.389	0.00192801			-448.798	0.00144417
		-441.289	0.0019287			-448.698	0.00144419
		-441.189	0.00192939			-448.598	0.00144421
		-441.089	0.00193007			-448.498	0.00144422
		-440.989	0.00193076			-448.398	0.00144424
		-440.889	0.00193145			-448.298	0.00144425
		-440.789	0.00193214			-448.198	0.00144427
		-440.689	0.00193283			-448.098	0.00144429
		-440.589	0.00193352			-447.998	0.0014443
		-440.489	0.00193421			-447.898	0.00144432
		-440.389	0.0019349			-447.798	0.00144433
		-440.289	0.00193559			-447.698	0.00144435
		-440.189	0.00193629			-447.598	0.00144437
		-440.089	0.00193698			-447.498	0.00144438
		-439.989	0.00193767			-447.398	0.0014444
		-439.889	0.00193837			-447.298	0.00144441
		-439.789	0.00193906			-447.198	0.00144443
		-439.689	0.00193975			-447.098	0.00144445
		-439.589	0.00194045			-446.998	0.00144446
		-439.489	0.00194115			-446.898	0.00144448
		-439.389	0.00194184			-446.798	0.0014445
		-439.289	0.00194254			-446.698	0.00144451
		-439.189	0.00194324			-446.598	0.00144453
		-439.089	0.00194393			-446.498	0.00144454
		-438.989	0.00194463			-446.398	0.00144456
		-438.889	0.00194533			-446.298	0.00144458
		-438.789	0.00194603			-446.198	0.00144459
		-438.689	0.00194673			-446.098	0.00144461
		-438.589	0.00194743			-445.998	0.00144463
		-438.489	0.00194813			-445.898	0.00144464
		-438.389	0.00194883			-445.798	0.00144466
		-438.289	0.00194953			-445.698	0.00144467
		-438.189	0.00195023			-445.598	0.00144469
		-438.089	0.00195094			-445.498	0.00144471
		-437.989	0.00195164			-445.398	0.00144472
		-437.889	0.00195234			-445.298	0.00144474
		-437.789	0.00195305			-445.198	0.00144476
		-437.689	0.00195375			-445.098	0.00144477
		-437.589	0.00195445			-444.998	0.00144479
		-437.489	0.00195516			-444.898	0.00144481
		-437.389	0.00195587			-444.798	0.00144482
		-437.289	0.00195657			-444.698	0.00144484
		-437.189	0.00195728			-444.598	0.00144486
		-437.089	0.00195799			-444.498	0.00144487
		-436.989	0.00195869			-444.398	0.00144489
		-436.889	0.0019594			-444.298	0.00144491
		-436.789	0.00196011			-444.198	0.00144492
		-436.689	0.00196082			-444.098	0.00144494
		-436.589	0.00196153			-443.998	0.00144496
		-436.489	0.00196224			-443.898	0.00144497
		-436.389	0.00196295			-443.798	0.00144499
		-436.289	0.00196366			-443.698	0.00144501
		-436.189	0.00196438			-443.598	0.00144502
		-436.089	0.00196509			-443.498	0.00144504
		-435.989	0.0019658			-443.398	0.00144506
		-435.889	0.00196651			-443.298	0.00144507
		-435.789	0.00196723			-443.198	0.00144509
		-435.689	0.00196794			-443.098	0.00144511
		-435.589	0.00196866			-442.998	0.00144512
		-435.489	0.00196937			-442.898	0.00144514
		-435.389	0.00197009			-442.798	0.00144516
		-435.289	0.00197081			-442.698	0.00144517
		-435.189	0.00197152			-442.598	0.00144519
		-435.089	0.00197224			-442.498	0.00144521
		-434.989	0.00197296			-442.398	0.00144522
		-434.889	0.00197368			-442.298	0.00144524
		-434.789	0.0019744			-442.198	0.00144526
		-434.689	0.00197511			-442.098	0.00144527
		-434.589	0.00197583			-441.998	0.00144529
		-434.489	0.00197656			-441.898	0.00144531
		-434.389	0.00197728			-441.798	0.00144532
		-434.289	0.001978			-441.698	0.00144534
		-434.189	0.00197872			-441.598	0.00144536
		-434.089	0.00197944			-441.498	0.00144537
		-433.989	0.00198017			-441.398	0.00144539
		-433.889	0.00198089			-441.298	0.00144541
		-433.789	0.00198161			-441.198	0.00144543
		-433.689	0.00198234			-441.098	0.00144544
		-433.589	0.00198306			-440.998	0.00144546
		-433.489	0.00198379			-440.898	0.00144548
		-433.389	0.00198451			-440.798	0.00144549
		-433.289	0.00198524			-440.698	0.00144551
		-433.189	0.00198597			-440.598	0.00144553
		-433.089	0.0019867			-440.498	0.00144555
		-432.989	0.00198742			-440.398	0.00144556
		-432.889	0.00198815			-440.298	0.00144558
		-432.789	0.00198888			-440.198	0.0014456
		-432.689	0.00198961			-440.098	0.00144561
		-432.589	0.00199034			-439.998	0.00144563
		-432.489	0.00199107			-439.898	0.00144565
		-432.389	0.0019918			-439.798	0.00144567
		-432.289	0.00199254			-439.698	0.00144568
		-432.189	0.00199327			-439.598	0.0014457
		-432.089	0.001994			-439.498	0.00144572
		-431.989	0.00199473			-439.398	0.00144573
		-431.889	0.00199547			-439.298	0.00144575
		-431.789	0.0019962			-439.198	0.00144577
		-431.689	0.00199694			-439.098	0.00144579
		-431.589	0.00199767			-438.998	0.0014458
		-431.489	0.00199841			-438.898	0.00144582
		-431.389	0.00199915			-438.798	0.00144584
		-431.289	0.00199988			-438.698	0.00144586
		-431.189	0.00200062			-438.598	0.00144587
		-431.089	0.00200136			-438.498	0.00144589
		-430.989	0.0020021			-438.398	0.00144591
		-430.889	0.00200284			-438.298	0.00144593
		-430.789	0.00200358			-438.198	0.00144594
		-430.689	0.00200432			-438.098	0.00144596
		-430.589	0.00200506			-437.998	0.00144598
		-430.489	0.0020058			-437.898	0.001446
		-430.389	0.00200654			-437.798	0.00144601
		-430.289	0.00200728			-437.698	0.00144603
		-430.189	0.00200803			-437.598	0.00144605
		-430.089	0.00200877			-437.498	0.00144607
		-429.989	0.00200951			-437.398	0.00144608
		-429.889	0.00201026			-437.298	0.0014461
		-429.789	0.002011			-437.198	0.00144612
		-429.689	0.00201175			-437.098	0.00144614
		-429.589	0.00201249			-436.998	0.00144615
		-429.489	0.00201324			-436.898	0.00144617
		-429.389	0.00201399			-436.798	0.00144619
		-429.289	0.00201474			-436.698	0.00144621
		-429.189	0.00201548			-436.598	0.00144622
		-429.089	0.00201623			-436.498	0.00144624
		-428.989	0.00201698			-436.398	0.00144626
		-428.889	0.00201773			-436.298	0.00144628
		-428.789	0.00201848			-436.198	0.00144629
		-428.689	0.00201923			-436.098	0.00144631
		-428.589	0.00201998			-435.998	0.00144633
		-428.489	0.00202074			-435.898	0.00144635
		-428.389	0.00202149			-435.798	0.00144637
		-428.289	0.00202224			-435.698	0.00144638
		-428.189	0.002023			-435.598	0.0014464
		-428.089	0.00202375			-435.498	0.00144642
		-427.989	0.0020245			-435.398	0.00144644
		-427.889	0.00202526			-435.298	0.00144646
		-427.789	0.00202601			-435.198	0.00144647
		-427.689	0.00202677			-435.098	0.00144649
		-427.589	0.00202753			-434.998	0.00144651
		-427.489	0.00202829			-434.898	0.00144653
		-427.389	0.00202904			-434.798	0.00144654
		-427.289	0.0020298			-434.698	0.00144656
		-427.189	0.00203056			-434.598	0.00144658
		-427.089	0.00203132			-434.498	0.0014466
		-426.989	0.00203208			-434.398	0.00144662
		-426.889	0.00203284			-434.298	0.00144663
		-426.789	0.0020336			-434.198	0.00144665
		-426.689	0.00203436			-434.098	0.00144667
		-426.589	0.00203513			-433.998	0.00144669
		-426.489	0.00203589			-433.898	0.00144671
		-426.389	0.00203665			-433.798	0.00144673
		-426.289	0.00203742			-433.698	0.00144674
		-426.189	0.00203818			-433.598	0.00144676
		-426.089	0.00203895			-433.498	0.00144678
		-425.989	0.00203971			-433.398	0.0014468
		-425.889	0.00204048			-433.298	0.00144682
		-425.789	0.00204124			-433.198	0.00144683
		-425.689	0.00204201			-433.098	0.00144685
		-425.589	0.00204278			-432.998	0.00144687
		-425.489	0.00204355			-432.898	0.00144689
		-425.389	0.00204432			-432.798	0.00144691
		-425.289	0.00204509			-432.698	0.00144693
		-425.189	0.00204586			-432.598	0.00144694
		-425.089	0.00204663			-432.498	0.00144696
		-424.989	0.0020474			-432.398	0.00144698
		-424.889	0.00204817			-432.298	0.001447
		-424.789	0.00204894			-432.198	0.00144702
		-424.689	0.00204972			-432.098	0.00144704
		-424.589	0.00205049			-431.998	0.00144705
		-424.489	0.00205126			-431.898	0.00144707
		-424.389	0.00205204			-431.798	0.00144709
		-424.289	0.00205281			-431.698	0.00144711
		-424.189	0.00205359			-431.598	0.00144713
		-424.089	0.00205436			-431.498	0.00144715
		-423.989	0.00205514			-431.398	0.00144716
		-423.889	0.00205592			-431.298	0.00144718
		-423.789	0.0020567			-431.198	0.0014472
		-423.689	0.00205747			-431.098	0.00144722
		-423.589	0.00205825			-430.998	0.00144724
		-423.489	0.00205903			-430.898	0.00144726
		-423.389	0.00205981			-430.798	0.00144728
		-423.289	0.00206059			-430.698	0.00144729
		-423.189	0.00206138			-430.598	0.00144731
		-423.089	0.00206216			-430.498	0.00144733
		-422.989	0.00206294			-430.398	0.00144735
		-422.889	0.00206372			-430.298	0.00144737
		-422.789	0.00206451			-430.198	0.00144739
		-422.689	0.00206529			-430.098	0.00144741
		-422.589	0.00206608			-429.998	0.00144742
		-422.489	0.00206686			-429.898	0.00144744
		-422.389	0.00206765			-429.798	0.00144746
		-422.289	0.00206843			-429.698	0.00144748
		-422.189	0.00206922			-429.598	0.0014475
		-422.089	0.00207001			-429.498	0.00144752
		-421.989	0.0020708			-429.398	0.00144754
		-421.889	0.00207158			-429.298	0.00144756
		-421.789	0.00207237			-429.198	0.00144758
		-421.689	0.00207316			-429.098	0.00144759
		-421.589	0.00207395			-428.998	0.00144761
		-421.489	0.00207475			-428.898	0.00144763
		-421.389	0.00207554			-428.798	0.00144765
		-421.289	0.00207633			-428.698	0.00144767
		-421.189	0.00207712			-428.598	0.00144769
		-421.089	0.00207792			-428.498	0.00144771
		-420.989	0.00207871			-428.398	0.00144773
		-420.889	0.0020795			-428.298	0.00144775
		-420.789	0.0020803			-428.198	0.00144776
		-420.689	0.00208109			-428.098	0.00144778
		-420.589	0.00208189			-427.998	0.0014478
		-420.489	0.00208269			-427.898	0.00144782
		-420.389	0.00208348			-427.798	0.00144784
		-420.289	0.00208428			-427.698	0.00144786
		-420.189	0.00208508			-427.598	0.00144788
		-420.089	0.00208588			-427.498	0.0014479
		-419.989	0.00208668			-427.398	0.00144792
		-419.889	0.00208748			-427.298	0.00144794
		-419.789	0.00208828			-427.198	0.00144796
		-419.689	0.00208908			-427.098	0.00144797
		-419.589	0.00208989			-426.998	0.00144799
		-419.489	0.00209069			-426.898	0.00144801
		-419.389	0.00209149			-426.798	0.00144803
		-419.289	0.00209229			-426.698	0.00144805
		-419.189	0.0020931			-426.598	0.00144807
		-419.089	0.0020939			-426.498	0.00144809
		-418.989	0.00209471			-426.398	0.00144811
		-418.889	0.00209552			-426.298	0.00144813
		-418.789	0.00209632			-426.198	0.00144815
		-418.689	0.00209713			-426.098	0.00144817
		-418.589	0.00209794			-425.998	0.00144819
		-418.489	0.00209875			-425.898	0.00144821
		-418.389	0.00209956			-425.798	0.00144823
		-418.289	0.00210037			-425.698	0.00144825
		-418.189	0.00210118			-425.598	0.00144826
		-418.089	0.00210199			-425.498	0.00144828
		-417.989	0.0021028			-425.398	0.0014483
		-417.889	0.00210361			-425.298	0.00144832
		-417.789	0.00210442			-425.198	0.00144834
		-417.689	0.00210524			-425.098	0.00144836
		-417.589	0.00210605			-424.998	0.00144838
		-417.489	0.00210687			-424.898	0.0014484
		-417.389	0.00210768			-424.798	0.00144842
		-417.289	0.0021085			-424.698	0.00144844
		-417.189	0.00210931			-424.598	0.00144846
		-417.089	0.00211013			-424.498	0.00144848
		-416.989	0.00211095			-424.398	0.0014485
		-416.889	0.00211177			-424.298	0.00144852
		-416.789	0.00211258			-424.198	0.00144854
		-416.689	0.0021134			-424.098	0.00144856
		-416.589	0.00211422			-423.998	0.00144858
		-416.489	0.00211504			-423.898	0.0014486
		-416.389	0.00211587			-423.798	0.00144862
		-416.289	0.00211669			-423.698	0.00144864
		-416.189	0.00211751			-423.598	0.00144866
		-416.089	0.00211833			-423.498	0.00144868
		-415.989	0.00211916			-423.398	0.0014487
		-415.889	0.00211998			-423.298	0.00144872
		-415.789	0.00212081			-423.198	0.00144874
		-415.689	0.00212163			-423.098	0.00144876
		-415.589	0.00212246			-422.998	0.00144878
		-415.489	0.00212328			-422.898	0.0014488
		-415.389	0.00212411			-422.798	0.00144882
		-415.289	0.00212494			-422.698	0.00144884
		-415.189	0.00212577			-422.598	0.00144886
		-415.089	0.0021266			-422.498	0.00144888
		-414.989	0.00212743			-422.398	0.0014489
		-414.889	0.00212826			-422.298	0.00144892
		-414.789	0.00212909			-422.198	0.00144894
		-414.689	0.00212992			-422.098	0.00144896
		-414.589	0.00213075			-421.998	0.00144898
		-414.489	0.00213158			-421.898	0.001449
		-414.389	0.00213242			-421.798	0.00144902
		-414.289	0.00213325			-421.698	0.00144904
		-414.189	0.00213409			-421.598	0.00144906
		-414.089	0.00213492			-421.498	0.00144908
		-413.989	0.00213576			-421.398	0.0014491
		-413.889	0.00213659			-421.298	0.00144912
		-413.789	0.00213743			-421.198	0.00144914
		-413.689	0.00213827			-421.098	0.00144916
		-413.589	0.00213911			-420.998	0.00144918
		-413.489	0.00213995			-420.898	0.0014492
		-413.389	0.00214079			-420.798	0.00144922
		-413.289	0.00214163			-420.698	0.00144924
		-413.189	0.00214247			-420.598	0.00144926
		-413.089	0.00214331			-420.498	0.00144928
		-412.989	0.00214415			-420.398	0.0014493
		-412.889	0.00214499			-420.298	0.00144932
		-412.789	0.00214584			-420.198	0.00144934
		-412.689	0.00214668			-420.098	0.00144936
		-412.589	0.00214753			-419.998	0.00144938
		-412.489	0.00214837			-419.898	0.0014494
[truncated: 10,584 more rows]

## Sheet: Figure 5b
SLOW	FAST
20.963	28.7102
18.398	29.1185
26.1198	53.7219
19.5038	28.1551
15.3268	37.3772
17.6745	35.3213
66.5767	76.3076
19.3056	25.7776
20.4597	20.1001
21.7506	129.449
15.8999	20.8895
19.6979	24.5505
99.5896	28.1303
17.7466	17.37
16.7605	21.0266
81.4039	18.5757
40.3442	31.403
22.9206	24.1678
16.0031	23.4525
42.8135	36.2214
43.5077	21.2726
37.9977
22.0791
15.6565
17.6753
15.3357
35.862
17.0176
44.2961
19.6321
15.6147
18.0632
20.3295
21.9043
29.8232
19.5126
18.1031
19.794
18.1031
17.9024
18.2783
18.2783

## Sheet: Figure 5c
Method	FWHM	Reference
FRC	15.3	this work
SE	19.26	Fine control valve of halide perovskite single crystal for high performance x-ray detection
AVC	60.19	Anisotropic Performance of High-Quality MAPbBr3 Single-Crystal Wafers
CGC	64.8	Counterdiffusion-in-gel growth of high optical and crystal quality MAPbX3 (MA = CH3NH3+, X = I−, Br−) lead-halide perovskite single crystals
LDSC	34.56	Controllable Growth of High Quality MAPbX3 Perovskite Single Crystals for X‑ray Detection
LDSC	58.68	Room-temperature liquid diffused separation induced crystallization for high-quality perovskite single crystals
ITC	108	Controllable Growth of High Quality MAPbX3 Perovskite Single Crystals for X‑ray Detection
ITC	284.4	Low-temperature-gradient crystallization for multi-inch high-quality perovskite single crystals for record performance photodetectors
ITC	406.8	A 1300 mm2 Ultrahigh-Performance Digital Imaging Assembly using High-Quality Perovskite Single Crystals
ITC	61.56	High speed growth of MAPbBr3 single crystals via low temperature inverting solubility-low temp dissolution(LT)
ITC	32.4	Surface Passivation of MAPbBr3 Perovskite Single Crystals to Suppress Ion Migration and Enhance Photoelectronic Performance
ITC	25.56	Optimization of the Growth Conditions for High Quality CH3NH3PbBr3 Hybrid Perovskite Single Crystals
ITC	68.4	Low-temperature-gradient crystallization for multi-inch high-quality perovskite single crystals for record performance photodetectors

## Sheet: Figure 5d
High-Grade		Low-Grade
Wavelength (nm)	Transmittance (%)	Wavelength (nm)	Transmittance (%)
800	67.76	800	51.21
799	68.04	799	51.77
798	67.91	798	51.24
797	68.13	797	51.42
796	68.4	796	51.5
795	67.91	795	51.04
794	68.26	794	51.72
793	67.66	793	50.96
792	68.22	792	51.6
791	68.22	791	51
790	67.91	790	51.16
789	68.03	789	51.2
788	67.87	788	51.15
787	67.83	787	51.13
786	67.89	786	51.28
785	68.21	785	51.67
784	67.49	784	51.04
783	68.08	783	51.1
782	68.06	782	51.2
781	67.9	781	51.04
780	67.77	780	51.06
779	67.83	779	51.29
778	67.75	778	51.1
777	67.63	777	51.04
776	67.65	776	50.66
775	67.81	775	51.21
774	67.75	774	51.23
773	67.2	773	51.11
772	67.22	772	50.91
771	67.41	771	50.78
770	67.13	770	50.68
769	67.26	769	50.82
768	67.23	768	50.51
767	67.29	767	50.96
766	67.4	766	50.74
765	67.14	765	50.73
764	66.9	764	50.38
763	66.86	763	50.82
762	67.09	762	50.66
761	67.07	761	50.62
760	66.93	760	50.19
759	67.31	759	50.72
758	66.63	758	50.59
757	66.83	757	50.67
756	67.25	756	50.73
755	66.95	755	50.46
754	66.76	754	50.24
753	66.76	753	50.66
752	66.98	752	50.44
751	66.76	751	50.3
750	66.9	750	50.35
749	67.07	749	50.32
748	67.15	748	50.68
747	66.91	747	50.59
746	66.72	746	50.08
745	66.57	745	50.1
744	66.48	744	49.96
743	66.55	743	50.19
742	66.32	742	50.1
741	66.48	741	50.14
740	66.62	740	50.07
739	66.39	739	50.05
738	66.01	738	50.03
737	66.15	737	50.12
736	66.36	736	50.08
735	65.91	735	50.05
734	66.28	734	50.09
733	66.3	733	50.08
732	66.39	732	49.88
731	66.65	731	49.84
730	66.47	730	49.98
729	66.3	729	50.1
728	66.21	728	49.99
727	66.03	727	49.88
726	66.1	726	49.8
725	66.41	725	50.02
724	66.41	724	49.72
723	66.06	723	49.68
722	65.67	722	49.69
721	65.66	721	49.76
720	65.57	720	49.63
719	65.69	719	49.29
718	65.85	718	49.45
717	65.9	717	49.52
716	65.68	716	49.57
715	65.72	715	49.49
714	65.55	714	49.15
713	65.41	713	49.36
712	65.58	712	49.26
711	65.32	711	49.08
710	65.5	710	49.34
709	65.41	709	49.29
708	65.26	708	49.17
707	65.28	707	49.12
706	65.26	706	49.32
705	64.96	705	49.12
704	64.92	704	49.31
703	65.16	703	49.26
702	65.23	702	49.18
701	65.06	701	49.1
700	65	700	49.09
699	64.93	699	49.13
698	64.94	698	49.09
697	65.12	697	48.91
696	65.18	696	48.94
695	65.21	695	49.17
694	65.16	694	49
693	65.1	693	48.66
692	64.96	692	48.66
691	64.67	691	48.59
690	64.45	690	48.7
689	62.9	689	46.47
688	61.09	688	43.18
687	61.39	687	43.28
686	61.37	686	43.31
685	61.04	685	43.16
684	61.06	684	43.17
683	61.2	683	43.16
682	61.17	682	43.29
681	61.01	681	43.35
680	60.77	680	43.32
679	60.72	679	43.14
678	60.63	678	42.95
677	60.32	677	42.93
676	60.34	676	42.87
675	60.58	675	43.02
674	60.55	674	42.91
673	60.59	673	42.79
672	60.42	672	43.06
671	60.24	671	42.94
670	60.35	670	42.97
669	60.25	669	43.07
668	60.3	668	43.23
667	60.21	667	43.12
666	60.15	666	42.96
665	60.09	665	42.9
664	60.01	664	42.85
663	60.09	663	42.78
662	60.13	662	42.78
661	60.06	661	42.9
660	60.2	660	42.89
659	60.11	659	42.88
658	59.82	658	42.87
657	59.75	657	42.7
656	59.89	656	42.72
655	59.9	655	42.78
654	60.06	654	42.73
653	59.92	653	42.74
652	59.48	652	42.65
651	59.35	651	42.77
650	59.56	650	42.85
649	59.57	649	42.75
648	59.65	648	42.73
647	59.51	647	42.79
646	59.39	646	42.75
645	59.23	645	42.6
644	59.38	644	42.6
643	59.31	643	42.76
642	59.08	642	42.6
641	59.2	641	42.77
640	59.06	640	42.75
639	59.09	639	42.53
638	59.28	638	42.63
637	58.98	637	42.63
636	58.9	636	42.66
635	58.93	635	43.07
634	59.13	634	43
633	58.71	633	42.82
632	58.42	632	42.76
631	58.34	631	42.84
630	58.26	630	42.75
629	58.43	629	42.97
628	58.62	628	43.06
627	58.37	627	42.79
626	58.13	626	42.66
625	57.83	625	42.47
624	57.94	624	42.73
623	57.78	623	42.72
622	58.03	622	42.55
621	58.11	621	42.74
620	57.74	620	42.64
619	57.86	619	42.62
618	57.95	618	42.69
617	57.65	617	42.75
616	57.42	616	42.57
615	57.14	615	42.57
614	57.15	614	42.38
613	57.15	613	42.27
612	57.27	612	42.54
611	57.16	611	42.53
610	56.88	610	42.47
609	57.02	609	42.26
608	57.11	608	42.59
607	57.03	607	42.57
606	56.76	606	42.44
605	56.5	605	42.45
604	56.39	604	42.11
603	56.8	603	42.31
602	56.57	602	42.47
601	56.73	601	42.22
600	56.3	600	42.16
599	55.87	599	42.16
598	55.88	598	42.44
597	55.72	597	42.33
596	55.63	596	42.07
595	55.58	595	41.9
594	55.6	594	41.93
593	55.31	593	41.66
592	55.59	592	41.98
591	55.4	591	41.79
590	55.11	590	41.5
589	55.25	589	41.83
588	54.74	588	41.38
587	54.18	587	41.32
586	54.03	586	41.3
585	53.72	585	40.78
584	53.43	584	40.64
583	52.71	583	40.45
582	52.5	582	39.61
581	51.49	581	39.23
580	50.84	580	38.67
579	50.23	579	38.07
578	48.63	578	36.82
577	47.28	577	36.14
576	45.18	576	34.44
575	42.54	575	32.96
574	39.89	574	30.76
573	36.33	573	28.37
572	32.71	572	25.51
571	28.48	571	22.39
570	23.75	570	18.74
569	18.9	569	15.3
568	14.37	568	11.79
567	9.86	567	8.36
566	5.93	566	5.27
565	3.46	565	3.14
564	1.4	564	1.51
563	0.62	563	0.59
562	0.06	562	0.13
561	-0.1	561	-0.09
560	0.16	560	0.45
559	0.38	559	0.45
558	0.46	558	0.12
557	0.6	557	-0.3
556	-0.18	556	0.22
555	0.59	555	0.24
554	-0.28	554	-0.11
553	-0.38	553	-0.06
552	-0.42	552	-0.35
551	-0.38	551	-0.35
550	0.01	550	0.47
549	-0.08	549	0.2
548	0.35	548	0.41
547	0.46	547	-0.02
546	0.34	546	0.12
545	0.2	545	0.38
544	0.51	544	0.32
543	0.43	543	-0.1
542	0.51	542	-0.18
541	0.2	541	-0.04
540	0.41	540	-0.22
539	0.11	539	0.37
538	-0.12	538	0.33
537	-0.04	537	0.39
536	-0.24	536	0.19
535	0.39	535	-0.14
534	0.47	534	0.21
533	0.11	533	-0.04
532	0.32	532	0.09
531	-0.16	531	-0.03
530	-0.02	530	-0.08
529	0.21	529	-0.29
528	0.41	528	0.28
527	-0.16	527	0.51
526	0.11	526	-0.1
525	0.12	525	0.4
524	-0.11	524	0.24
523	0.47	523	0.34
522	0.11	522	-0.19
521	-0.01	521	0.15
520	0.36	520	0.27
519	-0.18	519	0.08
518	0.38	518	-0.12
517	-0.24	517	0.19
516	-0.25	516	0.02
515	-0.21	515	-0.13
514	0.16	514	-0.36
513	0.38	513	0.21
512	-0.37	512	-0.26
511	-0.59	511	-0.06
510	-0.59	510	-0.32
509	-0.33	509	-0.65
508	-0.63	508	-0.52
507	-0.37	507	-0.4
506	0.07	506	-0.28
505	-0.32	505	-0.51
504	-0.64	504	-0.5
503	-0.39	503	-0.33
502	-0.42	502	-0.82
501	-0.15	501	-0.35
500	-0.35	500	-0.66
499	-0.56	499	-0.68
498	-0.67	498	-0.23
497	-0.8	497	-0.43
496	-0.24	496	-0.5
495	-0.69	495	-0.53
494	-0.55	494	-0.61
493	-0.55	493	-0.51
492	-0.83	492	-0.27
491	-0.33	491	-0.38
490	-0.01	490	-0.1
489	0.14	489	-0.04
488	-0.25	488	-0.15
487	-0.37	487	0.15
486	0.19	486	0.39
485	0.01	485	0.12
484	-0.07	484	0.28
483	0.09	483	0.05
482	0.41	482	0.68
481	0.68	481	0.48
480	0.56	480	0.61
479	0.42	479	0.64
478	0.61	478	0.35
477	0.39	477	0.21
476	0.21	476	0.26
475	0.07	475	-0.02
474	0.12	474	0.33
473	0.42	473	0.48
472	0.35	472	0.08
471	0.21	471	0
470	-0.14	470	0.03
469	0.1	469	0.21
468	-0.18	468	0.14
467	-0.56	467	0.19
466	-0.42	466	0.18
465	-0.67	465	0
464	-0.61	464	0.03
463	-0.35	463	-0.2
462	-0.39	462	-0.39
461	-0.43	461	-0.44
460	0.01	460	-0.33
459	0.09	459	-0.17
458	-0.01	458	-0.42
457	0	457	-0.58
456	-0.07	456	-0.81
455	-0.15	455	-0.56
454	-0.01	454	-0.18
453	-0.41	453	-0.34
452	-0.27	452	-0.36
451	-0.02	451	-0.29
450	0.03	450	-0.45
449	0.12	449	-0.35
448	0.14	448	-0.45
447	0.25	447	-0.43
446	0.15	446	-0.52
445	0.18	445	-0.07
444	0.06	444	-0.09
443	-0.02	443	-0.19
442	-0.22	442	-0.07
441	-0.41	441	-0.21
440	-0.13	440	-0.13
439	0.03	439	-0.04
438	-0.07	438	0.14
437	-0.17	437	0.19
436	-0.14	436	0.13
435	-0.19	435	-0.26
434	-0.21	434	-0.37
433	-0.09	433	-0.14
432	-0.31	432	-0.09
431	-0.36	431	-0.34
430	-0.25	430	-0.31
429	-0.01	429	-0.23
428	0.21	428	-0.08
427	0.29	427	-0.15
426	0.18	426	-0.11
425	0.06	425	0.1
424	0.11	424	-0.11
423	0.27	423	-0.14
422	0.43	422	-0.01
421	-0.06	421	0.23
420	-0.31	420	0.2
419	-0.42	419	-0.22
418	-0.24	418	-0.2
417	0	417	-0.2
416	0.1	416	-0.3
415	0.07	415	-0.22
414	0.08	414	-0.34
413	0.24	413	-0.54
412	0.13	412	-0.4
411	-0.23	411	0.19
410	-0.13	410	0.01
409	-0.21	409	-0.27
408	-0.42	408	0.03
407	-0.24	407	-0.26
406	-0.03	406	-0.33
405	0.05	405	0.07
404	-0.18	404	-0.22
403	-0.43	403	-0.24
402	-0.41	402	-0.03
401	0.1	401	-0.27
400	0.4	400	-0.28

## Sheet: Figure 5e
High-Grade		Low-Grade
Photon (eV)	Intensity	Photon (eV)	Intensity
2.74336	0.0893	2.74336	0.0884
2.72527	0.0901	2.72527	0.0897
2.70742	0.0873	2.70742	0.0894
2.6898	0.088	2.6898	0.0897
2.67241	0.0878	2.67241	0.0897
2.65525	0.0881	2.65525	0.0881
2.6383	0.0878	2.6383	0.0884
2.62156	0.0878	2.62156	0.0878
2.60504	0.0875	2.60504	0.0878
2.58873	0.0881	2.58873	0.0885
2.57261	0.0878	2.57261	0.0883
2.5567	0.0892	2.5567	0.0878
2.54098	0.0916	2.54098	0.0905
2.52546	0.0931	2.52546	0.0951
2.51012	0.0989	2.51012	0.1003
2.49497	0.107	2.49497	0.1076
2.48	0.1197	2.48	0.1196
2.46521	0.1433	2.46521	0.1433
2.45059	0.183	2.45059	0.1822
2.43615	0.2524	2.43615	0.2482
2.42188	0.371	2.42188	0.359
2.40777	0.5624	2.40777	0.5419
2.39382	0.8788	2.39382	0.8421
2.38004	1.4402	2.38004	1.3649
2.36641	2.3093	2.36641	2.1741
2.35294	3.5862	2.35294	3.356
2.33962	5.4597	2.33962	5.0719
2.32645	7.7716	2.32645	7.2062
2.31343	10.2458	2.31343	9.4631
2.30056	12.0482	2.30056	11.1572
2.28782	12.7168	2.28782	11.8704
2.27523	11.8697	2.27523	11.2713
2.26277	10.0977	2.26277	9.7329
2.25045	7.928	2.25045	7.7611
2.23827	6.0214	2.23827	5.9482
2.22621	4.3842	2.22621	4.3616
2.21429	3.2076	2.21429	3.2143
2.20249	2.105	2.20249	2.1212
2.19081	1.5319	2.19081	1.5427
2.17926	1.1399	2.17926	1.1495
2.16783	0.8477	2.16783	0.8539
2.15652	0.6409	2.15652	0.6464
2.14533	0.4925	2.14533	0.4951
2.13425	0.3851	2.13425	0.3907
2.12329	0.3065	2.12329	0.3107
2.11244	0.2502	2.11244	0.2526
2.10169	0.2089	2.10169	0.2144
2.09106	0.1776	2.09106	0.1832
2.08054	0.1569	2.08054	0.1603
2.07012	0.1404	2.07012	0.1424
2.0598	0.1289	2.0598	0.131
2.04959	0.1189	2.04959	0.1207
2.03947	0.1123	2.03947	0.1133
2.02946	0.1075	2.02946	0.1081
2.01954	0.1031	2.01954	0.1052
2.00972	0.0991	2.00972	0.1003
2	0.0964	2	0.0967
1.99037	0.0938	1.99037	0.0951
1.98083	0.0924	1.98083	0.0936
1.97138	0.0908	1.97138	0.0926
1.96203	0.0901	1.96203	0.0917
1.95276	0.0906	1.95276	0.091
1.94357	0.0897	1.94357	0.09
1.93448	0.0883	1.93448	0.0883
1.92547	0.0883	1.92547	0.0892
1.91654	0.0875	1.91654	0.0894

## Sheet: Figure 5f
High-Grade		Low-Grade
Photon (eV)	Intensity	Photon (eV)	Intensity
2.57261	0.0868	2.57261	0.0882
2.5567	0.0863	2.5567	0.0879
2.54098	0.0856	2.54098	0.0873
2.52546	0.0858	2.52546	0.0864
2.51012	0.0856	2.51012	0.0862
2.49497	0.0865	2.49497	0.087
2.48	0.0875	2.48	0.0855
2.46521	0.0875	2.46521	0.086
2.45059	0.0879	2.45059	0.0867
2.43615	0.0885	2.43615	0.085
2.42188	0.089	2.42188	0.0859
2.40777	0.0884	2.40777	0.0862
2.39382	0.0881	2.39382	0.0874
2.38004	0.0891	2.38004	0.0856
2.36641	0.0891	2.36641	0.0854
2.35294	0.0884	2.35294	0.0855
2.33962	0.0896	2.33962	0.0854
2.32645	0.0918	2.32645	0.0869
2.31343	0.091	2.31343	0.0871
2.30056	0.0928	2.30056	0.0873
2.28782	0.0947	2.28782	0.0893
2.27523	0.096	2.27523	0.0908
2.26277	0.1001	2.26277	0.0892
2.25045	0.1118	2.25045	0.0953
2.23827	0.3635	2.23827	0.2287
2.22621	3.2266	2.22621	1.5781
2.21429	11.2282	2.21429	5.0302
2.20249	19.3944	2.20249	8.268
2.19081	20.7829	2.19081	8.6359
2.17926	18.3694	2.17926	7.5944
2.16783	14.855	2.16783	6.0915
2.15652	11.5243	2.15652	4.722
2.14533	8.774	2.14533	3.6365
2.13425	6.7173	2.13425	2.7623
2.12329	5.2534	2.12329	2.1586
2.11244	3.9732	2.11244	1.6625
2.10169	3.1567	2.10169	1.3137
2.09106	2.4531	2.09106	1.0346
2.08054	1.8877	2.08054	0.8096
2.07012	1.5103	2.07012	0.6546
2.0598	1.2163	2.0598	0.5416
2.04959	0.9833	2.04959	0.4424
2.03947	0.8	2.03947	0.3696
2.02946	0.6667	2.02946	0.3158
2.01954	0.5553	2.01954	0.273
2.00972	0.4637	2.00972	0.2341
2	0.3984	2	0.2097
1.99037	0.3439	1.99037	0.1893
1.98083	0.301	1.98083	0.1711
1.97138	0.2651	1.97138	0.1573
1.96203	0.2416	1.96203	0.1465
1.95276	0.2218	1.95276	0.1385
1.94357	0.2047	1.94357	0.1319
1.93448	0.191	1.93448	0.1272
1.92547	0.1785	1.92547	0.1216
1.91654	0.1667	1.91654	0.1169
